# Supplementary material for: Circular RNA expression profile and potential function of hsa_circRNA_101238 in human thoracic aortic dissection
Source: Oncotarget. 2017 Jul 5;8(47):81825–37. doi: 10.18632/oncotarget.18998 (PMC5669851; doi:10.18632/oncotarget.18998)
Supplement: Supplementary file 3 [file oncotarget-08-81825-s003.xls]

## Sheet: All Targets Value - CircRNAs
All Targets Value (Entities where at least 3 out of 6 samples have flags in Present or Marginal) # Column A: probeID, it represents the probe name. # Column B ~ G: Raw Intensity of each sample. # Column H ~ M: log2 value of Normalized Intensity of each sample. # Column N ~ S: Flags, flags are attributes that denote the quality of the entities using methods from GeneSpring software. # Column T ~ A…
	Raw Intensity						Normalized Intensity						Flags						Annotations
probeID	[TAD1](raw)	[TAD2](raw)	[TAD3](raw)	[NA1](raw)	[NA2](raw)	[NA3](raw)	[TAD1](normalized)	[TAD2](normalized)	[TAD3](normalized)	[NA1](normalized)	[NA2](normalized)	[NA3](normalized)	TAD1:flag_call	TAD2:flag_call	TAD3:flag_call	NA1:flag_call	NA2:flag_call	NA3:flag_call	circRNA	Alias	circRNA_type	chrom	strand	txStart	txEnd	best_transcript	GeneSymbol	Sequence
ASCRP3000001	87	62	124	68	68	94	5.63896	5.2126	5.85791	5.61218	5.7233	5.77691	P	P	P	P	P	A	hsa_circRNA_082501	hsa_circ_0082501	exonic	chr7	+	135258401	135333499	NM_015135	NUP205	AAAAAAACAACCAAAAAATGTTCAACAGCATGAGAAGGTTCAGAAAGCCAGTACAGAGGG
ASCRP3000002	212.5	175	236	120	172	179	7.1898	7.09625	7.24355	6.81375	7.84495	7.20943	P	P	P	P	P	P	hsa_circRNA_407247		sense overlapping	chr9	+	131971147	131971515	uc010myu.1	AK308944	AAAAAACGAAGAAAAAGAGACACCCAGCTCACCTCCAAGTTTGCCTGCAGGAGCCGGCTC
ASCRP3000003	107.5	81	133	72	78	110	6.06783	5.77691	6.06962	5.76148	6.12751	6.11195	P	P	P	P	P	P	hsa_circRNA_007418	hsa_circ_0007418	exonic	chr1	+	22816372	22818026	NM_014870	ZBTB40	AAAAAACTAGAAATGTGTTCAGAAATTAAAGGTCCACAGAAGGAGGGCCTGTCCTCCCAA
ASCRP3000004	76.5	65	107	62	56	102	5.32183	5.42897	5.56216	5.42057	5.27292	5.95801	P	P	A	P	A	P	hsa_circRNA_407121		exonic	chr8	-	125597327	125603476	NM_014751	MTSS1	AAAAAAGAAGTCCTCGGATACGCTGAAACTGCAGAAGAAAGCAAAAAAAGGTGGGACCAG
ASCRP3000005	71.5	57	91	56	63	75	5.10492	5.13603	5.12573	5.17315	5.70268	4.87023	A	P	A	P	P	A	hsa_circRNA_407087		exonic	chr8	-	71495398	71508556	NM_014294	TRAM1	AAAAAAGGAACAGGAAAACTACATCTCAGACCCAACTATCTTATGGAGGGCTTATCCCCA
ASCRP3000007	100	98.5	112	86	76	90	5.89475	6.11195	5.85791	6.06064	6.0927	5.50507	P	P	P	M	P	P	hsa_circRNA_404446		exonic	chr1	-	19670851	19684057	NM_004930	CAPZB	AAAAACAAAGGATATCGTCAATGGGCTGAGGTATTTTGAAGGTGGCGTCTCATCTGTCTA
ASCRP3000009	73	60	110	69	64.5	88	5.17648	5.17315	5.61463	5.64378	5.64378	5.56216	A	P	A	P	P	A	hsa_circRNA_401039		exonic	chr12	-	110376184	110377052	NM_014776	GIT2	AAAAACATACAGGAGCTCTTAAGAGCAGCCCAAGAAAATAAACATGACAGGCATCCAGGC
ASCRP3000010	88	71	105	73	70	99	5.63896	5.52086	5.40647	5.77691	5.88054	5.8785	P	P	A	P	P	P	hsa_circRNA_400114		exonic	chr1	-	8421822	8482867	NM_012102	RERE	AAAAACGCAGAAACGCTTCGTTAAGGGACTCAGGCAGTACGGGAAGAACTTCTTCAGAAT
ASCRP3000012	71.5	56	85.5	55.5	59.5	84	5.19957	5.09792	5.03697	5.10492	5.56216	5.31279	A	A	A	P	P	P	hsa_circRNA_000654	hsa_circ_0000654	exonic	chr15	+	93480747	93482948	NM_001271	CHD2	AAAAACGTTAGAGAAAAATGGAAACAGGAACCCTCAGAAGATGAACAGGAACAAGGCACC
ASCRP3000013	78	62	97.5	60	59	82	5.36623	5.26981	5.28838	5.42057	5.4971	5.25099	P	P	A	P	P	A	hsa_circRNA_104195	hsa_circ_0002198	exonic	chr6	+	136472297	136476896	NM_018945	PDE7B	AAAAACTAACCACCATCTTGCAAACCTATATCAGGAAACAGCCTGGTAACACTGTTGTGC
ASCRP3000014	77	62.5	98	59	58	89	5.35158	5.28838	5.34568	5.29452	5.37205	5.54424	P	P	A	P	A	P	hsa_circRNA_404754		exonic	chr10	-	61592282	61612460	NM_005436	CCDC6	AAAAACTGGAGAATGACACCATTTCTAAGCAACTTACATTAGAACAGCAAGCCAGGGCTG
ASCRP3000015	231	214	232	127.5	100	160	7.34131	7.41713	7.2312	6.90686	6.74816	6.98771	P	P	P	P	P	P	hsa_circRNA_103950	hsa_circ_0001534	exonic	chr5	-	137278563	137278905	NM_016603	FAM13B	AAAAACTGGCTCTGGATCTCCGATTGTCAAGTTCTCGAGCAGCTTCTATGGATCTCCATC
ASCRP3000016	95	89	121	91.5	94	101.5	5.80729	5.9188	5.89071	6.25577	6.55838	5.96956	P	P	A	P	P	P	hsa_circRNA_007390	hsa_circ_0007390	exonic	chr15	-	73854236	73866136	NM_012428	NPTN	AAAAACTTGCGCCAGAGAAACACAAATTAAGTACTGCTTACAATCCGCTCCTGACATCAC
ASCRP3000018	5094	4193	4757.5	3784.5	160.5	4533.5	11.9093	11.8259	11.8577	12.1429	7.74817	12.1542	P	P	P	P	P	P	hsa_circRNA_000542	hsa_circ_0000542	exonic	chr14	+	58785259	58796887	NM_002892	ARID4A	AAAAAGACAGAAGAAGAGGTGTGTTTGATGATGGTGATGAGCGAACATTGAGACGTACCT
ASCRP3000021	72.5	59	97	62.5	52	89.5	5.19957	5.18972	5.25729	5.40647	5.10492	5.59487	P	P	A	P	A	P	hsa_circRNA_102997	hsa_circ_0059490	exonic	chr20	-	16506736	16509085	NM_024704	KIF16B	AAAAAGCCCAGATTACGTTTCACAAGAAATGGGAAAAGGACTTGGAGGCCAAGTTCATTA
ASCRP3000023	111	93	137	76	77	95.5	6.02046	6.03336	6.10148	5.91083	6.0927	5.70958	P	P	P	P	P	P	hsa_circRNA_404823		exonic	chr10	-	128973475	128975403	NM_001039762	FAM196A	AAAAAGGAGAGGCCCATCGGGAAGGAATTATTTTCCAGTACCACTCTCCATGGAATAAAA
ASCRP3000024	107	95	138	92	97	117	6.00556	6.04979	6.09094	6.27763	6.64502	6.27141	P	P	P	P	P	P	hsa_circRNA_103917	hsa_circ_0073435	exonic	chr5	+	95072592	95119667	NM_014899	RHOBTB3	AAAAAGGCCAAGGACATATTTGACAGTGATTGGTACACTTCTCGAAATCTAATTGGGGGC
ASCRP3000025	360	268	375	229	202	327	8.06203	7.77614	8.07725	7.86159	8.14804	8.22037	P	P	P	P	P	P	hsa_circRNA_102887	hsa_circ_0057691	exonic	chr2	-	200233327	200246543	NM_015265	SATB2	AAAAAGTACAAGAAGATTAAAGGAATAATCAAGCTGGGAAGGTGGAACCCTCTCCCCCTC
ASCRP3000026	198	148	198	121.5	60	156	7.10239	6.81161	6.86105	6.82068	5.54166	6.92577	P	P	P	P	A	P	hsa_circRNA_405950		exonic	chr2	+	121036193	121038483	uc002tml.3	RALB	AAAAAGTAGAAGGTATTCTAGAGCTCTTCAGTGGGTCATCTGTGTGTCACAGCCTCAGAA
ASCRP3000027	80	67	109	62.5	59	89.5	5.4093	5.40079	5.5723	5.48641	5.45934	5.57986	P	P	A	P	P	P	hsa_circRNA_054947	hsa_circ_0054947	exonic	chr2	+	64113474	64118696	NM_006759	UGP2	AAAAATAAAGCAGTGAAGCAATAGGCGGGACACTCACTCAATATGAAGGCAAACTGAGAC
ASCRP3000028	148	126.5	170	128	70	166	6.60606	6.53912	6.68179	6.9223	5.9405	7.06561	P	P	P	P	P	P	hsa_circRNA_406825		intronic	chr6	+	109762831	109763131	ENST00000258052	SMPD2	AAAAATAGCTGATCAGAGCTGGAAGACAAGGGAGGGGAAGAAGGCTGGGTGTGAGAAGCC
ASCRP3000029	99.5	76	114	63	71	84.5	5.88054	5.68175	5.91283	5.45934	5.90683	5.39223	P	P	P	P	P	P	hsa_circRNA_031460	hsa_circ_0031460	exonic	chr14	-	31582309	31602881	NM_015382	HECTD1	AAAAATATTACAGCAGATTGAGGTCAACTGCAACTTGGCCTCTTGATCCACCAAAGGATG
ASCRP3000030	121	108	136	86	93	108.5	6.26361	6.28689	6.27452	6.11542	6.55838	6.08917	P	P	P	P	P	P	hsa_circRNA_407023		intergenic	chr7	+	148582342	148582577			AAAAATCCTTTATCAAGATGAGCACTGTTCACTTGCCGCCTCTGCAAAGTCCACCGCCGC
ASCRP3000031	165	146	174	128	132.5	152	6.81375	6.79438	6.72902	6.9312	7.33834	6.85691	P	P	P	P	P	P	hsa_circRNA_406859		exonic	chr6	-	135639656	135644462	NM_017651	AHI1	AAAAATCTCCAGCTCCTCAAAAGGTAGTGGCTCTTTATGACTACACAGCGAATCGATCAG
ASCRP3000032	84.5	76	112.5	73.5	60	111	5.54938	5.70729	5.58739	5.84124	5.4971	6.05342	P	P	A	P	P	P	hsa_circRNA_102776	hsa_circ_0055451	exonic	chr2	-	86088303	86090608	NM_003896	ST3GAL5	AAAAATGCATTATGTGGACCCTGACCATGTAAAGCAATGCCAAGTGAGTACACCTATGTG
ASCRP3000033	89	76.5	90	65	65.5	84	5.61463	5.70037	5.24466	5.54166	5.7233	5.33082	P	P	A	P	P	P	hsa_circRNA_100098	hsa_circ_0007822	exonic	chr1	+	23356961	23385660	NM_015013	KDM1A	AAAAATGCCCACTTTATGAAGCCAACGGACAAGCTGTAGAGTACAGAGAGATGGATGAAA
ASCRP3000035	96	85	122.5	84	80.5	108.5	5.8286	5.8785	5.85168	6.06783	6.1782	5.94636	P	P	P	P	P	M	hsa_circRNA_061825	hsa_circ_0061825	exonic	chr21	-	43782390	43786644	NM_003225	TFF1	AAAAATTAAAAGAGATCGATATTAAATCCCTGACTCGGGGTCGCCTTTGGAGCAGAGAGG
ASCRP3000038	125	114	148.5	171	66	202.5	6.30677	6.37354	6.36773	7.39836	5.73915	7.40618	P	P	P	P	P	P	hsa_circRNA_092547	hsa_circ_0001445	exonic	chr4	+	144464661	144465125	NM_003601	SMARCA5	AAAACAAAAGGGAGGCTTGTGGATCAGAATCTGAACAAAATTGGGAAAGATGAAATGCTT
ASCRP3000040	166	147	212.5	117	97.5	160	6.80517	6.80302	7.06875	6.75039	6.61712	6.98771	P	P	P	P	P	P	hsa_circRNA_102799	hsa_circ_0002076	exonic	chr2	-	110321942	110350696	NM_144710	SEPT10	AAAACAAGCCAGTCAGCTCTTTCAGTCTCACATGGCAACGAAAACAACTTGTATGTCTTC
ASCRP3000041	85	65.5	105	59	48.5	93	5.53649	5.42897	5.39223	5.29452	4.90275	5.62928	P	P	A	P	A	P	hsa_circRNA_004103	hsa_circ_0004103	exonic	chr11	+	102233626	102239279	NM_001166	BIRC2	AAAACAAGCTGAAGAAATGGCATCAGGTGTGAGTTCTTGATACGAATGAAAGGCCAAGAG
ASCRP3000042	77.5	59	98	59	57	81	5.28838	5.17315	5.25729	5.21583	5.43732	5.2126	P	P	A	P	P	P	hsa_circRNA_000566	hsa_circ_0000566	exonic	chr14	+	97299803	97327072	NM_003384	VRK1	AAAACAATAACAAAGTGAAAATGCCTCGTGTAAAAGCAGCTCAAGCTGGAAGACAGAGCT
ASCRP3000044	1064	948	926	1034	65	1116	9.66681	9.70289	9.47792	10.0788	5.70268	10.0222	P	P	P	P	P	P	hsa_circRNA_006759	hsa_circ_0006759	exonic	chr2	-	63711737	63798760	uc002sci.2	WDPCP	AAAACAGTCGGTGTGTGCTGAGCAAATGGAAGAACAAATATGTCTGTCAGAAAACCATGA
ASCRP3000047	99	81.5	113	74	64	94	5.8744	5.78566	5.72785	5.88054	5.73915	5.73238	P	P	P	P	P	P	hsa_circRNA_004767	hsa_circ_0004767	exonic	chr17	-	3969740	3976050	NM_015113	ZZEF1	AAAACATAGTTCAGAAGCTACTGAGGTGAACCCTGAGAGCCTGGAGTTAGGAAGTAACAT
ASCRP3000048	128	102	161.5	89	89	112	6.3531	6.17487	6.50113	6.1615	6.41358	6.15982	P	P	P	P	P	P	hsa_circRNA_101633	hsa_circ_0036629	exonic	chr15	+	85657103	85664245	NM_002605	PDE8A	AAAACATGGAGAGGTAATCAATATTATCAATGCTGCCCAGGAAAGTAGTCCCATGCCTGT
ASCRP3000051	1102	672	1123	520	52	818	9.71753	9.2068	9.77478	9.11417	4.93061	9.6251	P	P	P	P	A	P	hsa_circRNA_102445	hsa_circ_0004552	exonic	chr19	+	11015626	11019883	NM_199141	CARM1	AAAACCACACCGACTTCAAGGACAAGATGAAGATGTGTGTGTCTTTAAGTGCTCAGTGTC
ASCRP3000053	114	95	123	74	71.5	96	6.17654	6.10148	5.98862	5.76148	5.92277	5.79435	P	P	P	P	P	P	hsa_circRNA_102323	hsa_circ_0047145	exonic	chr18	-	20932159	20953727	NM_032933	TMEM241	AAAACCTTCTGGCCCCAGGGCAGTGTGCAGCCTGGATTTTCTTTGCTAAGTGCCCTCCTC
ASCRP3000055	90	69	115	62	76	87	5.70037	5.53649	5.62928	5.37784	6.04797	5.45387	P	P	A	A	P	A	hsa_circRNA_402980		exonic	chr3	+	141632493	141640905	NM_001679	ATP1B3	AAAACTGCATCATATACTTTAGAAGAACAGAAGAACCTCACAGTCTGTCCTGATGGAGCA
ASCRP3000056	160	105	177	103	100	120	6.71992	6.23835	6.78678	6.51369	6.70732	6.38438	P	P	P	P	P	P	hsa_circRNA_402979		exonic	chr3	+	141622461	141640905	NM_001679	ATP1B3	AAAACTGCATGTTTGATCTTGCTCTTCTACCTAGTTTTTTATGGGTTCCTGGCTGCACTC
ASCRP3000057	76.5	65	102	76.5	63	85	5.35158	5.37205	5.28838	5.88054	5.62441	5.37205	P	P	A	P	P	A	hsa_circRNA_068767	hsa_circ_0068767	exonic	chr3	+	197677806	197682721	NM_000996	RPL35A	AAAACTTACTACCTTAAGCCTGCTGGGAACGGGACTTCTAAAAGGAACTATGTCTGGAAG
ASCRP3000059	91	79	107	68	72	101	5.68876	5.75482	5.45934	5.64378	5.89475	5.69805	P	P	A	P	P	M	hsa_circRNA_102820	hsa_circ_0056439	exonic	chr2	+	128944256	128945188	NM_020120	UGGT1	AAAAGAACCAAGCCGAGAAGGATCTGCCCAATAACATGATTCATCAGGTGCCAATTAAAT
ASCRP3000060	85	69	90.5	64.5	56	108	5.50507	5.45661	5.2126	5.55961	5.39223	6.06783	P	P	A	P	P	P	hsa_circRNA_405348		exonic	chr15	-	55731669	55742565	NM_130810	DYX1C1	AAAAGAAGAAGAAAAGAACCCAGAATGGTTGAAGGATAAAGGAAAGGAGAAATTCAGAAA
ASCRP3000061	393	303	431	174	176.5	253.5	8.18321	7.96095	8.28114	7.41924	7.90813	7.8191	P	P	P	P	P	P	hsa_circRNA_016363	hsa_circ_0016363	exonic	chr1	-	211836114	211843749	uc021pir.1	NEK2	AAAAGAATTCTTCAGTTTCCCTGTGCCTCCATTTACAGCTTTTAGCCAGAAAGAACTCGC
ASCRP3000062	98	101.5	130	76	109.5	111	5.8286	6.1782	6.06962	5.91083	6.86105	5.98578	P	P	P	P	P	M	hsa_circRNA_092482	hsa_circ_0001036	sense overlapping	chr2	-	85554223	85554349	NM_006464	TGOLN2	AAAAGACGTCCCTAACAAGTCGGGTTCGGAGGCGCAGACCACAAAAGATGTCCCTAATAA
ASCRP3000063	75	59	107	61	56	93	5.21583	5.2126	5.5723	5.37784	5.32183	5.73238	P	P	A	A	A	P	hsa_circRNA_000572	hsa_circ_0000572	exonic	chr14	-	104219336	104220581	NM_015316	PPP1R13B	AAAAGACTGTACCAAGAACTACAGGAACAGCGTTTACATTTTCTAAAGCAACAGGAGCGC
ASCRP3000064	7281	5501.5	7312.5	3660	2555	5313	12.5166	12.2136	12.5293	11.986	12.9111	12.342	P	P	P	P	P	P	hsa_circRNA_087119	hsa_circ_0087119	exonic	chr9	+	68409997	68413434	uc004aew.1	AK308561	AAAAGAGAGGCCGCCGCCTCTCTCTCCCTCTGGTTCTATTTCTCCATCCCTCTCTCCTTT
ASCRP3000065	128	109.5	151	89	128	126	6.32038	6.30677	6.35457	6.11542	7.28075	6.38438	P	P	P	P	P	P	hsa_circRNA_068784	hsa_circ_0068784	exonic	chr4	+	337570	338219	NM_003441	ZNF141	AAAAGAGCCCTACAATGTGAAGATACATAAGATCGTAGCCAGACCCCCAGGAACTCTTAA
ASCRP3000068	233	178	230	189	64	239	7.34723	7.12496	7.20046	7.56063	5.7233	7.72222	P	P	P	P	P	P	hsa_circRNA_060539	hsa_circ_0060539	exonic	chr20	-	43953928	43956055	NM_002999	SDC4	AAAAGATAATAAAACCTGGTACTTTCTAACTCTGATTGTGGGTGGCATCGTGGGCATCCT
ASCRP3000069	3465.5	2158.5	3464.5	1573	823	2263.5	11.3727	10.9198	11.3975	10.6616	11.1097	11.0462	P	P	P	P	P	P	hsa_circRNA_000829	hsa_circ_0000829	exonic	chr18	-	12506475	12535600	NM_020148	SPIRE1	AAAAGATACACCTTGCGAAAAGTGATGTTGTGTGCTGCTCATCTCCCTACTGAATCAGAT
ASCRP3000070	100.5	83	110	74	77	89	5.8744	5.85376	5.60231	5.85376	6.0927	5.56216	P	P	P	P	P	P	hsa_circRNA_405678		sense overlapping	chr18	-	36782074	36788753	NR_024391	LINC00669	AAAAGATGGAGAAGATTATTTCTGCTGGCCTCCAGGAAGCAGGGGGTACAAGCAATTTTC
ASCRP3000071	96	81.5	110	82	57	101	5.78347	5.75482	5.53649	5.99052	5.45934	5.8785	P	M	A	P	P	P	hsa_circRNA_405869		intronic	chr2	+	44436353	44436466	ENST00000459690	PPM1B	AAAAGATTCAGAGTTGGATAAGCACTTGGAATCACGGGTTGAAGTCGAGATAACATGAGT
ASCRP3000073	189	189.5	222	132.5	109	159	7.03156	7.2328	7.12625	6.98106	6.88159	6.94639	P	P	P	P	P	P	hsa_circRNA_402810		exonic	chr3	-	31725125	31774903	NM_017784	OSBPL10	AAAAGCAAGTTCATGGGCATGTCCGTGGGGGTCTCTATGATAGGGGAAGAAAACATCCTG
ASCRP3000074	148	142.5	177	130	114.5	165.5	6.61957	6.74816	6.67121	6.9223	6.99149	7.03431	P	P	P	P	P	P	hsa_circRNA_068655	hsa_circ_0068655	exonic	chr3	-	196129822	196134264	NM_015562	UBXN7	AAAAGCAGGAAATACTGGTGGAACCAGAACCATTATTTGGTGGTGCAAGTGAAAGTGTAG
ASCRP3000077	92.5	85	113	79	75.5	99.5	5.67235	5.85376	5.60231	5.91083	6.04797	5.85168	P	P	A	P	P	P	hsa_circRNA_404245		exonic	chr9	+	114289547	114296633	NM_133464	ZNF483	AAAAGCTCCCGACTAGTTTCTGCAGGACTGTAAACTGGATTCCTGGAACCTTTGATATTC
ASCRP3000078	193	171	204	153	74	272.5	7.05796	7.04709	7.02788	7.20373	5.99994	7.95054	P	P	P	P	P	P	hsa_circRNA_006116	hsa_circ_0006116	exonic	chr7	-	98718265	98718826	ENST00000472627	SMURF1	AAAAGCTGCTGCTGAGTGGGGCTTCCAGAATTCAAGGTCTAAATTGACATATTTGGGAAG
ASCRP3000079	86	76	99	65	68	91	5.54938	5.61218	5.4931	5.45934	5.8286	5.59487	P	P	P	P	P	P	hsa_circRNA_406648		exonic	chr5	+	112870001	112874878	NM_022828	YTHDC2	AAAAGGAAAAACAGCAAGGGTTTCTCCAAAGACACTTCTGACATTTTGTACTAATGGGGT
ASCRP3000081	97	93.5	124	86	96	99	5.81798	5.98957	5.77252	6.09094	6.60235	5.85168	P	P	P	P	P	P	hsa_circRNA_103519	hsa_circ_0068075	exonic	chr3	+	179045348	179046139	NM_016331	ZNF639	AAAAGGAAGACTCTACACCCTTCTCGTTATTCAGGCATTTTTTACTGTCTACAGAAACTT
ASCRP3000082	179.5	211	227	185.5	189	173	6.92181	7.39301	7.14123	7.56508	8.01051	7.13525	P	P	P	P	P	P	hsa_circRNA_103384	hsa_circ_0065898	exonic	chr3	-	51454240	51456330	NM_014703	VPRBP	AAAAGGAGACATTGCCCACATTCCGTCCTATTTCAGTGTTCCGGGAAGCCAATGAAGATG
ASCRP3000083	92	73	97	72	67	93.5	5.73464	5.61218	5.34568	5.79435	5.79435	5.74588	P	P	A	P	P	P	hsa_circRNA_102642	hsa_circ_0003828	exonic	chr2	-	24046127	24046439	NM_017552	ATAD2B	AAAAGTGTTTCCTCATGCTGAAATTAGCCAGAGTGACAAAAAAGAAGGCTACTGTGGAGC
ASCRP3000084	181	157	212	103	90.5	133	6.93464	6.90285	7.04436	6.4662	6.48243	6.5799	P	P	P	P	P	P	hsa_circRNA_405561		exonic	chr17	+	29183972	29192818	NM_024857	ATAD5	AAAAGTTACATAGGGTGTTGTTTGTGGCATTTGAAACCACCCTCTTGTCCTCTCTTAACT
ASCRP3000085	73	71	116.5	70	62	89.5	5.17648	5.5647	5.73464	5.72103	5.62441	5.50507	A	P	A	P	P	A	hsa_circRNA_047834	hsa_circ_0047834	exonic	chr18	+	57567659	57571538	uc002lid.2	PMAIP1	AAAAGTTGATACTGTGGCAGTAAACTATTAAAAGTTTTCACTGTTCGACCGGCGGGTACG
ASCRP3000086	145	100	158	81	93	125	6.55583	6.15982	6.55583	5.99052	6.55838	6.47434	P	P	P	P	P	P	hsa_circRNA_406838		intronic	chr6	+	125328677	125329118	ENST00000359704	RNF217	AAAAGTTGTAAAAATATGCTATAATAAAATTTATCCACTGCTCCTGGCTGACTTTGAGCA
ASCRP3000087	108.5	79	131	114	59	149	6.03153	5.73238	6.06962	6.71764	5.4971	6.82651	P	P	P	P	P	P	hsa_circRNA_405727		intronic	chr19	+	8539883	8540669	ENST00000325495	HNRNPM	AAAAGTTTCAGAAATCTGGCTTGGTAAAATGTTACTCAGAGCAGATTACCACCGTGCTCG
ASCRP3000088	85.5	69	112	65	59	95	5.50507	5.48373	5.5723	5.57735	5.54166	5.74588	P	P	A	A	A	P	hsa_circRNA_031775	hsa_circ_0031775	exonic	chr14	-	50050289	50052767	NM_001032	RPS29	AAAATAAACATTTGAAAAAACCCTTCATCGTGTCTGTTCAAACCGGCACGGTCTGATCCG
ASCRP3000091	80	135.5	116	133	135	104	5.4093	6.63417	5.80406	6.95028	7.3844	5.90482	P	P	A	P	P	P	hsa_circRNA_004520	hsa_circ_0004520	sense overlapping	chr9	-	136790964	136804341	NM_003371	VAV2	AAAATACCAAAGTTTTCTGTGTTTGAAGAACATACGCACCTTCCTGAAAGTCTGCCACGA
ASCRP3000092	82.5	66	103	61	62	90	5.49444	5.41213	5.34568	5.33976	5.54166	5.48909	P	P	A	P	P	P	hsa_circRNA_003986	hsa_circ_0003986	exonic	chr1	+	36282482	36292436	NM_017629	AGO4	AAAATACCGAGTTTGTAATGTGACTAGACGGCCAGCCAGTCATCAAACGACCTCCGGCTA
ASCRP3000094	83	75.5	93	77	91	101.5	5.4648	5.68175	5.21907	5.88054	6.49448	5.96956	P	P	A	P	P	P	hsa_circRNA_101014	hsa_circ_0008932	exonic	chr12	-	12332743	12340053	NM_002336	LRP6	AAAATATACTGGGGAGATGCCAAAACAGACAAGATTGAGGCAGGCAGTGGTTAAAGGTTC
ASCRP3000097	117.5	112	144	94	80.5	128	6.21589	6.37354	6.25577	6.30069	6.1782	6.4662	P	P	P	P	P	P	hsa_circRNA_403832		exonic	chr7	-	72178578	72209578	NM_001145440	TYW1B	AAAATCTCCAGCTTCCTGGTCACAAATGCACAATTTCCTGCGGAAATCAGTCGATGCTCC
ASCRP3000099	110.5	110	148	91.5	113.5	109.5	6.06783	6.31736	6.31132	6.22234	6.95901	6.09973	P	P	P	P	P	P	hsa_circRNA_047135	hsa_circ_0047135	exonic	chr18	+	20570899	20576425	NM_002894	RBBP8	AAAATGGATGTTACTGTAATAGATACAAAGGAAACTCAAGGTCCCATGAGCCCCCTTGGT
ASCRP3000102	85	68	96	57	58	85	5.5647	5.53649	5.31882	5.26043	5.45934	5.37205	P	P	A	A	A	P	hsa_circRNA_006063	hsa_circ_0006063	exonic	chr10	+	26789747	26792203	NM_019043	APBB1IP	AAAATTAAGCTGGCGCTGGAAAAACTGAAGGAGGCCAAGGTTAAGAAGAGTCCTTAAATG
ASCRP3000103	98.5	108	242	92	128.5	102.5	5.85168	6.28689	7.28923	6.27763	7.27299	5.80514	P	P	P	P	P	P	hsa_circRNA_104496	hsa_circ_0082440	exonic	chr7	+	132990630	133002144	NM_021807	EXOC4	AAAATTCCTTGATACCTCTCACTATTCTACTGCTGGAAGCTCAAGTGGTGTCAGCAGTTG
ASCRP3000106	1182.5	992	1105.5	694	577	784	9.79874	9.80002	9.76528	9.52405	10.1724	9.55426	P	P	P	P	P	M	hsa_circRNA_026134	hsa_circ_0026134	exonic	chr12	+	49658864	49667113	uc001rtt.1	TUBA1C	AAAATTGAAGTTTCCATTTACTACTTCTCCCCCGGACTCCTTGGTAGTCTGTTAGTGGGA
ASCRP3000107	78.5	62	104	58.5	58	95.5	5.39223	5.30216	5.40647	5.32183	5.37205	5.70958	P	P	A	A	P	A	hsa_circRNA_404086		exonic	chr8	-	103850971	103870378	NM_015878	AZIN1	AAAATTGCACGTAATCACCCAAATGCCAAGGCGAACTTTCTGACCAAGTATACAACTACC
ASCRP3000108	83	70	117.5	71	59	96.5	5.50507	5.50771	5.80406	5.70498	5.4971	5.74588	P	P	P	P	P	P	hsa_circRNA_104750	hsa_circ_0008678	exonic	chr9	+	20923658	20933102	NM_017794	FOCAD	AAAATTGCTGCTTTGACACTAGTCTTGAATACAAGGAGAGTCCGGTAGTGAAAGGCAATG
ASCRP3000109	190.5	156	217	85	79.5	122.5	7.03156	6.88922	7.06606	6.09094	6.23835	6.33087	P	P	P	P	P	P	hsa_circRNA_102771	hsa_circ_0055377	exonic	chr2	+	80772106	80783018	NM_004389	CTNNA2	AAAATTGCTTTCTGAAACAGGTTGCCAATTTGGCCTGTTCCATCTCCAACAATGAAGAAG
ASCRP3000110	78	67	103	62	64	86	5.37784	5.48373	5.37495	5.37784	5.64378	5.28838	P	P	A	P	P	A	hsa_circRNA_404987		sense overlapping	chr12	-	29492783	29494151	NM_016570	ERGIC2	AAACAAAATTCCAGGTTCCTTTTGAGGATGGCCACACAGACAACCACTTACCTCTTTTAG
ASCRP3000112	334.5	222.5	338	138	65	243	7.92282	7.46622	7.86314	7.01213	5.70268	7.74929	P	P	P	P	P	P	hsa_circRNA_004561	hsa_circ_0004561	intronic	chr8	-	93929156	93941802	ENST00000517540	TRIQK	AAACAAATTGGCAGTATAAATTTAATGTGTTGTTTTCAAGTGTGTCATGTGTCCAGATGC
ASCRP3000113	94	79	107	63	67	86.5	5.73464	5.77691	5.66526	5.26043	5.77691	5.4093	P	P	P	M	P	P	hsa_circRNA_104876	hsa_circ_0088062	exonic	chr9	-	114911523	114919893	NM_022486	SUSD1	AAACAACAACAAGACATTCATTCCCAACGATGGCACCTTTTGTACAGGTTTAGACGTCTG
ASCRP3000114	85.5	65	111	78	62	97	5.54938	5.35158	5.60231	5.89677	5.51824	5.83598	P	P	A	P	P	P	hsa_circRNA_103727	hsa_circ_0008144	exonic	chr4	-	120460114	120488299	NM_001083	PDE5A	AAACAAGAGAGCTACAGTCGTTAGCGGTTGTTGGTGTAGCCCAGGCCATCAACAAGAAAT
ASCRP3000115	86	71.5	106	62	65	84.5	5.59238	5.52086	5.43454	5.40647	5.66526	5.4093	P	P	A	P	P	P	hsa_circRNA_000980	hsa_circ_0000980	antisense	chr2	+	19538077	19538212	ENST00000449124	AC092594.1	AAACAAGCATCATCCTCTTCTGAAGAAAGACAAGCATGAGGTGCTCCAACATTTTTCAGG
ASCRP3000116	131	105	129.5	102	76	125	6.38797	6.20615	6.13608	6.48377	6.03153	6.51697	P	P	P	P	P	P	hsa_circRNA_102798	hsa_circ_0009020	exonic	chr2	-	110321942	110323436	NM_144710	SEPT10	AAACAAGCCAGTCAGGGACAGTTGCCGTTTGCTGTTGTGGGAAGTATGGATGAGGTAAAA
ASCRP3000117	659	619.5	643	349	319	404	8.95782	9.07112	8.90939	8.50795	9.07703	8.54012	P	P	P	P	P	P	hsa_circRNA_407330		exonic	chrX	-	129799616	129813722	NM_006375	ENOX2	AAACAAGCTGAGATCTCCCACCTCCTGCAACCCGAGAAAGACCACCAGGATGCAAAACAG
ASCRP3000118	94	81.5	114	80	54	109	5.80729	5.78566	5.61463	5.96765	5.10492	6.03886	P	P	A	P	A	P	hsa_circRNA_103352	hsa_circ_0001292	exonic	chr3	-	47476497	47484581	NM_012235	SCAP	AAACAAGGAGAGCCTACTGAGCAGCCTGAGTGGGTACCTGCACATGTTGTTCTTTGTCAG
ASCRP3000120	91.5	72.5	120.5	70	54	101	5.70037	5.64618	5.91283	5.73464	5.21907	5.8785	P	P	P	P	A	P	hsa_circRNA_101466	hsa_circ_0005387	exonic	chr15	-	28505922	28508315	NM_004667	HERC2	AAACACATAGTGGGAATTGCCTGTGGGCCTGCCCAGGGCAAGTGTGGTCTTGGGGAGATG
ASCRP3000121	109	97	147	79	93	110	6.03886	6.04979	6.25577	5.96765	6.48243	6.13608	P	P	P	P	P	P	hsa_circRNA_104385	hsa_circ_0006365	exonic	chr7	+	65751497	65751696	NM_003596	TPST1	AAACACTCGAAGGAGTGGAGAGATCTACAGACCAAGTAATCAAGCCAGTCAATGTAGGAG
ASCRP3000122	363.5	329.5	385.5	227	238	245	8.07502	8.10589	8.12022	7.83603	8.52257	7.76651	P	P	P	M	P	P	hsa_circRNA_404317		exonic	chrX	-	8553307	8565297	NM_000216	KAL1	AAACACTTCCGTTCTTCCAAAGCCTCTCTTCCCCAAGAAGAGCTACGAATGCTTGACCAG
ASCRP3000123	78	63	93	61.5	62	84	5.36623	5.33381	5.18972	5.40647	5.70268	5.25099	P	P	A	P	P	P	hsa_circRNA_103433	hsa_circ_0005332	exonic	chr3	-	114069120	114070725	NM_015642	ZBTB20	AAACAGAACTACGTCAAGCACATGTTCGTACACACAGGTGACATCAGTTGCAAGGGGATG
ASCRP3000124	78.5	71	108.5	62	67.5	91.5	5.36623	5.5647	5.60231	5.42057	5.7233	5.56216	P	P	A	P	P	A	hsa_circRNA_007074	hsa_circ_0007074	exonic	chr1	-	54348615	54348949	ENST00000465897	YIPF1	AAACAGACCATTACTTTCCAATTTGGCAATGCAGCCACTTCTCTGACAGCAAACCCAGAT
ASCRP3000125	1275	1202.5	1074	1302	80	1269	9.94227	10.0552	9.73485	10.415	6.22234	10.2109	P	P	P	P	P	P	hsa_circRNA_066869	hsa_circ_0066869	sense overlapping	chr3	-	119176864	119182471	NM_018266	TMEM39A	AAACAGTGTGGTGGTATCCTTACAATCATCCTGCTTCTTGTACATCACTGACGTCTGCTC
ASCRP3000126	161	121	162.5	101	107	119.5	6.75262	6.43875	6.58492	6.44152	6.85067	6.35089	P	P	P	P	P	P	hsa_circRNA_101140	hsa_circ_0002628	exonic	chr12	+	110778463	110780253	NM_001681	ATP2A2	AAACAGTTCATCCGCTACCTCATCTCGTCCAACGTCGGGGAAGTTGTCTGACCAATCTGA
ASCRP3000128	73	64.5	113	56	64	84	5.21583	5.41213	5.62928	5.21583	5.62441	5.18807	P	P	A	A	P	A	hsa_circRNA_020169	hsa_circ_0020169	exonic	chr10	-	120927214	120936665	uc001lec.3	PRDX3	AAACATATTTTAAAACATTTGCATTTTACCACCAGTTGCCCGACATGTGAGTGCCATTCC
ASCRP3000129	184.5	164	190	131	90	152	6.97629	6.98106	6.92181	6.96142	6.4696	6.89276	P	P	P	P	P	P	hsa_circRNA_407303		exonic	chrX	+	77264598	77275895	NM_000052	ATP7A	AAACATCAAAGGTGAGGGGAATGACGTGTGCCTCCTGCGTACATAAAATAGAGTCTAGTC
ASCRP3000131	86.5	65.5	105.5	59	64	89	5.54938	5.35158	5.63896	5.12573	5.62441	5.50507	P	P	A	A	P	P	hsa_circRNA_100555	hsa_circ_0017803	exonic	chr10	-	13364834	13387028	NM_012247	SEPHS1	AAACATGTTCGGCCTCATGCACGGGACCTGCCCGGAGACTTCAGGTGGATCCATAAAGAA
ASCRP3000132	123.5	110	171.5	83	101	109.5	6.29916	6.31736	6.5799	6.06783	6.74816	6.07141	P	P	P	P	P	P	hsa_circRNA_062996	hsa_circ_0062996	exonic	chr22	-	33260901	33265112	NM_003490	SYN3	AAACATTTTTCCCCAACCATAAGCCAATGCAGATCCTTCAAGCCAGACTTCATCCTGGTC
ASCRP3000133	180	134	190	92	92	127	6.92676	6.6396	6.92676	6.25577	6.50643	6.4998	P	P	P	P	P	P	hsa_circRNA_003063	hsa_circ_0003063	exonic	chr18	+	8076452	8114825	NM_002845	PTPRM	AAACCAAAATAGACTGTGTCCAAGTGGCCACAAAAGTCCCAGGTGCTGTTCCCACTGAAT
ASCRP3000134	87	94	113.5	96	98.5	94	5.59238	6.06962	5.66526	6.38797	6.69461	5.69805	P	P	A	P	P	P	hsa_circRNA_075881	hsa_circ_0075881	exonic	chr6	+	25605039	25606501	NM_017640	LRRC16A	AAACCAAGAACCGCCTCACGGCCTGAAGCTTGGGAATGATGCCGTATCCCAGGATTCTTC
ASCRP3000135	260.5	236	288	232	214.5	265.5	7.52485	7.56794	7.60484	7.89833	8.26326	7.88492	P	P	P	P	P	P	hsa_circRNA_013959	hsa_circ_0013959	exonic	chr1	-	147131761	147131890	NM_016361	ACP6	AAACCATATTCTCCTTACGACTCTCAATACCATGAGACCACCCTGAAGGTAGAGTGGAAC
ASCRP3000139	1304.5	966	1430	730.5	714.5	756.5	9.99223	9.74679	10.1509	9.62859	10.779	9.5278	P	P	P	P	P	P	hsa_circRNA_000968	hsa_circ_0000968	intronic	chr19	+	58774155	58774397	ENST00000595981	ZNF544	AAACCCTATGAATGTGACCATTGCGAGAAAGCCTTTAGCCAACGGTCTCCCCTCATCATG
ASCRP3000140	116	92	126	91	55	122.5	6.17654	5.97913	6.09094	6.23037	5.32183	6.48243	P	P	P	P	A	P	hsa_circRNA_404701		sense overlapping	chr1	-	247319707	247323115	NM_003431	ZNF124	AAACCCTATGACTATAAGCAATAAGAACTCGGTTGCCTTTGAGGATGTGGCTGTGAACTT
ASCRP3000142	125	104	132	114.5	86	143	6.28689	6.20615	6.17654	6.71077	6.28535	6.7709	P	P	P	P	P	P	hsa_circRNA_018168	hsa_circ_0018168	exonic	chr10	-	34558584	34573173	NM_019619	PARD3	AAACCCTCACCTGTAGACAGGTTTGGCAAACATCGAAAAGATGACAAGATTGAGAAAACG
ASCRP3000143	80	64	104	62.5	65	90	5.4648	5.33381	5.37495	5.44009	5.73915	5.56216	P	P	A	P	P	P	hsa_circRNA_103167	hsa_circ_0008252	exonic	chr22	+	21965145	21965332	NM_003347	UBE2L3	AAACCGACCAAGGACAACCCTCCATATGATAAGGGAGCCTTCAGAATCGAAATCAACTTT
ASCRP3000145	79	68	139	73.5	61	89.5	5.33678	5.53649	6.32338	5.77691	5.54166	5.54424	P	P	P	P	A	P	hsa_circRNA_104659	hsa_circ_0085045	exonic	chr8	-	99718694	99761618	NM_006281	STK3	AAACCTCCTTATGCTGATATACATCCAATGAGGCCCATATGTTGTAAAGTACTATGGCAG
ASCRP3000148	80	67	85	58.5	59	83	5.35158	5.42897	5.05517	5.28222	5.48104	5.28838	P	P	A	P	A	P	hsa_circRNA_104348	hsa_circ_0079891	exonic	chr7	-	37250990	37382367	NM_014800	ELMO1	AAACGCAAGTCCATGTACACGCGAGATTATAAGAAGCTTGGGTTCATTGTATAGACACGT
ASCRP3000149	77	60	97	70.5	56	95	5.22872	5.2126	5.15302	5.69109	5.37205	5.73238	P	P	A	P	A	P	hsa_circRNA_101996	hsa_circ_0000745	exonic	chr17	+	20107645	20109225	NM_152904	SPECC1	AAACGGTGAAATTAAACATGTTTCCAGTCTGCTGGCCAAGGGGCCTTTACAACAACTAAA
ASCRP3000150	142	134	168	97	136	126	6.54041	6.65221	6.59179	6.40793	7.40441	6.4662	P	P	P	P	P	P	hsa_circRNA_102473	hsa_circ_0003215	exonic	chr19	+	17267718	17270294	NM_004145	MYO9B	AAACGGTGACCGTCAACGACAAGCTTATCCTTCCCTACAGCCTCAGCGAGGATTTTTGCC
ASCRP3000151	94	72	110	68	71	101	5.8286	5.53649	5.77252	5.57735	5.92277	5.98578	P	P	P	P	P	P	hsa_circRNA_100117	hsa_circ_0007895	exonic	chr1	-	28362054	28384605	NM_001990	EYA3	AAACGTATGGACTACCTCCTTTTGATTGTGAAAACTGCTGAGAGAGACTTGCAATCCAGT
ASCRP3000152	78	66.5	107	68	56	93	5.43732	5.4648	5.37495	5.67235	5.21907	5.56216	P	P	A	P	A	A	hsa_circRNA_011153	hsa_circ_0011153	exonic	chr1	+	28887144	28887910	NM_017846	TRNAU1AP	AAACGTTTTAAACTGAACTATGCCACTTACGGGAAACAACCAGATAACAGGATCCCAGCT
ASCRP3000153	85	70.5	111	86	67	98.5	5.5647	5.49444	5.62928	6.09094	5.77691	5.77691	P	P	A	P	P	P	hsa_circRNA_100865	hsa_circ_0002038	exonic	chr11	+	68334481	68343511	NM_001164160	PPP6R3	AAACTAACAAGAGGAACACGGTAGATCTAAAAAGTGTGATGAAGACCACATGGGGTGTGC
ASCRP3000155	83	66.5	98	65.5	64	87	5.4648	5.45661	5.18972	5.50507	5.62441	5.48909	P	P	A	P	P	P	hsa_circRNA_104194	hsa_circ_0004712	exonic	chr6	+	136468488	136476896	NM_018945	PDE7B	AAACTAACCACCATCTTGCAAACCTATATCAGGTACAACATACTCAGGGGAGATTGGCAC
ASCRP3000156	76	63	107	57	58	84	5.25099	5.37205	5.45934	5.21583	5.41213	5.28838	P	P	A	A	P	A	hsa_circRNA_101224	hsa_circ_0029614	exonic	chr13	-	20304378	20356931	NM_001042414	PSPC1	AAACTACATGGAAAATGCCTGTATCCGGTGTCCGAGGCGAACTCAGTAAGATGATGTTAA
ASCRP3000158	103	96	132.5	103	58.5	155	5.96187	6.06962	6.13608	6.50378	5.51824	6.83549	P	P	P	P	P	P	hsa_circRNA_100885	hsa_circ_0004596	exonic	chr11	-	73418464	73429935	NM_002869	RAB6A	AAACTAGTGCAAAAGCTGGATACAATGTAAAGCAGATCAGGCTTCAGCTGTGGGATACTG
ASCRP3000159	83	67	113	64	50	102	5.53649	5.48373	5.70268	5.45934	5.10492	5.8785	P	P	A	P	A	P	hsa_circRNA_088498	hsa_circ_0088498	exonic	chr9	-	127115743	127174771	NM_002799	PSMB7	AAACTCAACTCAATAAAAAACAAAAACCAAATTGGGCAGCTGATTGTTGTGGTGCTGGGA
ASCRP3000162	124.5	95.5	156	84	115	126.5	6.31736	6.06064	6.47028	6.09094	7.00185	6.47434	P	P	P	P	P	P	hsa_circRNA_400732		exonic	chr11	+	32987845	32995095	NM_001076786	QSER1	AAACTCTAAGGACTTCTAAAACAACCACCAAATCTGCACAAAATTTGAACCTCCCGCTCC
ASCRP3000164	94	76	114	62	73	89.5	5.80729	5.68175	5.75926	5.42057	6.01489	5.64618	P	P	P	P	P	P	hsa_circRNA_403821		exonic	chr7	+	65220766	65221561	NR_003110	CCT6P1	AAACTGATACAAGGGCCTTCATCCCAGAATAATCACTGAAGGATTTGAAGCTGTGAAGGA
ASCRP3000166	72	56	88	68	63	83	5.10492	5.04428	5.10492	5.61218	5.66526	5.4093	A	A	A	P	P	P	hsa_circRNA_102078	hsa_circ_0043893	exonic	chr17	-	40858024	40860101	NM_001991	EZH1	AAACTGCAGCATCCAGCGTGGACTTAAGAAGATAACTCTTCCACACAAGTGTACAACTAC
ASCRP3000167	87	63.5	104	60	61.5	88	5.53649	5.37784	5.42057	5.33976	5.60231	5.42897	P	P	A	A	P	A	hsa_circRNA_103556	hsa_circ_0068629	exonic	chr3	-	195800800	195802231	NM_003234	TFRC	AAACTGGACAGCACAGACTTCACCGGCACCATCAATTTGGTGGAGAACCATTGTCATATA
ASCRP3000168	123	96	135	82	50	105.5	6.26986	6.04979	6.22234	6.04797	4.98477	6.05342	P	P	P	P	A	P	hsa_circRNA_102324	hsa_circ_0047151	exonic	chr18	-	21001330	21010641	NM_032933	TMEM241	AAACTGGGCTGGGTAGAGATCAACAGCAGTTCAAGTATGTGCTGTCTGTCTTGAAATTTA
ASCRP3000169	82	80	123	76	71	99	5.4648	5.76591	5.92277	5.9405	5.9405	5.85168	P	P	P	P	P	P	hsa_circRNA_001196	hsa_circ_0001780	intronic	chr8	+	17796781	17799020	ENST00000518930	PCM1	AAACTTAAAAGACTAAATATACTGCTGCTTGGAGGGGGATGGGGATTGGAAGGAAAGTGA
ASCRP3000170	88	66	93	57	56	80	5.59238	5.44009	5.15302	5.10492	5.34568	5.25099	P	P	A	P	P	A	hsa_circRNA_021003	hsa_circ_0021003	exonic	chr11	+	6502986	6505911	NM_012192	TIMM10B	AAACTTCCATTGTGAATTACTGCGTGACTTCCTGTTGGTCTACAATCGGATGACAGAACT
ASCRP3000171	102.5	89	112	97	100	123	5.91283	5.9405	5.75926	6.31887	6.70732	6.44979	P	P	P	P	P	P	hsa_circRNA_001747	hsa_circ_0000246	exonic	chr10	+	74468040	74475660	uc009xqp.1	MCU	AAACTTGAACATTCGCAGGGAGTGGAGGAAGAGGTGAAGATGTGGAAAGCCCAGAGAGTT
ASCRP3000173	172	116.5	212	91	129	153	6.87751	6.41147	7.02788	6.24154	7.32753	6.81375	P	P	P	P	P	P	hsa_circRNA_046753	hsa_circ_0046753	exonic	chr18	+	3252272	3256234	uc002kls.3	MYL12A	AAACTTTATGATAAAATAGCTGCTGAGCGGTTTTGCAGACTACCATCTTCCCTGCAACTC
ASCRP3000175	168	193	218.5	128	149	129	6.81375	7.23758	7.09888	6.9223	7.57205	6.55583	P	P	P	P	P	P	hsa_circRNA_045801	hsa_circ_0045801	exonic	chr17	-	74385612	74397235	NM_022066	UBE2O	AAACTTTTTTTTACTTGCAGGTCTCTTCTTCGATGATTCCTATGGCTTCTACCCAGGCCA
ASCRP3000179	339	218	356	155	53	268.5	7.9595	7.44361	7.99952	7.23918	5.05155	7.90838	P	P	P	P	A	P	hsa_circRNA_002554	hsa_circ_0002554	exonic	chr3	-	53908237	53910107	NM_022899	ACTR8	AAAGAAACTTTTTGTCATTTAGATCAGGGATTGTGGTCCATCAGGAGTCTGTGTGTGCCA
ASCRP3000181	218	204	232.5	181	89	211	7.26129	7.3219	7.26129	7.48211	6.44221	7.50843	P	P	P	P	P	P	hsa_circRNA_000615	hsa_circ_0000615	sense overlapping	chr15	+	64791491	64792365	NM_015042	ZNF609	AAAGAAAGTCAAGTCTGAAAAGCAATGATGTTGTCCACTGGGCATGTACTGACCAATGTG
ASCRP3000183	265.5	118	276	312	162.5	431.5	7.55776	6.43875	7.57898	8.30984	7.75932	8.65612	P	P	P	P	P	P	hsa_circRNA_407172		sense overlapping	chr9	-	35148956	35149174	ENST00000439134	RP11-182N22.7	AAAGAACCTTGGAATGTGAAGAGACATGAGATGGTAGCTGAACCCCCATGTTGACATTTA
ASCRP3000184	79	66	102.5	69	66.5	95	5.32183	5.48373	5.28838	5.70498	5.79435	5.69805	P	M	A	P	P	P	hsa_circRNA_401083		exonic	chr12	-	121932381	122016851	NM_032590	KDM2B	AAAGAAGACTCCAAAGCGCCCGATTGACCGCCAGCGATACGACGAGAACGAGGACTTGTC
ASCRP3000185	78	70	110	71	50.5	97	5.28838	5.53649	5.54681	5.70498	4.98477	5.69805	P	P	A	P	A	P	hsa_circRNA_067524	hsa_circ_0067524	exonic	chr3	-	138400808	138407816	NM_006219	PIK3CB	AAAGAAGCTGGTTTGGATCTTCGGTCAGAAGTGCACATTCCTGCTGTCTCAGTACAATTT
ASCRP3000186	74	55	102	61	52	83	5.13944	5.05878	5.4931	5.37784	5.10492	5.28838	A	P	A	P	A	P	hsa_circRNA_001104	hsa_circ_0001157	antisense	chr20	-	37600088	37600198	NM_021931	DHX35	AAAGAAGGCAGACAAGGGAACAGGAGGCATTTATAAGACTGGGTCTAAACAGAAGTGAAC
ASCRP3000187	77	56	90	53	66	81	5.4093	5.13603	5.17315	4.98097	5.77691	5.12573	P	P	A	A	P	A	hsa_circRNA_404765		exonic	chr10	-	70209784	70225569	NR_102264	DNA2	AAAGAATCAAATTCTATTGAACACCGTAGTCAGAGCTCTGATCCAGCCACACGCCAAATG
ASCRP3000190	132	128.5	161	115	104.5	155	6.41358	6.54814	6.50775	6.68237	6.7731	6.89276	P	P	P	P	P	P	hsa_circRNA_102686	hsa_circ_0053967	exonic	chr2	+	36668400	36749456	NM_016441	CRIM1	AAAGACCTGTCTTGAGAAAAGGCCAGTGTTGTCCCTACTGCATAGAAGAGAAGCCAGATT
ASCRP3000191	341	249	303	150	227.5	211	7.9595	7.65163	7.72336	7.18361	8.4266	7.51765	P	P	P	P	P	P	hsa_circRNA_104090	hsa_circ_0006109	exonic	chr6	+	30618770	30619243	NM_145029	C6orf136	AAAGACGAGCATTACCGCTTCCCAAGCTCTTCCTTCAGTCCCACGACTACAGTCTGTATT
ASCRP3000192	193	187	200	183	65	195	7.03798	7.20373	6.96383	7.52354	5.66526	7.34723	P	P	P	P	P	P	hsa_circRNA_039783	hsa_circ_0039783	exonic	chr16	+	67070541	67100701	NM_001755	CBFB	AAAGACTGGATGGTATGGGCTGTCTGGAGTTTGATGAGGAGCGAGCCCAGGCTTTTGTGG
ASCRP3000193	101	89	103.5	89	60.5	108	5.89475	5.96956	5.56216	6.21103	5.51824	6.15982	P	P	P	P	A	P	hsa_circRNA_002961	hsa_circ_0002961	exonic	chr8	+	98698895	98703416	NM_178812	MTDH	AAAGACTGGGGAAGGAGTTGGAGTGACCGTTCAATATTTTCTGGCATTGTCAAAGAAAAA
ASCRP3000194	74.5	55	90	53.5	62	84	5.16647	4.93061	5.18972	5.10492	5.66526	5.28838	P	A	A	A	P	P	hsa_circRNA_103943	hsa_circ_0004345	exonic	chr5	+	134010304	134011815	NM_021982	SEC24A	AAAGACTTAGTGCAACACCACAGCTTACTAACAAGAATCCCAAAATGAGCCGAAGTGTTG
ASCRP3000196	72.5	57	92	71	48	101	5.10492	5.02225	4.94239	5.73464	4.93061	5.93461	A	P	A	P	A	P	hsa_circRNA_006811	hsa_circ_0006811	exonic	chr4	+	154214133	154217188	NM_015271	TRIM2	AAAGAGAATCCCATCGAAGACGATTTGATCTTTCGAGTGGGTGATGGAATTTTACTGCCA
ASCRP3000197	87.5	79	109.5	81	89	103	5.62928	5.79543	5.50507	6.02046	6.49448	5.95801	P	P	A	P	P	P	hsa_circRNA_007260	hsa_circ_0007260	intronic	chr1	+	165854378	165855945	ENST00000367879	UCK2	AAAGAGATACAGAGAGGTAAAGTACATTTATGGAGAACATCGGGGTGAATGCCAAAGCGG
ASCRP3000198	95	77	123	72	76.5	100.5	5.72785	5.70729	5.70268	5.76148	6.11195	5.89071	P	P	A	P	P	P	hsa_circRNA_086376	hsa_circ_0086376	exonic	chr9	-	14146687	14179779	NM_005596	NFIB	AAAGAGATCAAGATTCTGGACAATCAGGAAGTCCAAGCCACAATGATCCTGCCAAGAATC
ASCRP3000199	5327	3798	5137	2555	1872	4006	11.9586	11.6939	11.986	11.4049	12.5784	11.8976	P	P	P	P	P	P	hsa_circRNA_102890	hsa_circ_0002867	exonic	chr2	-	200245086	200298237	NM_015265	SATB2	AAAGAGATGAACCAGAGCACATTAGCCAAAGAATGCCCTCTCTCCCAGGTTTGATGATTC
ASCRP3000201	109	151	152	198	166	99	6.05884	6.84755	6.38797	7.64354	7.81029	5.77691	P	P	P	P	P	P	hsa_circRNA_005828	hsa_circ_0005828	exonic	chr10	-	88231964	88233730	NM_015045	WAPAL	AAAGAGCACTCAGCCTCTAAACACACGTTGCCTTAGTCACCCACAAAAGCTGTATATAAT
ASCRP3000202	108	98.5	133	81	79	128	6.00556	6.13608	6.12923	5.99052	6.15982	6.51697	P	P	P	P	P	P	hsa_circRNA_102469	hsa_circ_0008432	exonic	chr19	+	16192722	16197350	NM_003290	TPM4	AAAGAGGCCAAGCACATTGCGGAAGAGGCTGACCGCAAATACGAGGAGGCTGAAGGTGAT
ASCRP3000205	130	103	156	102	114	140	6.38797	6.20615	6.4662	6.4662	6.97008	6.67709	P	P	P	P	P	P	hsa_circRNA_002876	hsa_circ_0002876	exonic	chr17	+	19213197	19232960	NM_014964	EPN2	AAAGATGACTTTTCTGAATTTGACAACCTTCGGACTTCAAAAAAAACAGCCACCTCCCCG
ASCRP3000207	131	110.5	133.5	100	57	127	6.40793	6.32338	6.21427	6.48377	5.37205	6.47434	P	P	P	P	A	P	hsa_circRNA_100794	hsa_circ_0003768	exonic	chr11	+	34978930	35006275	NM_003477	PDHX	AAAGATGCTGCTGCTAAAGGTATCCAGGAAATTGCTGACTCTGTAAAGGTTGAAGAAGGA
ASCRP3000208	69.5	61	99	60	47	89.5	4.99988	5.25414	5.18972	5.26043	4.87023	5.50507	A	P	A	P	A	P	hsa_circRNA_104770	hsa_circ_0086748	exonic	chr9	-	34269254	34271928	NM_194313	KIF24	AAAGATGGAAGGTGCAGAAATAAATCAGAGTCTACTGGCTGTGATCTTAAAGGGCAGCAA
ASCRP3000209	83.5	78	118	83	74.5	110.5	5.43732	5.66051	5.81798	6.02046	5.96956	6.09973	P	P	P	P	P	P	hsa_circRNA_021832	hsa_circ_0021832	exonic	chr11	+	46342260	46342972	uc001ncg.3	CREB3L1	AAAGCAAAACCAAAAAAAAAAAAAAAAAGATGCAGCATCAAGATCTGGGCCCCAACACCA
ASCRP3000210	501	425	519.5	223	343	300	8.56477	8.49051	8.60176	7.82812	9.21087	8.09977	P	P	P	P	P	P	hsa_circRNA_079201	hsa_circ_0079201	exonic	chr7	+	2638098	2644625	NM_152558	IQCE	AAAGCACATGGCTCAGAGCCACCCAGCGTGCCAGGCCTCCCAGACCAGGCCCAAGAGCTC
ASCRP3000213	102	89	125.5	80	88.5	105	5.94928	5.9188	5.95607	5.9405	6.45802	6.03886	P	P	P	P	P	P	hsa_circRNA_102781	hsa_circ_0055605	exonic	chr2	-	96601201	96610922	uc010yug.1	DKFZp667P0924	AAAGCAGCCATGAGAAGGAAGGATTCACCACCTCCAGGAAAAGAATATTTCAGAACCATA
ASCRP3000214	247	239	278	155	103	178.5	7.44292	7.57709	7.54462	7.22076	6.76373	7.18237	P	P	P	P	P	P	hsa_circRNA_002635	hsa_circ_0002635	exonic	chr13	+	31789187	31803431	NM_194318	B3GALTL	AAAGCAGGCTGCAGATCTTACACAGCTTTTGGTTTGGCTTCTGAAGATACAAAGAAAGAG
ASCRP3000215	109	104	125	57	53	78	5.98673	6.1947	5.89071	5.26043	5.10492	5.12573	P	P	P	P	A	A	hsa_circRNA_103868	hsa_circ_0072797	exonic	chr5	+	68915840	68916286	uc010ixi.1	SMA	AAAGCAGGTCTTTTCTACACAGGGAGAACATTTTGTGAATTCCTGGGTCCAGAGAGAATT
ASCRP3000217	200	183	216	139	122	165	7.11024	7.17573	7.10326	7.05435	7.14548	7.06561	P	P	P	P	P	P	hsa_circRNA_100018	hsa_circ_0009361	exonic	chr1	-	1749275	1770677	NM_002074	GNB1	AAAGCATGTGCAGATGCAACTCTCTCTCAGACAAATTTACATGTATTGGAGACCAGACCA
ASCRP3000221	151.5	137	147	129	102	148	6.65221	6.66293	6.4051	6.9223	6.71935	6.80194	P	P	P	P	P	P	hsa_circRNA_104766	hsa_circ_0001851	exonic	chr9	-	33971648	33973235	NM_018449	UBAP2	AAAGCTAGTAGTTTGGGAAGCTGCTCAGAATGGTGCAGATGAGGGAACTGGATTTGGACG
ASCRP3000223	76	64	96.5	60	46	79	5.28838	5.33381	5.10492	5.33976	4.67228	5.12573	P	P	A	P	A	A	hsa_circRNA_103630	hsa_circ_0069570	exonic	chr4	-	41145003	41145159	NM_004307	APBB2	AAAGCTCCTGTGAAAAGCTGAGGCTGACAATAATTTAAGCAAAATCAGGTTGGAGTTGCT
ASCRP3000224	296	279	307	160	201	208	7.74817	7.81537	7.75876	7.29766	8.1586	7.44775	P	P	P	P	P	P	hsa_circRNA_101378	hsa_circ_0032353	exonic	chr14	+	70170111	70171459	NM_014734	SUSD6	AAAGCTGAAGTCTTTCCATCATAGCAGTGTGCCCCCTACCACCGGAGCCAGAGAATGGTG
ASCRP3000230	113	91	124.5	84.5	67.5	109.5	6.11195	5.97913	6.01953	6.10498	5.8286	6.13608	P	P	P	P	P	P	hsa_circRNA_406107		exonic	chr20	-	35693826	35696589	NM_002895	RBL1	AAAGGAGAATGCCTCCTGGACCTTTCAAGTTTTACTGATAATAGTTTAATACAATTTTTT
ASCRP3000231	137	148.5	182	123.5	146	153	6.46892	6.78787	6.77804	6.84546	7.53849	6.90986	P	P	P	P	P	P	hsa_circRNA_404544		exonic	chr1	-	86590527	86611866	NM_152890	COL24A1	AAAGGAGACACTGGACCTCCCGAAATCACTTCTTCATTTTATTGTACTATGTGTGGCTGG
ASCRP3000232	189.5	149	197.5	148	87.5	189	7.007	6.81161	6.93071	7.17573	6.35457	7.3068	P	P	P	P	P	P	hsa_circRNA_400893		exonic	chr12	+	19646733	19646920	NM_153207	AEBP2	AAAGGAGGAAATTAAAGAACAAAAGACGACGCTCATTACTGTGTTGTTGGTGGCTGCAAT
ASCRP3000233	96	85	142	93	65	120	5.77032	5.85376	6.21427	6.31132	5.73915	6.33906	P	P	P	P	P	P	hsa_circRNA_405573		sense overlapping	chr17	+	37700501	37723145	ENST00000558240	CDK12	AAAGGAGGAAGTAGGTTAGGGAATGGTAGGAGCAACGGTGGGAATGCCCTCTGAGGAATG
ASCRP3000234	101	83	110.5	84	56	112.5	5.93461	5.79543	5.77252	6.11542	5.27292	6.25734	P	P	P	P	A	P	hsa_circRNA_001635	hsa_circ_0001635	exonic	chr6	-	108243000	108250718	NM_007214	SEC63	AAAGGAGGTGATGAGGTTATGTTCATGAGGATAGCAAAAGCTTATGCTGCAGCAAATTCG
ASCRP3000235	78	58.5	116	68.5	60	92.5	5.37784	5.15302	5.74812	5.62928	5.4971	5.68175	P	A	A	P	P	A	hsa_circRNA_405908		exonic	chr2	+	70092031	70098964	NM_178439	GMCL1	AAAGGATCAGGCCTCAAGAAATCAATAAAGAAGAACTAGAGGGAAACAGCATGAGGTGTG
ASCRP3000236	141	94.5	146	81	97	105	6.52483	5.98957	6.41217	6.04797	6.64502	6.06783	P	P	P	P	P	P	hsa_circRNA_102766	hsa_circ_0055251	exonic	chr2	+	74056531	74087278	NM_006463	STAMBP	AAAGGATTTCATCCACACAGCAAGGATCCACCTCTGTTCTGTATGCTGCATCCCCTTTTT
ASCRP3000239	110	103	128	95	136	97	6.05884	6.18977	6.04979	6.30069	7.40441	5.75926	P	P	P	P	P	P	hsa_circRNA_101527	hsa_circ_0006380	exonic	chr15	+	57523349	57526305	NM_003205	TCF12	AAAGGCTTTGGCATCTGTATATGCACCATCCCCAAATTCAGATGATTTCAACCGTGAATC
ASCRP3000240	168.5	164	181	98	90	117	6.81642	6.99997	6.82651	6.37933	6.4696	6.28227	P	P	P	P	P	P	hsa_circRNA_049704	hsa_circ_0049704	exonic	chr19	+	14038705	14039001	NM_017721	CC2D1A	AAAGGGAAGGCCCCTCCTGTGCCTGCCCCTGCAAGGGAGTCAGGGAACAGGTCCTGGATG
ASCRP3000241	93	66	90	154	131	183	5.73464	5.40079	5.15302	7.22919	7.34649	7.2605	P	P	A	P	P	P	hsa_circRNA_030448	hsa_circ_0030448	exonic	chr13	+	76301164	76415337	NM_005358	LMO7	AAAGGGCCAAACAGGAGGCAGAGAGAGAGAATTCCAAGTACTTGGATGAGTTTGATTAAT
ASCRP3000247	140	118	159	93	99	125	6.52483	6.4546	6.49448	6.31132	6.69461	6.42762	P	P	P	P	P	P	hsa_circRNA_101648	hsa_circ_0000651	exonic	chr15	+	90982563	90986710	NM_003870	IQGAP1	AAAGTCAATATTTGTACCTGTTCAAGCTAGGCCTGGCCCCTCAGATTCAAGACCTATATG
ASCRP3000250	128	100	139	84	80	118	6.3531	6.15982	6.20615	6.13608	6.1429	6.27141	P	P	P	P	P	P	hsa_circRNA_089506	hsa_circ_0089506	exonic	chr9	-	138824814	138847261	NM_016172	UBAC1	AAAGTCCCTTTTCCTATGTGCTCATGGGAGCTTAGAAGATCCCAAAAGTATAACCCATCA
ASCRP3000251	4797	4791	4480	4882	229.5	4919	11.8171	12.0104	11.7773	12.3562	8.41679	12.262	P	P	P	P	P	P	hsa_circRNA_100719	hsa_circ_0020390	exonic	chr10	+	128768965	128836080	NM_001380	DOCK1	AAAGTCGATGGTGGTGAAGTAGTGAAGCTTTTTATAACTATGATGCCAGAGGAGCGGATG
ASCRP3000253	79	63	108.5	62	61	84	5.33678	5.26981	5.54681	5.37784	5.58238	5.37205	P	P	A	P	P	A	hsa_circRNA_102013	hsa_circ_0003481	exonic	chr17	-	27248705	27251320	NM_020889	PHF12	AAAGTCTGCTTCACGTGTAACAGAAACGAGAGCAGAAAAAGGAGCTGGGTCATGTCAATG
ASCRP3000254	75	65	97	61	62.5	83	5.25099	5.37205	5.28838	5.29452	5.51824	5.4093	P	P	A	P	P	A	hsa_circRNA_104026	hsa_circ_0005819	exonic	chr5	+	176671195	176673797	NM_022455	NSD1	AAAGTGAAAAATGATGACTCGTCAAAAGAGATTCCAGGCTCAGAGTGCTATGAAGCTGGT
ASCRP3000258	104	101	131	83.5	51.5	116	5.96956	6.10148	6.04979	6.06064	4.96566	6.25734	P	M	P	P	A	P	hsa_circRNA_405405		sense overlapping	chr15	+	79748439	79761487	NM_015206	KIAA1024	AAAGTGTAGGGGAGCTGCCTGCTAACGATGTAAGAACTGACCTGAAGTTTCAGTGTAGTC
ASCRP3000259	439	336	387	178	229.5	241	8.37394	8.12863	8.13056	7.48211	8.41679	7.75932	P	P	P	P	P	P	hsa_circRNA_083815	hsa_circ_0083815	exonic	chr8	-	28669843	28671129	NM_018250	INTS9	AAAGTGTCTTATGTCTCTGGATCCTCCTTGCTTACCACACACCCCCAGGCTGTTACCTTC
ASCRP3000260	87	75	108.5	75	54	116.5	5.59238	5.66051	5.51824	5.82224	5.21907	6.1947	P	P	A	P	A	P	hsa_circRNA_000761	hsa_circ_0000761	exonic	chr17	-	37455242	37457328	NM_032875	FBXL20	AAAGTTAAGTCTTCGTGGATGTCTTGGAGTGGGAGACAATGCATTAAGGCCTGGAATGTT
ASCRP3000262	74	61.5	92.5	62	64.5	77	5.17648	5.28838	5.13603	5.45934	5.7233	4.99988	P	P	A	P	P	A	hsa_circRNA_101978	hsa_circ_0005869	exonic	chr17	+	8347577	8363478	NM_030808	NDEL1	AAAGTTCTCTCGATCAGGGCATACATCTTTCTTCGACAAAGGGCTTTCTTGATCATGGAT
ASCRP3000263	74	58	102	59	59	83	5.10492	5.09792	5.24466	5.37784	5.41213	5.25099	P	P	A	P	P	A	hsa_circRNA_056978	hsa_circ_0056978	exonic	chr2	+	170747674	170753245	NM_172070	UBR3	AAAGTTGCCTTATTAAAAGTGAGCTACAAGGATGATCAGGATGGTAGTCAAGGTCTGGGC
ASCRP3000265	99	78	140	84	71	111	5.89475	5.73238	6.25577	6.06783	5.88054	6.15982	P	P	P	P	P	P	hsa_circRNA_405514		intronic	chr17	-	421177	421699	ENST00000574029	VPS53	AAATAAAAATTTGCAAGGTGTCCACAGCACTTTCCAGCGTCATCTGAAATAGCAAAGGTG
ASCRP3000266	99	77	98	73.5	58	109	5.90482	5.68175	5.51824	5.84124	5.32183	6.14969	P	P	P	P	A	P	hsa_circRNA_052153	hsa_circ_0052153	exonic	chr19	+	54710420	54711515	uc002qec.3	RPS9	AAATAAACAGGATCAGCGCTTTACAACCCTCGGAGGTGATGGGTGTGAACTCACCCAGAG
ASCRP3000267	394	335.5	392.5	237.5	231.5	309.5	8.18321	8.13249	8.16908	7.9322	8.46997	8.15016	P	P	P	P	P	P	hsa_circRNA_050054	hsa_circ_0050054	exonic	chr19	+	17972902	17974124	ENST00000599898	RPL18A	AAATAAACTCAGGAACGCCCCGGTGTGTTTGAGAAGTCCCCCCTGCGGGTGAAGAACTTC
ASCRP3000269	83	67.5	105	60.5	48	75	5.49444	5.44009	5.51824	5.36331	4.74132	4.98097	P	P	A	P	A	A	hsa_circRNA_047559	hsa_circ_0047559	exonic	chr18	-	43664109	43667198	NM_004046	ATP5A1	AAATAAAGGTTCCATAATGCATAGTTGCTGTTGCTTACCGTCAGATGTCTCTGTTGCTCC
ASCRP3000270	94	78	119	71.5	87	95	5.78347	5.68175	5.74812	5.74812	6.34277	5.73238	P	P	A	P	P	P	hsa_circRNA_051908	hsa_circ_0051908	sense overlapping	chr19	+	50000450	50002944	NM_001015	RPS11	AAATAAAGTTATTTTCTCATTCCACTGAGCGTGCCTACCAAAAGCAGCCGACCATCTTTC
ASCRP3000271	270.5	193	289.5	114	125	179.5	7.60361	7.2328	7.63781	6.69809	7.22799	7.22237	P	P	P	P	P	P	hsa_circRNA_020960	hsa_circ_0020960	exonic	chr11	-	5269501	5270820	NM_000559	HBG1	AAATAATAAATCTATTCTGCTGAGAGATCACGCTCCTGGTTGTCTACCCATGGACCCAGA
ASCRP3000272	1157	844.5	1182	603	361	914	9.75683	9.52241	9.84536	9.33427	9.30092	9.78149	P	P	P	P	P	P	hsa_circRNA_089353	hsa_circ_0089353	exonic	chr9	+	136217451	136218280	NM_000972	RPL7A	AAATAATACAAATTTTCCTTCCTGGTTGTCTTCTTGCCTGCCCTGTGTCGTAAAATGGGG
ASCRP3000273	343	363	352	279.5	439	275	7.96529	8.25934	7.95467	8.16322	9.66029	7.93441	P	P	P	P	P	P	hsa_circRNA_008077	hsa_circ_0008077	exonic	chrX	+	37245851	37285253	NM_000950	PRRG1	AAATAATGAAAAAACTGATGCTCACCCCATTTAGAGAAAGAAATCCACCTCCCCAACCCC
ASCRP3000274	342.5	323	373	236	241.5	259.5	7.95054	8.04847	8.06068	7.90587	8.54753	7.8439	M	P	P	P	P	P	hsa_circRNA_034125	hsa_circ_0034125	exonic	chr15	+	25312558	25351441	uc001yxh.1	SNURF-SNRPN	AAATAATTCTGCCCTCCCATTCTCAAGGGCCAGGGGGAATTCAAATATTGCAGTTGTCAT
ASCRP3000276	81	65	119	70	60	91	5.43732	5.33381	5.72785	5.72103	5.62441	5.5287	P	P	A	P	A	A	hsa_circRNA_404660		sense overlapping	chr1	+	220934999	220943898	NM_017898	MARC2	AAATACAGATGTTGGAGTAGAGACGGCAGAGTGGAGGATATTTGGCCTTGACATTAAAGG
ASCRP3000279	250.5	266	286	293.5	117	307	7.4652	7.75181	7.59772	8.22137	7.0398	8.14167	P	P	P	P	P	P	hsa_circRNA_401977		exonic	chr18	+	55833019	55919286	NM_015277	NEDD4L	AAATAGACTGGGAGAGTCCCGTATTCTCAGAGTAAAAGTTGTTTCTGGAATTGATCTCGC
ASCRP3000281	321.5	315	399.5	196	368	257	7.87599	8.01749	8.16447	7.63328	9.33901	7.82865	P	P	P	P	P	P	hsa_circRNA_401170		exonic	chr13	+	78318417	78320990	NM_144595	SLAIN1	AAATAGGACCAATGGAGGTTACACTTCCAGGGGCTCCCCACTCAGTCCCCAGTCATCTAT
ASCRP3000285	88	65	116	69	62	99	5.63896	5.37205	5.81798	5.67235	5.54166	5.8785	P	P	P	P	A	P	hsa_circRNA_406259		exonic	chr3	+	37440967	37458215	NM_178339	C3orf35	AAATATCTTTTGGAGCTGCTGGATCAAGTATCACTTGAAGGGGAGAAAGGGATGAGGATG
ASCRP3000288	106	86	116	60	69	78	6.03886	5.8785	5.81798	5.37784	5.84751	5.2126	P	P	P	P	P	A	hsa_circRNA_000449	hsa_circ_0000449	antisense	chr12	-	121154725	121157906	NM_001080533	UNC119B	AAATCAAAGTCAAAGTTTTTCAGCAAGTGTTCCCGGAAATAGTGCCCTTCGATCATCTCC
ASCRP3000290	81.5	67	92	59	64	74	5.45661	5.42897	5.15302	5.29452	5.70268	4.83697	P	P	A	A	P	A	hsa_circRNA_015871	hsa_circ_0015871	exonic	chr1	-	201103899	201123087	uc001gvy.3	TMEM9	AAATCAAGGAAGCCATCATTAAATTGTTTTATTTCTCTCAGTGTCCGGCTTTGCTGGCCC
ASCRP3000295	82	75	98.5	73	93	79	5.4093	5.63413	5.33082	5.76148	6.53976	5.08912	P	P	A	P	P	A	hsa_circRNA_002822	hsa_circ_0002822	exonic	chr2	-	210993754	211019335	NM_152519	KANSL1L	AAATCCAACAACTAACAGACATTCACAGGCAAATTCGTGCCTCCAAGGTTTCCAATACTT
ASCRP3000296	77	58.5	100.5	57.5	65	85	5.33678	5.15302	5.36331	5.19793	5.70268	5.33082	P	P	A	A	P	A	hsa_circRNA_101081	hsa_circ_0000408	exonic	chr12	-	56824664	56826308	NM_003920	TIMELESS	AAATCCATTGGGGAGAGGGACCTCATCTTTCACAAAGGCCTTCACAACAAGATTGATGAT
ASCRP3000297	113	96	143.5	88	95.5	115	6.09094	6.04979	6.24946	6.17654	6.59117	6.18317	P	P	P	P	P	P	hsa_circRNA_404782		intronic	chr10	-	79064144	79065150	NM_001271518	KCNMA1	AAATCCTGGGGTTAGGGGCCCCTCTGCTATGGAGTTGAGACCCATGCCCTCAACCTCAAA
ASCRP3000298	78	60	91	55	63	80	5.32183	5.09792	5.01855	5.08381	5.66526	5.2126	P	P	A	A	P	A	hsa_circRNA_405487		sense overlapping	chr16	-	72318470	72342087	NR_126330	LINC01572	AAATCGACTCTGACTCAATCCTTGAGGTCTGGCCTCATCAGTGAAAAGAAGGACTGACTT
ASCRP3000299	85	64	98.5	62.5	76	92	5.5647	5.32183	5.30064	5.36331	6.04797	5.59487	P	P	A	P	P	P	hsa_circRNA_103997	hsa_circ_0074816	exonic	chr5	-	158204420	158223483	NM_024007	EBF1	AAATCTAAGCAGTTCTGCAAAGGAACACCAGGCAGATTCATTTATACAGCTACTCCCTGT
ASCRP3000301	302	307	320.5	160	295.5	188	7.78516	7.9775	7.81537	7.30983	8.96457	7.3068	P	P	P	P	P	P	hsa_circRNA_003251	hsa_circ_0003251	exonic	chr12	+	1003727	1006847	NM_014823	WNK1	AAATCTAGTCGAAGCAGTTCCTTGGGGAATAAAAGCCCCCAGCTTTCAGTTTCTCAAGTC
ASCRP3000302	133	139	175	102	101.5	123	6.39084	6.67709	6.68179	6.48377	6.74816	6.42762	P	P	P	P	P	P	hsa_circRNA_104213	hsa_circ_0078165	exonic	chr6	+	147581750	147655358	NM_139244	STXBP5	AAATCTCCAACCTCTGGGTTACATTTTGCCATCTGCCTTTCCAGAGTAAGTGGCTCTATG
ASCRP3000303	88	77	112	97	83	131.5	5.59238	5.63413	5.62928	6.36628	6.25577	6.52352	P	P	A	P	P	P	hsa_circRNA_091722	hsa_circ_0091722	exonic	chrX	-	151934651	151936377	NM_005362	MAGEA3	AAATCTGAATAAATAATTCTTCCTCTTCAGTTCTGAGGGGACAGGCTGACCTGGAGGACC
ASCRP3000304	175.5	151	187	131	78.5	150	6.91236	6.8538	6.85691	6.97343	6.11195	6.82651	P	P	P	P	P	P	hsa_circRNA_405239		exonic	chr14	+	58965500	58979345	NM_014749	KIAA0586	AAATCTGATATTGCACCTTCACAGCAACAAGGACTTGGAAAACAGTGTGGGTGAACTTAG
ASCRP3000306	117	105	127	79	62.5	98	6.22234	6.22234	6.00743	5.9405	5.60231	5.8785	P	P	P	P	P	P	hsa_circRNA_077879	hsa_circ_0077879	exonic	chr6	+	133136110	133138703	NM_001016	RPS12	AAATCTTTGGCTCACACATTGCTGCTGGAGGTGTAATGGACGTTAATACTGCTTTACAAG
ASCRP3000307	86	82	107	78	80	98	5.59238	5.80729	5.54681	5.9405	6.20778	5.81798	P	P	A	P	P	P	hsa_circRNA_006750	hsa_circ_0006750	exonic	chr10	+	96234424	96260084	NM_015188	TBC1D12	AAATGAACTAAATATCACTCCTGGAATATGAAGCACGAACGGGGAGGACCTGTAAACCAC
ASCRP3000308	81.5	68.5	98	59	56	89	5.33678	5.49444	5.34568	5.24148	5.37205	5.5287	P	P	A	A	A	P	hsa_circRNA_002912	hsa_circ_0002912	exonic	chr3	+	44871462	44881948	NM_020242	KIF15	AAATGAGGCAACTAGAACATGTGATGGATTCTGCTGCTGAGGATCCCCAGAAAGTTGTAG
ASCRP3000310	246	272	311	287	416	253.5	7.44292	7.78134	7.7279	8.20659	9.58143	7.82627	P	P	P	P	P	P	hsa_circRNA_103730	hsa_circ_0005654	exonic	chr4	-	121675707	121732604	NM_018699	PRDM5	AAATGATGGACTGAAGATGCACATTCGTACTCACACCAGGGAGATCCTAAGAAAAAGCTT
ASCRP3000313	76	71	109.5	62.5	57	96	5.32183	5.45661	5.47835	5.44009	5.45934	5.73238	P	M	A	A	A	P	hsa_circRNA_100167	hsa_circ_0011572	exonic	chr1	-	35940405	35944813	NM_024874	KIAA0319L	AAATGCATATGTTCTCCAAGAACCACCTAAAGGTCCACAAGGCGATTACAATTTCCAGTC
ASCRP3000316	112	85	134	78	79	116.5	6.11195	5.85376	6.08032	5.91083	6.15982	6.30221	P	P	P	P	P	P	hsa_circRNA_016661	hsa_circ_0016661	exonic	chr1	-	225718255	225755116	NM_018212	ENAH	AAATGGCCCATCCCAAGAAGAATTGGAAATTCAAAGAAGTGAACAGAGTATCTGTCAGGC
ASCRP3000317	163	131	189	112	121	156	6.80517	6.60606	6.8538	6.66767	7.14548	6.90986	P	P	P	P	P	P	hsa_circRNA_083127	hsa_circ_0083127	exonic	chr7	-	156619298	156626486	NM_022458	LMBR1	AAATGGCTCCCTGATTCATGATGAACAAGAAGATGAAGATGCCATCGTCAACAGGATTTC
ASCRP3000318	81	151	115	195.5	154	90	5.4648	6.86105	5.72785	7.62994	7.66117	5.59487	P	P	P	P	P	P	hsa_circRNA_036127	hsa_circ_0036127	exonic	chr15	+	71433787	72057538	NM_024817	THSD4	AAATGGTTTAGCACCGAATGGAGCATGGACTTGAACGCAACTCCCAATTGCAGAAAATTG
ASCRP3000320	305.5	212	280	144	172.5	191	7.7906	7.4037	7.59772	7.11024	7.86855	7.3376	P	P	P	P	P	P	hsa_circRNA_031210	hsa_circ_0031210	exonic	chr14	-	23033806	23044133	NM_001344	DAD1	AAATGTAACCTTTTGCCTTCCAAATTAAAGAACTCCATGCCACTCCTCTTTGCCTGAGAA
ASCRP3000322	83	64	82	53	58.5	77	5.45661	5.35158	4.94239	5.15302	5.48104	5.04428	P	P	A	A	P	A	hsa_circRNA_100594	hsa_circ_0006820	exonic	chr10	+	51381438	51387763	NR_110767	TIMM23B	AAATGTACAGGATACAGATGAGTTTATTTTACCTACCGGAGCTAATAAAACCCGGGGCAG
ASCRP3000323	140	138	177.5	88	94	119.5	6.51566	6.69287	6.69054	6.14969	6.5799	6.35089	P	P	P	P	P	P	hsa_circRNA_100356	hsa_circ_0014624	exonic	chr1	-	155734790	155736500	NM_001282856	GON4L	AAATGTCATCAGCTTCTGAGGAATCTGTGCTTTCTGTCCCAGAACTCCAGGCCAGTCTGC
ASCRP3000325	84	77	104	72	54	102.5	5.5647	5.66051	5.43454	5.73464	5.16815	5.77691	P	P	A	P	A	M	hsa_circRNA_004145	hsa_circ_0004145	sense overlapping	chr5	-	133493397	133509713	NM_006930	SKP1	AAATGTTGTGCCTGACACTGTAACACTATGCCTTCAATTAAGTTGCAGAGTTCTGATGGA
ASCRP3000327	100	84	118	105	81	124	5.85168	5.83703	5.84124	6.52221	6.25577	6.44979	P	P	P	P	P	P	hsa_circRNA_103495	hsa_circ_0001349	exonic	chr3	+	152132729	152150709	NM_021038	MBNL1	AAATTAATGCGAACAGACAGACTTGAGGGCCGTTGCTCCAGGGAGAACTGCAAATATCTT
ASCRP3000328	94	74	104	65	61	88	5.75926	5.58739	5.54681	5.59238	5.54166	5.4648	P	P	A	P	P	P	hsa_circRNA_402418		exonic	chr2	+	179455865	179465394	NR_038272	TTN-AS1	AAATTACAGACATCATCTCCTTTGAACAGGGAAAAGGTAACAGGTGGCTGCCATGAGATA
ASCRP3000329	175	167.5	194	135.5	76	155	6.88871	7.01213	6.90886	6.99432	6.08032	6.90986	P	P	P	P	P	P	hsa_circRNA_103308	hsa_circ_0064584	exonic	chr3	+	25622036	25622213	NM_000965	RARB	AAATTACCCTGCTGAAGGCCGCCTGCCTGGACATCCTGAATTCCAGTGCTGACCATCGAG
ASCRP3000331	181	139	206	102	101.5	153.5	6.93464	6.71421	6.98676	6.48377	6.75485	6.8877	P	P	P	P	P	P	hsa_circRNA_103492	hsa_circ_0001346	exonic	chr3	+	149563797	149639014	NM_007282	RNF13	AAATTCAAGAAAGGTGATTTTACAACGAGATGCTGCTCTCCATAGGGATGCTCATGCTGT
ASCRP3000334	219	229.5	242	246	77	249	7.25658	7.52191	7.29421	7.98535	6.06783	7.79521	P	P	P	P	P	P	hsa_circRNA_403874		exonic	chr7	-	98643320	98645505	NM_020429	SMURF1	AAATTCCGTGGGGAAGAAGGTTTGGATTACGGTGGTGTGGCCAGTCACCAGTGCCAACTC
ASCRP3000335	80	70	106	65	55	99	5.43732	5.53649	5.4931	5.55961	5.25099	5.81798	P	P	A	P	A	P	hsa_circRNA_104323	hsa_circ_0079534	exonic	chr7	-	20193815	20201493	NM_182762	MACC1	AAATTCCTCATCGAGGAAACACTGGAGATGTTGCTGTTGAGGTGGAAAAATGCTAATCAC
ASCRP3000336	77	72	106	72.5	59	95	5.21583	5.53649	5.40647	5.81371	5.45934	5.62928	P	P	A	P	P	A	hsa_circRNA_406724		intronic	chr5	+	179976936	179977117	ENST00000504343	CNOT6	AAATTCGTAGCTTACCCGCAGAACTCGGAAACATGGTATCACTCAGTAAGAAGCTTAAGC
ASCRP3000337	165.5	139	192	133	64	167	6.78896	6.67709	6.8693	6.95028	5.62441	7.07054	P	P	P	P	P	P	hsa_circRNA_100517	hsa_circ_0017348	exonic	chr1	-	247322307	247323115	NM_003431	ZNF124	AAATTCTTCAAGAAATCTAAGAACTCGGTTGCCTTTGAGGATGTGGCTGTGAACTTCACC
ASCRP3000338	77	64.5	110	63	60	92	5.25099	5.37205	5.54681	5.48641	5.45934	5.59487	P	P	A	P	P	P	hsa_circRNA_406082		exonic	chr20	+	9417648	9424890	NM_000933	PLCB4	AAATTCTTTAAAGAAGAAACATGCAAAGAGTGACATAGCCGACGTGCCCAGTGACACTTC
ASCRP3000341	117.5	88	121	143.5	69	173.5	6.21589	5.89071	5.84124	7.11024	5.84751	7.18237	P	P	P	P	P	P	hsa_circRNA_104882	hsa_circ_0003597	exonic	chr9	+	115166274	115181238	NM_032303	HSDL2	AAATTGCAGTCAATGCATTATGGCCTAAAACAGGAGGCTGGCAGGATGTACAGTTTTTAT
ASCRP3000343	111	84	116	74	75	105.5	6.11195	5.83703	5.8286	5.79435	5.99994	6.01489	P	P	P	P	P	P	hsa_circRNA_100872	hsa_circ_0000337	exonic	chr11	+	70200406	70202360	NM_003626	PPFIA1	AAATTGGGGGGACAGGCTGAAAAAAATCGTAAACTTCAAAAAAATTGCCACCTTCCAGAG
ASCRP3000344	79	64	79	58	58	77	5.37784	5.30216	4.78994	5.29452	5.41213	5.08912	P	P	A	P	P	P	hsa_circRNA_004650	hsa_circ_0004650	sense overlapping	chr12	+	47497895	47501947	NM_138371	PCED1B	AAATTGTTGACTTGCAAGATGATGAGGATTTCCAGATAGACACAGGTAATGAGAGGCCCT
ASCRP3000346	244	236	265	283	74	378	7.43391	7.56476	7.46214	8.17595	5.96956	8.44742	P	P	P	P	P	P	hsa_circRNA_104803	hsa_circ_0087354	exonic	chr9	-	86292641	86292876	NM_013438	UBQLN1	AAATTTGGTGCCTGGAGTAGGAGTTTGGTGGTAATCCATTTGCTTCCTTGGTGAGCAATA
ASCRP3000348	984.5	718	1041	554	720	847	9.55426	9.2992	9.66607	9.22218	10.8079	9.66459	P	P	P	P	P	P	hsa_circRNA_049637	hsa_circ_0049637	exonic	chr19	+	13049413	13055304	NM_004343	CALR	AACAAAATTTCTATTAAATTAAATTTTGTGTCTCCGCGGCGTCCGTCCGTACTGCAGAGC
ASCRP3000350	148	148	180	115	91	159	6.59491	6.7846	6.70502	6.69809	6.48243	6.87136	P	P	P	P	P	M	hsa_circRNA_003657	hsa_circ_0003657	exonic	chr17	+	41576229	41577471	NM_004941	DHX8	AACAAACACTGGGTTGACCCTCTGCCTGATGATGAGGACCTTGAGATTGAATTGGTTGAG
ASCRP3000351	73	51.5	82	59	53	83.5	5.12573	4.90676	4.87434	5.36331	5.10492	5.37205	P	A	A	P	A	P	hsa_circRNA_100093	hsa_circ_0004808	exonic	chr1	-	22047528	22048257	NM_032236	USP48	AACAAAGCAACGGAAAGATGAACGGTAGCACCTTAAATAAAGTGAAAGCCCTGTGTAAGG
ASCRP3000355	85	67.5	112.5	66	62	90	5.5647	5.49444	5.61463	5.61218	5.54166	5.5287	P	P	A	P	P	P	hsa_circRNA_400980		exonic	chr12	+	58339410	58347472	NM_033276	XRCC6BP1	AACAACACCACCAGATCCATATGTCAAACTTCTGCTTGATGCTATGAAACACTCAGGTTG
ASCRP3000358	1349	1111	1278	776	673	879	10.0358	9.93504	10.0097	9.70757	10.6448	9.70635	P	P	P	P	P	P	hsa_circRNA_028826	hsa_circ_0028826	exonic	chr12	-	120600873	120622046	NM_006836	GCN1L1	AACAACTGGCCCAGGAAATGCTGATCATCTCCCACCACCCATCCTTAGAGATGCAGCCTC
ASCRP3000362	316	306	359	184	200	232	7.84076	7.97201	7.99952	7.52354	8.12022	7.65611	P	P	P	P	P	P	hsa_circRNA_404177		exonic	chr9	+	71668055	71679951	NM_000144	FXN	AACAAGCAAATCTGGCTATCTTCTCCATCCAGCTCTCTAGATGAGACCACCTATGAAAGA
ASCRP3000363	91	79	115	64	52	100.5	5.68876	5.73238	5.73464	5.45934	5.08026	5.89071	P	P	A	P	A	P	hsa_circRNA_100080	hsa_circ_0005782	exonic	chr1	-	21097422	21100103	NM_016287	HP1BP3	AACAAGCACTGAAAAGAGAATTAAATAGAGGAGTCATCAAACAGTGAGAAAGATCAGTCT
ASCRP3000364	79	62	109	62	65.5	96.5	5.35158	5.24148	5.60231	5.42057	5.75926	5.64618	P	P	A	P	P	P	hsa_circRNA_006238	hsa_circ_0006238	exonic	chr12	+	49888523	49893988	NM_023071	SPATS2	AACAAGCCTTTGCTGAATTGGAGAGCTGAACAAAAAGAAGAAAAACAAACCGAAACCTGC
ASCRP3000367	176	154	179	157	60.5	202	6.90986	6.84755	6.74928	7.28075	5.56216	7.36119	P	M	P	P	P	M	hsa_circRNA_404643		exonic	chr1	-	204396775	204397348	NM_002646	PIK3C2B	AACAATAAACTCTTCATCATGGTGATGCATATTCGGGGCTTGTGTGATTTGGTGTACACC
ASCRP3000368	107.5	92	137	114	183	136	6.00556	6.03336	6.1947	6.73015	7.98796	6.62689	P	P	P	P	P	P	hsa_circRNA_002971	hsa_circ_0002971	exonic	chr6	+	158288578	158296208	NM_016224	SNX9	AACAATCACCAGGCTCGGGTTATGTATGATTTTGCTGCTGAACCTGGAAATAATGAACTG
ASCRP3000372	221.5	217	243	150	181	164	7.2726	7.44361	7.31135	7.18361	7.95854	7.06561	P	P	P	P	P	P	hsa_circRNA_044014	hsa_circ_0044014	exonic	chr17	-	42155867	42161222	NM_005474	HDAC5	AACACAGCCCCAGGCCCCATCAGCCAGAAGATGTATGCTGTGCTGCCTTGTGGGGGCATC
ASCRP3000373	98	84	125	70	62	109.5	5.8286	5.85376	5.93658	5.70498	5.62441	6.07141	P	P	P	P	P	P	hsa_circRNA_102491	hsa_circ_0008135	exonic	chr19	-	19049161	19049858	NM_004838	HOMER3	AACACAGTCTACGGCCTGGGCTTTGCCTCTGAACAGCATCTGACACAGGGGCCAAACCAG
ASCRP3000374	250	327	249	368	412.5	188	7.4703	8.08568	7.34981	8.58527	9.55466	7.27765	P	P	P	P	P	P	hsa_circRNA_040831	hsa_circ_0040831	exonic	chr16	+	88694029	88695262	NM_144604	ZC3H18	AACACATCCCCAGACCGAGGTCCCTGAGCGTGAGCAGCGTCTCCTCAGTGTCCAGTGCTA
ASCRP3000376	96	82	121	77.5	62	103	5.80729	5.81798	5.84124	5.91083	5.54166	5.89071	P	P	A	P	P	P	hsa_circRNA_044904	hsa_circ_0044904	exonic	chr17	+	58008982	58022879	NM_003161	RPS6KB1	AACACCTGTCAGCTTTTACTTGGCAGAAATCTCCATGGCTTTGGGGCATTTACATCAAAA
ASCRP3000377	87	67	115	64.5	65	90	5.5647	5.42897	5.72785	5.44009	5.70268	5.54424	P	P	P	P	P	P	hsa_circRNA_104839	hsa_circ_0087643	exonic	chr9	-	99301359	99304174	NM_003671	CDC14B	AACACTATGAAAGATGCTGCCTATGGAAGTTGCAATTTCTACATTACACTTCTTGACTGT
ASCRP3000382	117	109	166	82	102	116	6.20207	6.25891	6.57487	5.99052	6.72902	6.22234	P	P	P	P	P	P	hsa_circRNA_052254	hsa_circ_0052254	exonic	chr19	+	56111729	56114504	uc002qlk.1	ZNF524	AACAGACCCTTGGAGGCAGGGGCTGTGGAAATAAATCTCTGCCTGCTGGCCCCGCGCGCG
ASCRP3000383	126.5	115	153.5	96	96.5	123	6.31736	6.38366	6.39227	6.36628	6.63053	6.44979	P	P	P	P	P	P	hsa_circRNA_405143		sense overlapping	chr13	-	45910670	45911523	NM_003295	TPT1	AACAGACTAGAGCCTGCAAGTTTGCCAGCCCCTGATTTAAAAGATGAAGTAACAAATGTG
ASCRP3000384	47529	51049	48373.5	23011	14852	23607	15.1271	15.2552	15.1271	14.6311	14.9163	14.5394	P	P	P	P	P	P	hsa_circRNA_000166	hsa_circ_0000512	sense overlapping	chr14	-	20811282	20811436	NR_002312	RPPH1	AACAGACTCACGGCCAGCGAAGTGAGTTCAATGGCTGAGGTGAGGTGAGTTCCCAGAGAA
ASCRP3000387	75.5	63	77.5	57.5	58	86.5	5.26669	5.30216	4.72778	5.19793	5.43732	5.42897	A	P	A	A	P	P	hsa_circRNA_080052	hsa_circ_0080052	exonic	chr7	-	44620691	44621422	NM_182547	TMED4	AACAGATTCAGAAGGAGCAGGATTACCAAAGGGCAACTATCGTACCCAGATGTGGGATAA
ASCRP3000388	90.5	82	125.5	82	73.5	111	5.70958	5.75482	5.97913	6.09094	5.95607	6.06783	P	P	P	P	P	P	hsa_circRNA_104450	hsa_circ_0002747	exonic	chr7	+	102994367	102996240	NM_002803	PSMC2	AACAGCCTTTACAGGTTGCCAGCTCTGGATGAGGGGGATATTGCCTTGTTGAAAACTTAT
ASCRP3000390	79	68	105	63	54.5	91	5.43732	5.48373	5.45934	5.42057	5.16815	5.5287	P	P	A	P	A	A	hsa_circRNA_062439	hsa_circ_0062439	exonic	chr22	-	22142545	22162135	NM_002745	MAPK1	AACAGGCTGTTCCCAAATGCTGACTCCAAAGCTCTGCTTATGATAATGTCAACAAAGTTC
ASCRP3000391	82	67	83	63	62	81	5.49444	5.33381	4.9695	5.48641	5.58238	5.17315	P	P	A	P	P	A	hsa_circRNA_079614	hsa_circ_0079614	exonic	chr7	+	24613084	24708279	uc003swx.3	MPP6	AACAGGTTCATAGTATTGAATCCCACTAGATTTGGAACTACGGTGCCATCAACTACGAGC
ASCRP3000392	184.5	163.5	206	95	129.5	139	6.99149	6.9782	7.05796	6.31887	7.27299	6.69345	P	P	P	P	P	P	hsa_circRNA_002084	hsa_circ_0002084	exonic	chr19	+	49416267	49416821	NM_006184	NUCB1	AACAGGTTTAACCCCAAGACCTTCTTCATACTGCATGGCCACCCGGGACCTTGCCCAGTA
ASCRP3000394	82.5	63	90	64	57	90	5.4648	5.40079	5.18972	5.42057	5.41213	5.5287	P	P	A	P	P	P	hsa_circRNA_407276		exonic	chrX	-	19983161	19988416	ENST00000379682	CXorf23	AACAGTAGATACATTCAGTGTAAAAAGTGGATAGTGGCTCACGTGTCAAAGGATGGCACG
ASCRP3000397	97.5	61	111.5	73	54.5	95	5.81798	5.26981	5.66526	5.76148	5.25099	5.69805	P	A	A	P	A	P	hsa_circRNA_100837	hsa_circ_0022537	exonic	chr11	-	62594626	62595103	NM_003164	STX5	AACATATATCATCAAACAGAATGGAATCCAGACAAATAAGCCAGCTTTGCGTGCTGTCCG
ASCRP3000398	135.5	102	146	80.5	99	105	6.48444	6.13608	6.31887	6.0352	6.66767	5.95801	P	M	P	P	P	P	hsa_circRNA_103339	hsa_circ_0005870	exonic	chr3	-	47079155	47088111	NM_014159	SETD2	AACATATGATGAAAACCCCATGAAGAGTTATGCCCAGCCAAGTCTTCAGTATATCCAGGG
ASCRP3000403	145	129	160	114	116.5	128	6.55583	6.56728	6.54041	6.65996	7.00185	6.48981	P	P	P	P	P	P	hsa_circRNA_000010	hsa_circ_0000263	exonic	chr10	+	125120834	125121663	ENST00000448347	RP11-282I1.1	AACATCCTTTTGGCCTCACCCAATGACCTGGCTGAAGAAGAGCCCAAGGACCGTAGCAAG
ASCRP3000406	116.5	96.5	117	459.5	98	488	6.18647	6.06064	5.97913	8.93147	6.63053	8.84888	P	P	P	P	P	P	hsa_circRNA_092392	hsa_circ_0000368	exonic	chr11	+	128628009	128638167	NM_002017	FLI1	AACATGACCACCAACGAGAGGAGAGTCATCGTCCCCGCAGGAGGCTCTGTCGGTGGTGAG
ASCRP3000407	89	80	101.5	65.5	79	92.5	5.59238	5.77691	5.42057	5.5287	6.15982	5.68175	P	P	A	P	P	P	hsa_circRNA_062160	hsa_circ_0062160	exonic	chr22	+	17976434	17984048	NM_001290046	CECR2	AACATGATCGCCCAGAAGGCCTCAGACATTCCACAGCTACCTAGAGGACATCATCAACTA
ASCRP3000408	78	61	83.5	62	64	83	5.35158	5.24148	4.94239	5.45934	5.62441	5.42897	P	P	A	P	P	A	hsa_circRNA_102245	hsa_circ_0046448	exonic	chr17	+	80714040	80755678	NM_005993	TBCD	AACATGGAAAACGTGAAGACTGTTTGCCCTATGTAATAATGGACAAATACCAGGAGCAGC
ASCRP3000409	69.5	59	94	62	56.5	76	5.08381	5.2126	5.06956	5.33976	5.34568	5.02225	A	P	A	P	P	A	hsa_circRNA_405979		exonic	chr2	-	160824049	160843869	NM_007366	PLA2R1	AACATGGAACGTGTCCCAAAGGATGGCTATATTTTAACTATAAGGCTACAGTGGTGGCTG
ASCRP3000411	278	255.5	318	286	74	353	7.64564	7.71194	7.82016	8.2017	5.99994	8.35534	P	P	P	P	P	P	hsa_circRNA_002953	hsa_circ_0002953	exonic	chr21	-	11011437	11029717	uc002yis.1	TPTE	AACATTCAAGGGATGGTGATATGGATGATAGTCGAGGAGGCTTGGAGTACCCATAATACA
ASCRP3000412	68.5	60	90.5	64	43	85.5	5.08381	5.24148	5.03697	5.50507	4.59976	5.34863	A	P	A	P	A	P	hsa_circRNA_016458	hsa_circ_0016458	exonic	chr1	+	215259710	215260021	NM_014217	KCNK2	AACATTCCTGTGTCAATTCGACGGAGCTGGATGAACTCATTCAGTGGCGGCACCTGACTT
ASCRP3000415	77	64	101	69	66	77	5.25099	5.33381	5.31882	5.67235	5.73915	5.04428	P	P	A	P	P	A	hsa_circRNA_103029	hsa_circ_0059955	exonic	chr20	+	33057852	33059320	NM_031483	ITCH	AACATTGTTTGAGGATTCCTTTCAACAGAGACAATGGACCTCAGATAGCCTATGTTCGGG
ASCRP3000417	95	64	83	55	60.5	77.5	5.79435	5.37205	4.94239	5.12573	5.51824	5.10492	P	P	A	A	P	P	hsa_circRNA_031831	hsa_circ_0031831	exonic	chr14	-	50647289	50671127	NM_006939	SOS2	AACATTTCAATAAATTGATGGCCAGACCTGCAGTTGCTCTACACTTTCAGGTTCAGGAAC
ASCRP3000418	104	91	133.5	65	111	97	5.96956	5.97913	6.12061	5.45934	6.95028	5.81798	P	P	P	P	P	P	hsa_circRNA_101089	hsa_circ_0027261	exonic	chr12	+	57891939	57892406	NM_004990	MARS	AACATTTCGTTTGATATTTTTGGTCGCACCACCACTCCACAGCAGACCAAGTTGCCTGTG
ASCRP3000419	151	148.5	146	84	90	98	6.6653	6.81161	6.38797	6.09094	6.48243	5.74588	P	P	P	P	P	P	hsa_circRNA_009181	hsa_circ_0009181	exonic	chr1	-	667396	678730	uc002khh.3	LOC100133331	AACATTTGGAATTTTCGTATACGTGGATTCTAGAGGGGTGACAGCGAAACCTGGATCTAC
ASCRP3000421	84.5	61	103	66	74.5	90	5.51562	5.30216	5.56216	5.61218	6.04797	5.48909	P	P	P	P	P	P	hsa_circRNA_103845	hsa_circ_0072568	exonic	chr5	-	58476420	58511794	NM_006203	PDE4D	AACCAACCATCCATCAACAAAGCCACCATAACAGTTTTGATGTGGACAATGGCACATCTG
ASCRP3000422	362	349.5	384	303.5	383	330.5	8.06652	8.20027	8.13783	8.26091	9.41855	8.24791	P	P	P	P	P	P	hsa_circRNA_102984	hsa_circ_0006117	exonic	chr20	+	2944917	2945848	NM_002836	PTPRA	AACCACTCCAGAAACTTTCCCTCCTTCAGATAAGCATGGATTCCTGGTTCATTCTTGTTC
ASCRP3000423	280	225.5	306	184	212	260	7.65163	7.49949	7.74538	7.52354	8.23799	7.85485	P	P	P	P	P	P	hsa_circRNA_001126	hsa_circ_0001126	exonic	chr20	+	2903852	2945848	NM_002836	PTPRA	AACCACTCCAGAAACTTTCCCTCCTTCAGGTGACACAACTAAAAAAAAACAAAGGTATTT
ASCRP3000424	351	331	346	584	121	600	8.01401	8.11438	7.97057	9.29872	7.14548	9.16028	P	P	P	P	P	P	hsa_circRNA_100499	hsa_circ_0004039	exonic	chr1	+	236969443	236979843	NM_000254	MTR	AACCACTCTGGAATACTTGCTGGCTGGGGCAGATATCATTGAAACAAATACTTTTAGCAG
ASCRP3000425	77.5	70	103	69.5	52.5	92	5.33678	5.53649	5.26981	5.59238	5.19957	5.5287	P	P	A	P	A	A	hsa_circRNA_404704		exonic	chr10	-	355970	415573	NM_014974	DIP2C	AACCACTGTCTACGTGGACATGAGAGCCCTGAGACACGACAGGCCCACGGATGACAGTAA
ASCRP3000427	77.5	64	96	62	58	82	5.36623	5.37205	5.21907	5.42057	5.41213	5.25099	P	P	A	P	P	A	hsa_circRNA_088749	hsa_circ_0088749	exonic	chr9	+	131001723	131002058	uc022bnx.1	DNM1	AACCAGATGAACAAGAAGAAGACTTCAGGGAACCAGGTCATGCTTCTCATCGATATCGAG
ASCRP3000431	83	61	103	68	56	94.5	5.4648	5.25414	5.40647	5.61218	5.37205	5.69805	P	P	A	P	A	P	hsa_circRNA_406216		intronic	chr3	-	4344838	4346286	ENST00000448413	SUMF1	AACCATGTAAGATGAAGAAACTCAGGCTCTGGGAAGTAGCTAAGATGTCTAAGCTCCGAA
ASCRP3000433	992	796	782	432.5	605.5	581.5	9.56367	9.43896	9.2133	8.83077	10.266	9.10961	P	P	P	P	P	P	hsa_circRNA_401976		exonic	chr18	+	55398645	55399255	uc002lgv.1	LOC100505549	AACCATTCAGTACTGATTAAATGCTTGGAACTTGTCAGATATGCTCTCCCAGCCCTTCTT
ASCRP3000434	99	76	121	54	75	82.5	5.91283	5.64618	5.84124	5.08381	5.99994	5.26981	P	P	P	A	P	A	hsa_circRNA_022382	hsa_circ_0022382	exonic	chr11	+	61605249	61608197	NM_004265	FADS2	AACCCAAGTGGAACCACCTTGTCCACAAATTCGTCATTGGCCACTTAAAGGATGCCTTCC
ASCRP3000435	73.5	66	103	62	58.5	84	5.16647	5.37205	5.36331	5.42057	5.39223	5.2126	P	P	A	P	P	A	hsa_circRNA_102618	hsa_circ_0052612	exonic	chr2	-	10784445	10794673	NM_024894	NOL10	AACCCCCAAGATGGGCATCTATTACATTCCAGGAAAAATATTTACTTCCTTGGAGCCAGA
ASCRP3000436	96.5	74.5	123	77	67.5	101	5.74812	5.62441	5.75926	5.91083	5.70268	5.89071	P	P	P	P	P	P	hsa_circRNA_100576	hsa_circ_0018037	exonic	chr10	+	27458872	27460012	NM_032844	MASTL	AACCCCTACTCAAAAAAGAAGATCCTGTATGCCACATCAGGAAAGTGATGAAGCATTGGG
ASCRP3000437	98	82.5	119	77	60	106	5.80729	5.78566	5.79435	5.91083	5.45934	6.026	P	P	P	P	A	P	hsa_circRNA_005303	hsa_circ_0005303	sense overlapping	chr1	-	41651792	41660071	NM_012236	SCMH1	AACCCCTAGACCGGTTTTTAGTCCATTGACTATGCAGCCTAATGATTTCTACATCGTACT
ASCRP3000438	1316.5	1176	1258.5	775	1109	995	10.0141	10.0097	9.98186	9.7141	11.5523	9.88963	P	P	P	P	P	P	hsa_circRNA_043650	hsa_circ_0043650	exonic	chr17	+	39845126	39847898	NM_005801	EIF1	AACCCTTATTTAAATAAAACTTGTTTTCAGAAATACCGCCCCTCTGCCCCAGTCACTGAG
ASCRP3000439	1085	923	1009	577	354.5	652	9.6913	9.6503	9.61662	9.27786	9.26961	9.2992	P	P	P	P	P	P	hsa_circRNA_007011	hsa_circ_0007011	exonic	chr2	+	181846744	181848820	NM_006357	UBE2E3	AACCCTTGATCCTCCTCCTAATTGCAGTTTTCCAAGAGATAACTTCACCAAGATGTCCAG
ASCRP3000440	203	175	194	102	120	133	7.14123	7.07857	6.90886	6.50378	7.10588	6.60606	P	P	P	P	P	P	hsa_circRNA_100808	hsa_circ_0003110	exonic	chr11	-	46529740	46534363	NM_017749	AMBRA1	AACCGACTTGGAATTTGAGGACTTTGAGAGGCTGCTGGAATCTTCCCTCATTTCATTATC
ASCRP3000441	147.5	139	179.5	92.5	120.5	113.5	6.60111	6.66826	6.71192	6.25577	7.11718	6.1947	P	P	P	P	P	P	hsa_circRNA_101904	hsa_circ_0040827	exonic	chr16	+	88066714	88071617	NM_017869	BANP	AACCTCCAGATCCATCACGTGGGGCAGGACGGTCAGAGCCGATGATGAGCACCCCACCTC
ASCRP3000443	225	198.5	224	138	124	154.5	7.29651	7.29421	7.19391	7.02788	7.21267	6.8877	P	P	P	P	P	P	hsa_circRNA_101661	hsa_circ_0037078	exonic	chr15	+	101550654	101551042	NM_024652	LRRK1	AACCTGAAGGTGTTTCCAGATCCCTGGGCCTGCCCTTTGGCTACTTGAAATTGACATTTC
ASCRP3000444	108	107	194	88	52.5	109.5	6.05884	6.23835	6.86312	6.13608	5.13603	6.1682	P	P	P	P	A	P	hsa_circRNA_092498	hsa_circ_0001104	exonic	chr2	+	227729319	227729842	NM_032276	RHBDD1	AACCTGACTTCAAAAGGAGCTGTGCTGTAGGTTTCTCAGGTTCAGCCGTCTGTATATCTC
ASCRP3000445	98	91.5	119	87	153	106.5	5.81798	5.96956	5.75926	6.14969	7.62994	6.05342	P	P	P	P	P	P	hsa_circRNA_039400	hsa_circ_0039400	exonic	chr16	+	53907697	53968021	NM_001080432	FTO	AACCTGAGGAGAGAATGGCATGCCAGATGATCTCAATGCCACCCACCAACACTGTGTTTT
ASCRP3000446	82	69	91	80	93	80	5.4648	5.45661	5.18972	5.99052	6.54814	5.08912	P	P	A	P	P	P	hsa_circRNA_100757	hsa_circ_0021110	exonic	chr11	-	8832793	8860897	NM_005418	ST5	AACCTGGACAGGCAGCAAGATTTCACACCCTTTGGAGAGTTTCTTTCTTGGATAATTCAG
ASCRP3000447	103	95	133	63	54	84.5	5.98673	6.08032	6.09094	5.37784	5.21907	5.42897	P	P	P	P	A	P	hsa_circRNA_009068	hsa_circ_0009068	exonic	chr17	+	45668082	45682918	NM_006310	NPEPPS	AACCTGGAGAAGGAATGGTGGACTCATCTTTGGTTAAATGAAGGTTTTGCATCCTGGATT
ASCRP3000448	85.5	60	98.5	68	56	96	5.5647	5.24148	5.30064	5.64378	5.29452	5.81798	P	P	A	P	A	P	hsa_circRNA_405110		intronic	chr12	-	133242062	133244088	ENST00000320574	POLE	AACCTGGGCTATTGACTTTGTAGAATGTGAAATGGAAGAATCTGTGAGGTGAGCTCTGAG
ASCRP3000449	104	84.5	104	76	93	95	5.96956	5.84751	5.5723	5.88054	6.5799	5.73238	P	P	P	P	P	P	hsa_circRNA_003673	hsa_circ_0003673	exonic	chr4	-	107216250	107230146	NM_033115	TBCK	AACCTGTGAGATTATCTTAGAAGACCTAGGACTCCAAAAATGTTTCCCCTGAAGGACGCT
ASCRP3000450	83	68	110	68	61	107	5.51562	5.40079	5.62928	5.57735	5.4971	5.90482	P	P	A	P	P	M	hsa_circRNA_100076	hsa_circ_0010430	exonic	chr1	-	21024871	21031392	NM_020816	KIF17	AACCTGTGATCCAGCATGACGTGGAGGCCGAGAAGCAGCTGATCCGGGAGATGAGCGGGG
ASCRP3000451	127	124	159	118	87	136.5	6.36773	6.49448	6.45117	6.76594	6.36628	6.66293	P	P	P	P	P	P	hsa_circRNA_102951	hsa_circ_0058805	exonic	chr2	+	236706402	236708166	NM_014914	AGAP1	AACCTGTTCACCTTGCCCAGAAGATTGTTGCCACAAGGAAGAAGCAGCAGCTGTCCATAG
ASCRP3000454	193	195.5	214.5	133	163	171	7.05796	7.26129	7.10588	6.96142	7.75264	7.11198	P	P	P	P	P	P	hsa_circRNA_104924	hsa_circ_0008240	exonic	chr9	+	129102786	129157976	NM_033446	MVB12B	AACCTTCCCAGGACCAGTCCACCATGCCTGAAGTCAAAGACCTCTCAGAAGCCTTGCCAG
ASCRP3000455	79	61.5	108	61.5	59	81.5	5.35158	5.21907	5.54681	5.44009	5.41213	5.22872	P	P	A	P	P	A	hsa_circRNA_104531	hsa_circ_0001771	exonic	chr7	+	155457868	155473602	NM_053043	RBM33	AACCTTTAGATGAATTTACAATGATGACTTTGACCAGTTTGATAAGCCTGGCGCGGAACG
ASCRP3000459	97	89	110	56	60	75	5.81798	5.9405	5.77252	5.12573	5.54166	4.91076	P	P	P	A	P	A	hsa_circRNA_075671	hsa_circ_0075671	exonic	chr6	+	15374347	15410596	NM_004973	JARID2	AACGATGTTAGTTCTTCAGATTTTGAAGAAGGGCCGTCGAGGAAAAGGATGACAGTGATG
ASCRP3000460	71	63	97	61	58	90	5.13944	5.26981	5.21907	5.37784	5.37205	5.37205	P	P	A	A	P	A	hsa_circRNA_101914	hsa_circ_0041019	exonic	chr16	-	89824984	89833645	NM_000135	FANCA	AACGCACTGATGGATTTCCACCAAAGATTTTGTACAGCAGCAATTTCTTACTCTCTCTGC
ASCRP3000461	83	64	95	62.5	60	94	5.4648	5.37205	5.25729	5.42057	5.54166	5.74588	P	P	A	P	P	P	hsa_circRNA_100568	hsa_circ_0017979	exonic	chr10	-	24880815	24883968	NM_020824	ARHGAP21	AACGCTCATCCAGCACATTCACGATTTGCCTGAACATCATTATGAAACACTTAAGTTCCT
ASCRP3000463	86	103	117	67	66	98	5.5647	6.21346	5.77252	5.61218	5.77691	5.69805	P	P	P	P	P	P	hsa_circRNA_104403	hsa_circ_0080628	exonic	chr7	-	74239461	74251505	NM_173537	GTF2IRD2	AACGGAAATACTCAGGAAGGCAGTGGAGGACTATTTCTGCTTTTGTTATGGGATCATGGC
ASCRP3000464	133	132.5	165	79	64.5	111	6.42062	6.62323	6.56728	5.97913	5.68175	6.13608	P	P	P	P	P	P	hsa_circRNA_004087	hsa_circ_0004087	exonic	chr16	-	80718434	80719026	NM_152342	CDYL2	AACGGGCTCGGTTGAAAGGATTGTAGACAAGAGGAAGAACAAGAAAGGAAAATGGGAGTA
ASCRP3000467	80.5	58	90	65.5	60	98	5.45661	5.17315	5.09088	5.48641	5.4971	5.79435	P	A	A	P	A	P	hsa_circRNA_001062	hsa_circ_0001062	exonic	chr2	+	113057425	113057606	NM_198581	ZC3H6	AACGTGAGAAACATAAGAGAAGATGGCGAATTAGAAGATGGTGAAATAGACGATGCAGGA
ASCRP3000469	145.5	111.5	163	100	88	131	6.59055	6.31736	6.65936	6.42342	6.44221	6.59179	P	P	P	P	P	P	hsa_circRNA_035861	hsa_circ_0035861	exonic	chr15	+	65223019	65226434	NM_182703	ANKDD1A	AACGTGGTTGATCATGAGGGGAACACTGCCCTTCATCTGGCTGCTGGTCGGGGCCATATG
ASCRP3000470	173	170	187.5	137	111	209	6.88159	7.03889	6.80194	7.03889	6.89175	7.43704	P	P	P	P	P	M	hsa_circRNA_103990	hsa_circ_0003967	exonic	chr5	+	151169883	151170623	NM_005754	G3BP1	AACGTTTGTCCTTGCTCCTGAGATTTTATGGAAAGAACTCTTCTTATGTCCATGGGGGAT
ASCRP3000473	105	92	118	69	103.5	89	6.03153	5.97913	5.90482	5.61218	6.75485	5.5287	P	P	P	P	P	P	hsa_circRNA_005593	hsa_circ_0005593	exonic	chr5	+	52899281	52900725	ENST00000502423	NDUFS4	AACTAATCCTGAGGACTTCATCCGGTCACCATCTACCTATTCTTCAAATGGTCGTTGAGG
ASCRP3000474	485.5	419.5	456.5	202	178	267	8.51042	8.46658	8.38549	7.67594	7.89859	7.88492	P	P	P	P	P	P	hsa_circRNA_061343	hsa_circ_0061343	exonic	chr21	-	27347382	27369731	NM_000484	APP	AACTACATCACCGCTCTGCAGGCTGTTCCTCCTCGGTGTCCCAAAGTTTACTCAAGACTA
ASCRP3000475	199.5	204	189	212	171	210	7.10588	7.3294	6.84546	7.74257	7.84495	7.48111	P	P	P	P	P	P	hsa_circRNA_061900	hsa_circ_0061900	exonic	chr21	+	45165959	45172510	NM_003681	PDXK	AACTACCTGATTGTGCTGGGGAGTCAGAGGAGGATGTGTGATCCAGTCTTGGGTGACAAG
ASCRP3000476	165.5	153.5	194.5	73	100.5	113	6.84022	6.87802	6.92181	5.79435	6.66767	6.18317	P	P	P	P	P	P	hsa_circRNA_087856	hsa_circ_0087856	exonic	chr9	+	110062421	110084399	NM_002874	RAD23B	AACTACGACAGCAACAACTACAACAACAAGTTCTGGAGGTGAAAGCACTGAAAGAGAAGA
ASCRP3000478	168	160	180	124	137	136	6.84963	6.93562	6.72902	6.83812	7.37357	6.66293	P	P	P	P	M	P	hsa_circRNA_100780	hsa_circ_0021569	exonic	chr11	+	32948702	32949669	NM_001076786	QSER1	AACTACTCTCTTACCACAATTCAGGGCTCCATCCTGGCAGACAGTTTAAGCTATGAAGAA
ASCRP3000479	78	56	96.5	58	67.5	80	5.35158	5.02225	5.31882	5.17315	5.8286	5.2126	P	P	A	P	P	A	hsa_circRNA_105023	hsa_circ_0002153	exonic	chrX	+	107083899	107097934	NM_012216	MID2	AACTAGAAAATCAAATGGCCAAACTAATACAGATCTGCCAGCAGGTTGAGGTGAAAGCCC
ASCRP3000480	74	64	107	58	60	102	5.25099	5.37205	5.4931	5.29452	5.54166	5.64618	P	A	A	A	P	M	hsa_circRNA_405402		sense overlapping	chr15	+	78885433	78893729	NM_000745	CHRNA5	AACTAGAGCTTCTCGTGAGGTTGTTGAAGATTGGAAATTCATAGCCCAGGTTCTTGATCG
ASCRP3000481	153	145	184.5	95	94	122	6.65221	6.77804	6.80194	6.34277	6.51763	6.40793	P	P	P	P	P	P	hsa_circRNA_103563	hsa_circ_0008583	exonic	chr3	-	196817782	196846401	NM_004087	DLG1	AACTAGCCAGAAGCGATCCCTCTATGTCAGCTTCTTCTCAGCCTGTTGATAACCATGTTA
ASCRP3000482	94	68	85.5	64	53.5	78	5.73464	5.45661	5.03697	5.42057	5.08026	5.08912	P	P	A	P	A	A	hsa_circRNA_068465	hsa_circ_0068465	exonic	chr3	+	186504915	186505671	NM_001967	EIF4A2	AACTATATTCACAGGAATGGAAGTTGGATACACTTTGTGACTTGTACGAGACACTGACCA
ASCRP3000483	70	62	105	63	61	82	4.99988	5.33381	5.47835	5.45934	5.58238	5.33082	A	P	A	P	P	A	hsa_circRNA_066556	hsa_circ_0066556	exonic	chr3	+	77147164	77147491	NM_002942	ROBO2	AACTATCTTGGTGAAGCAGTGAGTCGAAATGCGTCTCTGGAAGTGGCATGATCGCGTCTT
ASCRP3000484	92.5	81	114.5	69	66.5	100.5	5.72785	5.77691	5.66526	5.61218	5.79435	5.86515	P	P	A	P	P	P	hsa_circRNA_406886		sense overlapping	chr6	+	157469757	157471987	NM_017519	ARID1B	AACTATGGCAACTCTCAGGCTCCCATGGTGCACCAGCCTGACCAGTACGGGTAACTACTC
ASCRP3000485	130.5	108	149	86	99.5	109	6.33087	6.26986	6.34573	6.12751	6.66767	6.15982	P	P	P	P	P	P	hsa_circRNA_002837	hsa_circ_0002837	exonic	chr19	-	41847787	41848152	NM_000660	TGFB1	AACTATTGCTTCAGGGGAAATTGAGGGCTTTCGCCTTAGCGCCCACTGCTCCTGTGACAG
ASCRP3000486	108	93	119	96	59	87	6.07498	6.04069	5.92277	6.36628	5.43732	5.45387	P	P	P	P	P	P	hsa_circRNA_058060	hsa_circ_0058060	exonic	chr2	+	216177220	216200847	NM_004044	ATIC	AACTATTGTGTCCTTCAGCCTTATTTAGTGTCTCTGACAAAACCGGCCTTGTGGAATTTG
ASCRP3000487	89	75.5	94	70	72	83	5.63896	5.62441	5.31882	5.70498	5.9405	5.4093	P	P	P	P	P	P	hsa_circRNA_101608	hsa_circ_0036408	exonic	chr15	-	76580186	76588078	NM_000126	ETFA	AACTATTTATGCAGGCCTCATTGCTACGATTTCAGAGTACCCTGGTAATAGCTGAGCATG
ASCRP3000488	86	77	106	67.5	99	87	5.59238	5.70729	5.54681	5.66051	6.70732	5.48909	P	P	A	P	P	P	hsa_circRNA_018758	hsa_circ_0018758	exonic	chr10	+	74474868	74644140	NR_073062	MCU	AACTCAAGGATGCAATTGCTCAGGTCTTTCACTACCATTCCTACAGTGATTGGCAAGATA
ASCRP3000490	93	86	120	70.5	67	86	5.78347	5.85376	5.77252	5.62928	5.77691	5.45387	P	P	A	M	P	A	hsa_circRNA_022149	hsa_circ_0022149	exonic	chr11	-	57258696	57268516	NM_003627	SLC43A1	AACTCAGGGCACTGTCCTCGGAGATGCCAGTGCCTGCTTCACTGCGTCCTGCACCCTCAT
ASCRP3000491	794	660	734.5	712.5	139.5	817	9.22057	9.18693	9.11829	9.58574	7.47233	9.61662	P	P	P	P	P	P	hsa_circRNA_009044	hsa_circ_0009044	exonic	chr1	-	227213755	227223308	NM_003607	CDC42BPA	AACTCCATGGAATGGATTCAGACTCTTCCTCTCAAAAAGTGTGTGGATTCTCATGCCATA
ASCRP3000492	89	87	119	68	53.5	102	5.62928	5.85376	5.74812	5.64378	5.19957	5.90482	P	P	P	P	A	P	hsa_circRNA_403834		exonic	chr7	-	72863871	72865324	NM_032408	BAZ1B	AACTCCCGTGGCAGGTTGCATCTGCACTGGAGAAATGGAAGACAGCAATCCGGGAAGCTC
ASCRP3000494	116	119	139	84	80.5	94	6.20778	6.46756	6.11195	6.06064	6.22234	5.59487	P	P	P	P	P	P	hsa_circRNA_100740	hsa_circ_0006430	exonic	chr11	-	3712576	3716836	NM_016320	NUP98	AACTCTACAGTGACAGGGGATCATCGTCTTGCTCTTCTTTTATCTCAGTTTGTGGGTAGC
ASCRP3000495	81	66	93	62	64.5	85	5.43732	5.40079	5.21907	5.33976	5.60231	5.48909	P	P	A	P	P	P	hsa_circRNA_102027	hsa_circ_0042961	exonic	chr17	+	30267304	30267505	NM_015355	SUZ12	AACTCTTACTTACATGTCTCATCGAAACTCCAGAACAAACATCAAAAGAGCCAACACAGA
ASCRP3000496	75	54.5	95	49	63.5	77	5.21583	5.04428	5.18972	4.81578	5.60231	5.08912	P	P	A	A	P	A	hsa_circRNA_404035		exonic	chr8	-	54682177	54684727	NM_015941	ATP6V1H	AACTCTTGAAAACTTTTTAGAAAAATCAACTGAAAGAGAAACTCGCCAAGAATATGCCCT
ASCRP3000497	91	74	116	64	59	89	5.68876	5.61218	5.67706	5.48641	5.41213	5.4648	P	P	A	P	A	A	hsa_circRNA_103740	hsa_circ_0001439	exonic	chr4	-	129913321	129925031	NM_144643	SCLT1	AACTGAACAAAGTGTGATAATCGAACAACTCCGAAAAAAACTTAGGTTGCACAGTGAATT
ASCRP3000500	94	72	95.5	61	57	86	5.70958	5.59983	5.33082	5.32183	5.32183	5.4093	P	P	A	P	A	P	hsa_circRNA_103424	hsa_circ_0066642	exonic	chr3	+	100013930	100018175	NM_018309	TBC1D23	AACTGCTTTCCACTTAGATTCAGACCTGCTTGGAAGTCTTTTTGCATGTTACTGTTCCAC
ASCRP3000503	84	75	94	66	64	91	5.4648	5.63413	5.30064	5.57735	5.64378	5.64618	P	P	A	P	P	P	hsa_circRNA_101406	hsa_circ_0000557	exonic	chr14	-	75576387	75577074	NM_033116	NEK9	AACTGTACACTTGGGTGAGAGATGGAGGAAAAAGTCACTCTGCTTAATGCACCTACAAAG
ASCRP3000504	76	64	108	67.5	58.5	83.5	5.32183	5.28838	5.4931	5.67235	5.37205	5.26981	P	P	A	P	A	A	hsa_circRNA_407149		exonic	chr9	-	5954015	5988545	NM_001017969	KIAA2026	AACTGTCATAAAGTCACCTACTGTACCAGAGTTTCAGGCACTTGAGAGAAAAGACAACGA
ASCRP3000507	83	71	116	51	50	80	5.51562	5.5647	5.70268	4.93061	4.98477	5.18807	P	P	P	A	A	A	hsa_circRNA_000224	hsa_circ_0000224	exonic	chr10	+	20436712	20466338	NM_032812	PLXDC2	AACTTCAAAGGCACAGCACTTGTGGTCCAGTGGGACCATGTACATCTCCAGGATAATTAT
ASCRP3000509	82	70	104	70	69	90	5.4648	5.52086	5.34568	5.70498	5.77691	5.45387	P	P	A	P	P	P	hsa_circRNA_083423	hsa_circ_0083423	exonic	chr8	+	17137883	17143936	NM_152415	VPS37A	AACTTCAGCAGGCGATAGCAATGCACAGCCAATTTCATGCTCCACTATAGTATGAATTAC
ASCRP3000511	98.5	90	130	73	108	101	5.8286	5.94636	6.00743	5.85376	6.89175	5.70958	P	P	P	P	P	M	hsa_circRNA_000859	hsa_circ_0000859	exonic	chr18	+	77208781	77211816	NM_006162	NFATC1	AACTTCCTGCAGGACTCCAAGGTCATTTTCGTGGAGAAAGCCCCAGCTGCATGGCTACTT
ASCRP3000513	15094.5	14150	16885.5	11875	237	14704	13.5878	13.6456	13.7908	13.5878	8.53007	13.6825	P	P	P	P	P	P	hsa_circRNA_103361	hsa_circ_0001296	exonic	chr3	-	47719687	47727660	NM_003074	SMARCC1	AACTTGACTGGAGATGTGTGTGCTGTGATGAGGAAGATGAAGATCCTGCCAAAGGTGATC
ASCRP3000514	106	74.5	115.5	89	52.5	112	6.03153	5.62441	5.85168	6.25577	5.02225	6.23037	P	P	P	P	A	P	hsa_circRNA_405928		sense overlapping	chr2	-	95814629	95819004	NM_032788	ZNF514	AACTTGTACTGGAGAGAAATCCTACAAGTGTGGACCTGATGACATTTGAAGATGTGGCTG
ASCRP3000515	570	571.5	559	303	409	298	8.78435	8.96024	8.72081	8.2656	9.5278	8.09362	P	P	P	P	P	P	hsa_circRNA_102927	hsa_circ_0058493	exonic	chr2	+	227729319	227732034	NM_032276	RHBDD1	AACTTGTGGCTATTCATTTATTCTCACCAGGGTTCAGCCGTCTGTATATCTCCCCAGATA
ASCRP3000516	80	66	121.5	72	61	85	5.4093	5.40079	5.80406	5.73464	5.4971	5.4093	P	P	A	P	A	A	hsa_circRNA_406694		intronic	chr5	-	145083537	145083858	ENST00000510259	PRELID2	AACTTTAACCACAAAACCTGCTTCTGAACCAACTGAGGAAGACACCTCAGGTTGCAGCTG
ASCRP3000517	227.5	184	226	135	112	169	7.31852	7.16906	7.23599	6.96142	6.99149	7.12323	P	P	P	P	P	P	hsa_circRNA_001526	hsa_circ_0001526	sense overlapping	chr5	-	131822730	131823714	NM_002198	IRF1	AACTTTCGCTGTGCCATGAACTCCCTGCCAGATATCGAGGAGGAGATGATCTTCCAGATC
ASCRP3000519	175	145	183.5	115	77	137	6.89377	6.77145	6.81375	6.73015	5.99994	6.62689	P	P	P	P	P	P	hsa_circRNA_048410	hsa_circ_0048410	exonic	chr19	-	2428163	2431900	ENST00000325327	LMNB2	AACTTTTTTGTACAACACTCCAATAAACATTTTGATTTTAGTGTGGGCAGCTGGTGCGGG
ASCRP3000521	207.5	168.5	225	123	115	152	7.1898	7.04209	7.20455	6.84546	7.0288	6.87955	P	P	P	P	P	P	hsa_circRNA_406730		sense overlapping	chr6	-	1099947	1101761	NR_027115	LOC285768	AAGAAAAATGAAAGGGTCCTGCCTACCCATCTGAGGACATGTCTGCTCATCACCCATGTG
ASCRP3000522	157	139	184.5	104	106.5	137	6.71992	6.67709	6.80194	6.5417	6.88159	6.62689	P	P	P	P	P	P	hsa_circRNA_405841		sense overlapping	chr2	+	28210859	28218323	NM_004899	BRE	AAGAAAAATGTTTACAGGGTCTGGCCCCCGCTTCATAAACAGGGGGATATCATTTTCAAT
ASCRP3000523	80	68.5	97	64	72	83.5	5.4093	5.4648	5.28838	5.45934	5.9405	5.26981	P	P	A	P	P	P	hsa_circRNA_005585	hsa_circ_0005585	sense overlapping	chr5	+	43675612	43704502	NM_012343	NNT	AAGAAAACATGTGACGCGCTCCAGGCGAAAGTTAGAGAATCCTATCAGAAGCAATGAATC
ASCRP3000525	98.5	81	117	66	69	98.5	5.81798	5.77691	5.79435	5.57735	5.81371	5.80514	P	P	P	P	P	P	hsa_circRNA_001985	hsa_circ_0001985	exonic	chr3	-	33450727	33467233	NM_014517	UBP1	AAGAAAAGTATCAGCCGTCCTATGATACCACAATCCTCACAGAGTGATGTCTTGGCATTG
ASCRP3000526	75	56	107	64.5	52	89.5	5.25099	4.98097	5.47835	5.48641	5.05155	5.50507	P	A	A	P	A	P	hsa_circRNA_092566	hsa_circ_0001678	exonic	chr7	+	8043537	8099878	NM_138426	GLCCI1	AAGAAAATAATGGGAAGGAAGAAGTATCCAAGCGGACAAGGCAAAATCTCAGCAAGTTCG
ASCRP3000528	104	88	124	72	60	102	6.00556	5.9188	5.79435	5.76148	5.54166	5.93461	P	P	P	P	P	P	hsa_circRNA_015524	hsa_circ_0015524	exonic	chr1	-	180953812	180957481	NM_005819	STX6	AAGAAACTTGCAAAAGTATCTCATATGACCAGTGTTGATCGTGGAACAGCAGGATGAGCA
ASCRP3000529	76	65	106	57	52.5	90.5	5.37784	5.37205	5.51824	5.26043	5.19957	5.57986	P	P	A	A	A	P	hsa_circRNA_092436	hsa_circ_0000709	exonic	chr16	+	67660457	67663436	NM_006565	CTCF	AAGAAAGAAGATTCCTCTGACAGTGGTGTCCACTTGCGAAAGCAGCATTCCTATATTGAG
ASCRP3000530	88	124	111	72	77	102	5.61463	6.50378	5.45934	5.67235	6.03153	5.90482	P	P	A	P	P	P	hsa_circRNA_407079		exonic	chr8	+	61653817	61693989	NM_017780	CHD7	AAGAAAGCAAAAACTGCCACGCCAAAACCCAAATCCAGCAAAAAGTCAAGGACCTATATC
ASCRP3000531	82	72	106	62	60.5	90	5.51562	5.61218	5.4931	5.48641	5.51824	5.56216	P	P	A	P	P	A	hsa_circRNA_104210	hsa_circ_0007828	exonic	chr6	+	147581750	147588303	NM_139244	STXBP5	AAGAAAGCCGACTACAGATACACATATGATGAGGGTTACATTTTGCCATCTGCCTTTCCA
ASCRP3000532	79	67	107	63	54	85	5.32183	5.40079	5.45934	5.42057	5.21907	5.31279	P	P	A	P	A	A	hsa_circRNA_104782	hsa_circ_0087071	exonic	chr9	+	37495165	37495983	NM_022490	POLR1E	AAGAAATACTGAAGATGATTGAGGAGAACAGCTCTGGTCAGCGATGCTATCCACAATGAC
ASCRP3000534	68.5	76	99	64.5	70	85	5.02225	5.66051	5.17315	5.55961	5.90683	5.25099	P	P	A	P	P	A	hsa_circRNA_400584		exonic	chr10	+	72604229	72610967	NM_003901	SGPL1	AAGAAATGTTTTAAGCTCACCAGGAAGATGCCCATTATTGGTCGTAAGAAGGCCTTTGAG
ASCRP3000536	85	69.5	153	63	55	140	5.5647	5.50771	6.38366	5.45934	5.25099	6.70732	P	P	P	P	P	P	hsa_circRNA_102032	hsa_circ_0008604	exonic	chr17	+	30498061	30503232	NM_018307	RHOT1	AAGAACAGACAAAGACAGCAGCTAGAGTTGGGAAGACATCACTGATTATGTCTCTGGTCA
ASCRP3000537	430	379	342.5	273	177	397.5	8.34336	8.31702	7.93515	8.13056	7.8867	8.49151	P	P	P	P	P	M	hsa_circRNA_001937	hsa_circ_0000700	intronic	chr16	+	53155459	53155541	ENST00000447540	CHD9	AAGAACAGCTCTCTGGCTGAACATATCCCTTGGATACTCTAAGACCTGACCCTGATTAAG
ASCRP3000538	120	98	150	78	71	97	6.25261	6.15982	6.33385	5.96765	5.84751	5.59487	P	P	P	P	P	P	hsa_circRNA_030431	hsa_circ_0030431	exonic	chr13	-	75936161	75936743	NM_014832	TBC1D4	AAGAACAGGACCATGCTCTTCCAGGTTCCTGATGTTATTAGCAGCATAAGGCAATTATCT
ASCRP3000539	109	94	133	89	83	105	6.07498	6.04979	6.09094	6.1615	6.25577	6.01489	P	P	P	P	P	P	hsa_circRNA_092519	hsa_circ_0001233	exonic	chr22	-	40825609	40859290	NM_020831	MKL1	AAGAACATCCTTCCTGTTGAGTCCAGCCTGAAGGAAGCCATCATTGTGCTACAGTTGAAA
ASCRP3000540	77	62	101	60	60	92	5.32183	5.28838	5.40647	5.33976	5.58238	5.59487	P	P	A	P	P	P	hsa_circRNA_405113		exonic	chr13	-	20315704	20333558	NR_003272	PSPC1	AAGAACTCAGAAACCAAGAGTTGCAAAAACGGAAGCAAATACAACTAAGGACCCCTCGTC
ASCRP3000541	86	59	99	62	58	90	5.5287	5.2126	5.28838	5.40647	5.45934	5.5287	P	A	A	P	A	P	hsa_circRNA_000464	hsa_circ_0000464	exonic	chr13	-	20315704	20356931	NM_001042414	PSPC1	AAGAACTCAGAAACCAAGAGTTGCAAAAACGGAAGCAAATACAACTAAGGCCTGTATCCG
ASCRP3000542	85	68	80	58	56	75	5.49444	5.48373	4.82853	5.15302	5.32183	4.95407	P	P	A	P	A	A	hsa_circRNA_063453	hsa_circ_0063453	exonic	chr22	-	40859224	40948371	NM_020831	MKL1	AAGAACTGGTGAGCCAAGGGATCATGCCGCATTGCCATCACGAAAGCCAAAGTGGATTTC
ASCRP3000543	94	64	91	59	55.5	80	5.73464	5.42897	5.25729	5.26043	5.39223	5.2126	P	P	A	P	A	A	hsa_circRNA_042079	hsa_circ_0042079	exonic	chr17	-	9843442	9850300	NM_003644	GAS7	AAGAACTTAGCTAAGCTCTCTCAGAACTCCTTGGCTTCACAGGAGGAAGGATAAACTGTG
ASCRP3000544	332	264.5	306	182	225	238	7.91785	7.74929	7.69637	7.51502	8.37973	7.73187	P	P	P	P	P	P	hsa_circRNA_101034	hsa_circ_0007723	exonic	chr12	+	28458581	28460682	NM_018318	CCDC91	AAGAACTTCAGTATCTGGAGTCCATCTTTCACCATCTTCTCCTGAGATTGTACTGGACCG
ASCRP3000545	83	66.5	115	64	67	91	5.48104	5.45661	5.67706	5.33976	5.79435	5.56216	P	P	A	P	P	P	hsa_circRNA_006192	hsa_circ_0006192	exonic	chr20	-	39896102	39897723	uc002xjt.1	ZHX3	AAGAACTTTATCCCCAGGATCTAAACCAGTGCTGGACAATAGATGCTCAGACTGAAATGC
ASCRP3000547	83	89	114.5	82	75.5	79.5	5.49444	5.97913	5.61463	6.02046	6.06783	5.12573	P	P	A	P	P	A	hsa_circRNA_047448	hsa_circ_0047448	exonic	chr18	+	33783075	33840138	NM_017947	MOCOS	AAGAAGAGAAATGGGATGAGATTTCAATTGGCTCTTTGCGTTTCCAGGTTTGAAGATGGC
ASCRP3000548	95	87	106	79	92	106	5.80729	5.9008	5.63896	5.91083	6.55838	6.05342	P	P	P	P	P	P	hsa_circRNA_104084	hsa_circ_0075829	exonic	chr6	+	22020567	22056919	NR_015410	CASC15	AAGAAGAGAGCCAGCCAGGATCTGCATTTACTGCTCAACCACATCTAATTTGATGTCCTC
ASCRP3000550	220	227	242	274	216	282	7.26129	7.51568	7.33164	8.13056	8.29077	7.99646	P	P	P	P	P	P	hsa_circRNA_103514	hsa_circ_0006156	exonic	chr3	+	171965322	171969331	NM_022763	FNDC3B	AAGAAGCAGCCCAAAGTCGAATGATTCAGACTTGCAAGGTGATTGAAGATAGTACTGGAG
ASCRP3000551	93	71	108.5	64	64	96	5.68876	5.53649	5.66526	5.45934	5.73915	5.73238	P	P	A	P	A	P	hsa_circRNA_101992	hsa_circ_0002896	exonic	chr17	+	18607931	18608477	uc002guf.2	TRIM16L	AAGAAGCAGCTGTACACAACCCCATGCAGGTGTTTCAGGGCTTTACGTCATTCAAGGATG
ASCRP3000552	96	100	113	92	99.5	96.5	5.79435	6.13608	5.62928	6.27763	6.71935	5.89071	P	P	P	P	P	P	hsa_circRNA_092416	hsa_circ_0000593	exonic	chr15	+	41988272	42005694	NM_001080541	MGA	AAGAAGCTAGAATACATCTTATTGCCAGCAGTTTTGAAGATGACTCCCGTGTAGCCTCAC
ASCRP3000553	124.5	93	147	98.5	59	133	6.25577	6.026	6.31887	6.43458	5.41213	6.62689	P	P	P	P	P	P	hsa_circRNA_090797	hsa_circ_0090797	exonic	chrX	-	53654360	53674517	NM_031407	HUWE1	AAGAAGGAGAGGAAATGGAAACTGATATGGATGTGCGAGTTATATCACTGGGTGGACCTG
ASCRP3000554	442	446	482	363	360	338	8.39087	8.56477	8.46861	8.56636	9.28771	8.27456	P	P	P	P	P	P	hsa_circRNA_406091		exonic	chr20	-	25000645	25004277	NM_032501	ACSS1	AAGAAGTATGATCGCTCCTCCCTGCGGACCCTGGGGTCAGCCAAGTGCAAGGTGGTTATC
ASCRP3000556	81	65	92	61	62	89	5.4093	5.33381	5.15302	5.33976	5.62441	5.56216	P	P	A	A	A	P	hsa_circRNA_101825	hsa_circ_0008242	exonic	chr16	-	66759730	66763002	NM_006141	DYNC1LI2	AAGAAGTCAGCTGGTCCACGACAAAGAGTTGGCAGCAGAAGATGAGCAGGTGTTCCTAAT
ASCRP3000558	115	106	146	79	98	108.5	6.17654	6.23037	6.23037	5.96765	6.6546	6.01489	P	P	P	P	P	P	hsa_circRNA_101630	hsa_circ_0036627	exonic	chr15	+	85656607	85669605	NM_002605	PDE8A	AAGAATATTTTTCTCAGTTTCCAGCCAGAGACGACACTCTTCCATGGCCCGGATACATTC
ASCRP3000559	95.5	87	110.5	81	63.5	110	5.78347	5.9008	5.75926	5.96765	5.58238	6.13608	P	P	P	P	P	P	hsa_circRNA_007258	hsa_circ_0007258	exonic	chr16	+	29847024	29848279	NM_005115	MVP	AAGAATCAGCTGGGGCAGAAGCGCGTGGTCAAGGGGAAGAATGGCTGGTCACCACAGTAG
ASCRP3000562	95.5	90.5	120	83	95	105	5.77032	5.99994	5.74812	6.04797	6.59117	5.98578	P	P	P	P	P	P	hsa_circRNA_407136		exonic	chr8	+	142170730	142173528	NM_014957	DENND3	AAGAATTTCTCAAAACCAGGGCTCCAGGGGACCATCAGTTTTATAAGCAGGGTGCAGAGC
ASCRP3000566	130	117	142	124	148	130.5	6.38797	6.42062	6.27452	6.8538	7.53849	6.53976	P	P	P	P	P	P	hsa_circRNA_062557	hsa_circ_0062557	exonic	chr22	-	24108020	24109780	NM_213720	CHCHD10	AAGACACAAATGTGCAATTAAAAGTTTATTTTAGACCACACCGCCCAGCCGCGCCCTCTG
ASCRP3000567	95	79	124	92	72	119.5	5.77032	5.73238	5.85791	6.23037	5.9405	6.35089	P	P	P	P	P	P	hsa_circRNA_102750	hsa_circ_0055004	exonic	chr2	+	66739280	66775151	NM_002398	MEIS1	AAGACACGGGACTCACCATCCTTCAAGTGAACAATTGGTGATGGCTTGGACAACAGTGTA
ASCRP3000572	122	84.5	118	80	87	96.5	6.26361	5.86618	5.77252	5.88054	6.44221	5.77691	P	P	A	M	P	P	hsa_circRNA_103179	hsa_circ_0062593	exonic	chr22	+	24509532	24530382	NM_012295	CABIN1	AAGACCAATTTCTTCAACACCGAAGCCAGGACAGCACAGCCGTAGCACTCTCAGACTCTA
ASCRP3000573	93.5	82	121	116	59	146.5	5.77032	5.78566	5.84124	6.69809	5.45934	6.79546	P	P	A	P	A	P	hsa_circRNA_102674	hsa_circ_0053932	exonic	chr2	+	33525517	33525640	NM_000627	LTBP1	AAGACCAGTGTGAAGATATTGATGAATGTCAGCAAGGGAATCTATGTGTAAACGGGCAGT
ASCRP3000574	71	59	89	61	75	81	4.98097	5.13603	5.12573	5.37784	6.03153	5.18807	A	P	A	P	P	P	hsa_circRNA_405736		sense overlapping	chr19	-	13064495	13065340	NM_052850	GADD45GIP1	AAGACCCAGACAGGGAGCAGCACATCGCAGAGTGCATGGCCAAGATGCCACAGATGATTG
ASCRP3000575	676	486.5	449.5	237.5	322	342	9.00655	8.69783	8.36686	7.92405	9.09231	8.30643	P	P	P	P	P	P	hsa_circRNA_100445	hsa_circ_0016404	exonic	chr1	+	212977661	212977993	NM_001042552	TATDN3	AAGACCTACCATCAACCTTTTACAAGAGCAAGGTTGGACTAGATTTCTCCCCCAGATTTG
ASCRP3000577	112	100.5	137.5	86	76.5	105.5	6.12923	6.1947	6.13608	6.11542	6.08032	5.96956	P	P	P	P	P	P	hsa_circRNA_405953		intergenic	chr2	+	122797766	122800683			AAGACTAATTACCCAACTGCCTCCGACTGACAAGATTGAGCATTTACAGAAGCAGGAATC
ASCRP3000578	83	65	104	63.5	60.5	78.5	5.48104	5.40079	5.45934	5.5287	5.56216	5.06597	P	P	A	P	P	A	hsa_circRNA_407076		exonic	chr8	+	54852135	54866870	NM_003702	RGS20	AAGACTACATTTCTATACTTTCTCCTAAGGAGCAGATGGGATCAGAGCGGATGGAGATGC
ASCRP3000579	128	129	159	98	89	112	6.30677	6.56728	6.37354	6.3987	6.45802	6.11195	M	P	P	P	P	P	hsa_circRNA_100213	hsa_circ_0000069	exonic	chr1	-	47745912	47748131	NM_003035	STIL	AAGACTACTTCAGGCACAGGTCTTCCCAAAAGTTATCTTCTGGGAAGATGCCAATACATG
ASCRP3000582	114	103	120	71	61	90	6.15982	6.20615	5.96861	5.67235	5.54166	5.5287	P	P	P	P	P	P	hsa_circRNA_017215	hsa_circ_0017215	exonic	chr1	-	243242289	243265046	NR_029401	LINC01347	AAGACTTCTGAATCCAGGAAGAGAAACTGACTGGGCAACATGTTATTCAGGCGACGTCAG
ASCRP3000583	86	70	110	61	82	84	5.5647	5.53649	5.66526	5.33976	6.23835	5.33082	P	P	P	P	P	P	hsa_circRNA_092470	hsa_circ_0000941	exonic	chr19	+	45781180	45781873	NM_031417	MARK4	AAGAGAATTGGAGCTGCGGGAGCGAGTACTCAGAGGGAAGTACCGGGTCCCTTTCTACAT
ASCRP3000584	356	323	358	247	233.5	276	8.0405	8.06068	7.98345	7.98796	8.45051	7.95781	P	P	P	P	P	P	hsa_circRNA_000931	hsa_circ_0001045	intronic	chr2	-	95756566	95756769	ENST00000272418	MRPS5	AAGAGACGTGTCCCTCCATCCTTAGTTAAATGAGTCTGGGGGGAGACCCCCCAAGATTTA
ASCRP3000585	86	68	106.5	68	73	82.5	5.61463	5.4648	5.45934	5.57735	5.9405	5.39223	P	P	A	P	P	A	hsa_circRNA_102726	hsa_circ_0001009	exonic	chr2	-	58449076	58459247	NM_018062	FANCL	AAGAGATAGGAACTCTTGGTTGGGATAAGGAAGAGACTTCCACCTTAGGATAGTGTTGCC
ASCRP3000587	258	214.5	236	201	75.5	221	7.50314	7.41466	7.33685	7.66354	6.04797	7.59803	P	P	P	P	P	P	hsa_circRNA_007672	hsa_circ_0007672	exonic	chr7	+	65705311	65706257	NM_003596	TPST1	AAGAGATGATTGGGAAAGCTGGGGGAGTGTCTCTGTCAAAATGTTGGTTATCTTTCTGAA
ASCRP3000588	112.5	89	108	67.5	65	82	6.10148	5.93264	5.74812	5.55961	5.7233	5.12573	P	P	P	P	P	P	hsa_circRNA_407261		sense overlapping	chrX	-	2828699	2856298	NM_000047	ARSE	AAGAGATGGACACAGCCAGTTAGGGGGATGGAACGGAATTTACAAAGGTGGGAAGGGCAT
ASCRP3000590	126.5	99	124.5	113	52	148	6.33087	6.15982	6.04069	6.65101	5.16815	6.84127	P	P	P	P	A	P	hsa_circRNA_101382	hsa_circ_0008682	exonic	chr14	+	71428942	71445365	NM_014982	PCNX	AAGAGCAAGATGCAGTCAGTGGAGTGATCCTGGTGGAGGGATTGAAATGTCTGAGTTCAT
ASCRP3000592	106	92	143	69	57	98.5	6.02046	6.01582	6.22234	5.67235	5.37205	5.77691	P	P	P	P	P	P	hsa_circRNA_103676	hsa_circ_0070133	exonic	chr4	+	79229219	79258971	NM_025074	FRAS1	AAGAGCAGTTCCTCAACCTCGTGGGATACTGTGCTGTCTGCCATGAGTCCTGTGCAGGTT
ASCRP3000593	190	167	200	118.5	139	140	7.02788	6.99432	6.97343	6.76152	7.44981	6.71992	P	P	P	P	P	P	hsa_circRNA_058188	hsa_circ_0058188	exonic	chr2	+	217329319	217332769	NM_014140	SMARCAL1	AAGAGCTTGAGAGAAAGAAACAGCAGCAGAAAGATGCCCTCATTCTCTTCTTCAACAGAA
ASCRP3000595	100	91	133	82	81.5	96	5.89475	5.98957	6.11195	5.99052	6.23835	5.79435	P	P	P	P	P	P	hsa_circRNA_404729		exonic	chr10	+	26789747	26802589	NM_019043	APBB1IP	AAGAGGAGAAATATGCTGTATTTAAAAACCCCCAGAGTCCTTAAATGCACTGGAAGACCA
ASCRP3000596	74.5	57	108	59	60.5	93.5	5.26669	5.09792	5.4931	5.28222	5.51824	5.64618	P	P	A	P	P	P	hsa_circRNA_002115	hsa_circ_0001676	sense overlapping	chr7	+	7826418	7841374	NM_001302348	UMAD1	AAGAGGCAAAACTTCGGACATAGAGGCCAACCAACCTTTGGAGAGTGAAGAGAGAACCTG
ASCRP3000598	84	71	103.5	67	68	95.5	5.49444	5.53649	5.54681	5.61218	5.79435	5.64618	P	P	A	P	P	P	hsa_circRNA_104371	hsa_circ_0001708	exonic	chr7	+	50358643	50367353	NM_006060	IKZF1	AAGAGTGACAGAGTCGTGGATAACCTGAGGACCATGGATGCTGATGAGGGTCAAGACATG
ASCRP3000599	116	87.5	124	73	66.5	99	6.17654	5.93264	5.77252	5.79435	5.73915	5.79435	P	P	P	P	P	P	hsa_circRNA_100363	hsa_circ_0014717	exonic	chr1	-	156290629	156304709	NM_005998	CCT3	AAGAGTGGAAAAGACTATTGCAGATATCATCCGAACATGTTTGGGACCCAAGTCCATGAT
ASCRP3000602	103.5	68	103	61	52.5	95	5.90482	5.45661	5.56216	5.28222	5.21907	5.75926	P	P	P	A	A	P	hsa_circRNA_063147	hsa_circ_0063147	exonic	chr22	-	36723505	36737571	NM_002473	MYH9	AAGATCAATCCATCTTGTGCACACCTATTCAGGCCTGTTCTGTGTGGTCATCAATCCTTA
ASCRP3000603	321	244.5	335.5	308	53	423	7.87138	7.61008	7.88263	8.28192	5.16815	8.62189	P	P	P	P	A	P	hsa_circRNA_102631	hsa_circ_0005556	exonic	chr2	-	15693549	15698758	NM_015909	NBAS	AAGATCAGTGTGTGGAAATCAGCCTAGAGGCAACCAAAAACATGGTGCATCCTTTATCAT
ASCRP3000605	5069	4415	4695.5	2305.5	1792	2688	11.8976	11.9243	11.8171	11.2056	12.5166	11.3068	P	P	P	P	P	P	hsa_circRNA_406757		intronic	chr6	+	33653604	33653803	ENST00000374316	ITPR3	AAGATCGTGCTTCCCAGGCCAGCCTCCCTCTCCGTGCTGTAGCTGTGCTGTGAGTGCCTC
ASCRP3000606	86	74	118	52.5	50	80	5.53649	5.68175	5.77252	5.00737	4.87023	5.08912	P	P	P	A	A	A	hsa_circRNA_101797	hsa_circ_0000690	exonic	chr16	+	30495147	30495584	NM_002209	ITGAL	AAGATCTATTCACTGAGCTGCAGAAGAAGATCTATGTCATTGAGGGACAGAGGTGTTCCG
ASCRP3000607	458	312.5	395	187	185	268.5	8.44742	7.99858	8.18238	7.55137	7.99716	7.92083	P	P	P	P	P	P	hsa_circRNA_401965		exonic	chr18	+	42529845	42533305	NM_015559	SETBP1	AAGATGAACCGCAAGGAGAGAAGTTCTTATGACTCCTCCATGTCTCCAGGCTTACGAGAG
ASCRP3000608	175	118.5	133	116	171	163	6.88871	6.42062	6.12923	6.73015	7.82759	7.01027	P	P	P	P	P	P	hsa_circRNA_402819		exonic	chr3	-	33114035	33118729	uc011axk.1	GLB1	AAGATGAAGATGGCTGGGCTGAACGCCATCCAGACTCTCGATTCCTTCCTTGGGCTTTTC
ASCRP3000614	546	477	583	270.5	235.5	346	8.69783	8.66799	8.78544	8.1072	8.517	8.32116	P	P	P	P	P	P	hsa_circRNA_066970	hsa_circ_0066970	exonic	chr3	+	121563299	121576003	NM_018456	EAF2	AAGATGTCCCCAGCATCTCCAATAGATGATATCGAAAGAGATGACTTCAAACCTGCTTCT
ASCRP3000615	99	80	117.5	85	72	109	5.85168	5.79543	5.80406	6.13608	5.99994	6.06783	P	P	P	P	P	P	hsa_circRNA_102711	hsa_circ_0054406	exonic	chr2	+	44436348	44436466	NM_002706	PPM1B	AAGATTCAGAGTTGGATAAGCACTTGGAATCACGGGTTGAAGGGAAGTCGAGATAACATG
ASCRP3000616	192.5	148	202	146	168	169	7.0398	6.79709	7.00933	7.14718	7.81029	7.13525	P	P	P	P	P	P	hsa_circRNA_401876		exonic	chr17	+	72285732	72287272	NM_023036	DNAI2	AAGATTCCCACGTACTCCTGGGTGGCTGCTACAATGGACAGATAGGGACCCCCAGGAAAT
ASCRP3000617	94	76.5	110.5	67	83	97.5	5.75926	5.70037	5.66526	5.57735	6.28535	5.74588	P	P	P	P	P	P	hsa_circRNA_404026		exonic	chr8	+	42401611	42403923	NM_138436	SMIM19	AAGATTCGTTTAAGACAACAACTGGAAATGTATTCCATTTCCCCATGGCTGGGGGTTATG
ASCRP3000619	83.5	64	98	62	58	88	5.5287	5.37205	5.34568	5.40647	5.41213	5.45387	P	P	A	P	A	P	hsa_circRNA_003131	hsa_circ_0003131	exonic	chr6	-	36492117	36507984	NM_007271	STK38	AAGATTTTGAGTCCTTAAAAGTAATAGGCAGAGGAGCATTTGGTGAGCAGCCATGGCAAT
ASCRP3000620	89	64	97	58.5	67	82	5.62928	5.40079	5.43454	5.32183	5.77691	5.28838	P	P	A	A	P	A	hsa_circRNA_404529		intronic	chr1	-	68656995	68659910	ENST00000370976	WLS	AAGCAAAGGAGAATAAGGACAACAAGAAGAGCCATGGGAGGATGAGATAGCTCCAGGGCC
ASCRP3000623	128	98	131	95	65	124	6.33087	6.11195	6.11195	6.36628	5.66526	6.4662	P	P	P	P	P	P	hsa_circRNA_101467	hsa_circ_0034293	exonic	chr15	-	30053341	30065560	NM_003257	TJP1	AAGCAATGGCAGGCTCCTGGATTTGGATTTGGAATTGCAATATCTGGTGGACGAGATAAT
ASCRP3000625	83	65.5	102	57	64.5	86	5.43732	5.37784	5.40647	5.24148	5.7233	5.48909	P	P	A	P	P	P	hsa_circRNA_101418	hsa_circ_0032825	exonic	chr14	-	81297486	81307112	NM_152446	CEP128	AAGCACATTTGGCATCACAAGTAGAGGCACTAAAGAAACAAGAAGCTAAAGCAGATGAGC
ASCRP3000627	375	285	415	153.5	118	188.5	8.10415	7.85225	8.26012	7.19309	7.11718	7.30223	P	P	P	P	P	P	hsa_circRNA_011588	hsa_circ_0011588	exonic	chr1	-	36211051	36212593	NM_022111	CLSPN	AAGCACTTGCTCTTTGCTCAGGCTCTTTTCCCACAGACAAGTTCTTAAATGTTAGAAACC
ASCRP3000628	118	116	122	102	92	115	6.20778	6.38941	6.03061	6.48377	6.51763	6.25734	P	P	P	P	P	P	hsa_circRNA_000104	hsa_circ_0000266	intronic	chr10	-	126336614	126337010	ENST00000337318	FAM53B	AAGCAGATTTTCAGCATCCTAGGAAGAACCAAGAATGCAGAAGTCTGGGGGTGGTGGAGA
ASCRP3000630	98	87	131.5	71	62	94	5.91283	5.9008	6.03061	5.76148	5.62441	5.62928	P	P	P	P	P	P	hsa_circRNA_102560	hsa_circ_0051245	exonic	chr19	+	42373100	42375484	NM_001022	RPS19	AAGCATTAGAACAAACCATGCTGGGTTAATAAATTGCCTCATTCGTAACTTCCACAGCGC
ASCRP3000635	410.5	388.5	428	231	169	245.5	8.27087	8.35277	8.30719	7.88568	7.82759	7.77642	P	P	P	P	P	P	hsa_circRNA_000624	hsa_circ_0000751	intronic	chr17	-	27620262	27620746	ENST00000225388	NUFIP2	AAGCCCACCTGTGGCCTTGGGGCTCCCCGTCTCGATGGGGGTGGGGCTGGATCCGAAAAG
ASCRP3000639	106	104	140	77	80	97.5	5.96956	6.18977	6.17654	5.91083	6.12751	5.79435	P	P	P	P	P	P	hsa_circRNA_005135	hsa_circ_0005135	exonic	chr19	-	50347572	50347855	ENST00000600742	PTOV1-AS1	AAGCCTGGATTCTTGACCCCCAGCAACGAGAAGCTGGATGCCACATTGCAACTGCAAGGT
ASCRP3000640	2921	2278	2771.5	1075	230	1393	11.1295	10.9775	11.0773	10.1949	8.40602	10.3183	P	P	P	P	P	P	hsa_circRNA_044097	hsa_circ_0044097	exonic	chr17	-	42929776	42932372	NM_004247	EFTUD2	AAGCCTTTTCTCTGTCTGTCTTCCACCACTGGCAGGAACAAGATCACCATGATTGCTGAG
ASCRP3000641	114	91	144	97	48	139	6.1446	6.01582	6.27452	6.36628	4.81151	6.67709	P	P	P	P	A	P	hsa_circRNA_105033	hsa_circ_0002372	exonic	chrX	-	138897036	138908982	NM_173694	ATP11C	AAGCGAGTGAGAAAAGAAAGTGAAAAAATCAAGTGTGCTGGAGAAGAGAAACGAGTTGGC
ASCRP3000642	416.5	397.5	452	211	251.5	243.5	8.29269	8.37267	8.37503	7.74257	8.63132	7.78516	P	P	P	P	P	P	hsa_circRNA_049851	hsa_circ_0049851	exonic	chr19	+	15939756	15946230	TCONS_00026750	XLOC_012981	AAGCTAATATGCCTGATTGACATTCTTCTGGACAATGAGTCCCATCATCTCTCCACCATG
ASCRP3000643	209	195	249	142	116	171.5	7.13525	7.24553	7.34981	7.08212	7.01027	7.10588	P	P	P	P	P	P	hsa_circRNA_103700	hsa_circ_0070421	exonic	chr4	+	89396991	89400658	NM_016323	HERC5	AAGCTCTCCTAGAAATGTTGAAGAAGCTGCACAGGATAACCACCTGCCTCAAAGATAATC
ASCRP3000646	77	60	102	62	56	94	5.35158	5.18972	5.31882	5.45934	5.29452	5.69805	P	P	A	P	P	P	hsa_circRNA_103515	hsa_circ_0067991	exonic	chr3	+	171969049	172025291	NM_022763	FNDC3B	AAGCTGGCACATAGGAGCAAAAGTTCACTAACCCTGCAGTGGAAGAAATTATACCATTTT
ASCRP3000647	222.5	241.5	293	163	169	170	7.26598	7.60361	7.62994	7.32266	7.82759	7.07768	P	P	P	P	P	P	hsa_circRNA_104396	hsa_circ_0002690	exonic	chr7	+	73510951	73511519	NM_002314	LIMK1	AAGCTGTACTGGTGTTGTGACTGCAGTGCCTCCCTGTCGCACCAGTACTATGAGAAGGAT
ASCRP3000648	126	103	148.5	119	57	154.5	6.32038	6.17487	6.34129	6.79763	5.37205	6.91784	P	P	P	P	P	P	hsa_circRNA_026129	hsa_circ_0026129	sense overlapping	chr12	-	49578582	49579773	NM_006009	TUBA1A	AAGCTGTCCATTTCTGTGATGGGTTTTGAATAAAGTATTCCCTGTCTTAAGCCGACCAGT
ASCRP3000649	97	87	117.5	77	83	91	5.80729	5.9008	5.78457	5.89677	6.19142	5.5287	P	P	P	P	P	P	hsa_circRNA_104527	hsa_circ_0083054	exonic	chr7	-	152007050	152009031	NM_170606	KMT2C	AAGCTGTTGTCTCAGGGAGCACAGAAAGAACGATCTCCTCAGCAGAATATAGTATCTTGT
ASCRP3000651	94.5	74	99	66	60.5	89	5.80729	5.61218	5.43454	5.57735	5.56216	5.59487	P	P	A	P	P	P	hsa_circRNA_100800	hsa_circ_0021773	exonic	chr11	+	43421437	43429127	NM_018259	TTC17	AAGCTTTGGCCATCAATAGCTCTGAGATCTCTCCAGCGAACACTGAATGAGTTAAAAGAG
ASCRP3000654	75	58	99	58	49	82	5.19957	5.17315	5.44562	5.26043	4.98477	5.33082	P	P	A	P	A	P	hsa_circRNA_100786	hsa_circ_0005974	exonic	chr11	+	34093272	34098189	NM_005898	CAPRIN1	AAGGAAAAACCTGTATGTGGAACCACCTGGTAAGCTTGATGATTACCAGGAACGAATGAA
ASCRP3000655	98.5	95.5	133.5	97	96	122	5.80729	6.0927	6.10148	6.36628	6.63053	6.38438	P	P	P	P	P	P	hsa_circRNA_007878	hsa_circ_0007878	exonic	chr3	-	47956306	47960331	NM_002375	MAP4	AAGGAAACCATGCAACAGTCAACCTTCTGAGCTTTCTTCAGAGACCTCAGGTATGTCTCC
ASCRP3000656	87	69.5	127	64	61	91	5.63896	5.44009	5.96861	5.42057	5.62441	5.64618	P	M	P	P	A	A	hsa_circRNA_103854	hsa_circ_0004418	exonic	chr5	-	64556426	64587297	NM_197941	ADAMTS6	AAGGAAACGGTATCGCTCCTGTAACACAGATTTCAGGCCGTGGTACTTGCCTTGATAATG
ASCRP3000657	114	90.5	127	81.5	69	95	6.1446	5.96956	6.09094	6.0352	5.73915	5.75926	P	P	P	P	P	P	hsa_circRNA_003850	hsa_circ_0003850	exonic	chr4	+	3088665	3117990	NM_002111	HTT	AAGGAAAGAAATGGAAGTCTCTCCTTCTGCAGAGCAGCTTGTCCAGAAAGAAAGAACTTT
ASCRP3000658	123.5	102	136	109.5	58	142	6.28227	6.17487	6.23676	6.62749	5.45934	6.71992	P	P	P	P	A	P	hsa_circRNA_402621		exonic	chr20	-	49558567	49571822	NM_003859	DPM1	AAGGAAATGGAGGTGTATATGGCTGGGATTTGAAAAGAAAAATAATCAGTGGAATCAACT
ASCRP3000659	94	78	108	67	73	93	5.73464	5.68175	5.62928	5.66051	5.9405	5.73238	P	P	P	P	P	P	hsa_circRNA_103344	hsa_circ_0001290	exonic	chr3	-	47139444	47147610	NM_014159	SETD2	AAGGAACGATCTCGTAAGAAGGATTCAGAACACCTTTGTCCTAGAATATTGTGGAGAGGT
ASCRP3000661	156.5	125	185.5	117	152.5	140	6.71192	6.5417	6.81375	6.75039	7.61408	6.71992	P	P	P	P	P	P	hsa_circRNA_008289	hsa_circ_0008289	exonic	chr6	+	155448623	155451551	NM_012454	TIAM2	AAGGAAGAAAAGGAAACTCCAGGCTCACTTCATGGACTCACTTTGCGTGCTTGTTAAATG
ASCRP3000664	117.5	119	148	103	74	131	6.20207	6.46756	6.33385	6.50378	6.03153	6.53134	P	P	P	P	P	P	hsa_circRNA_004092	hsa_circ_0004092	exonic	chr6	-	74149931	74150168	NM_138441	MB21D1	AAGGAAGGAAATGGTTTCCAAGATACAGATGTCATCATGAAGAGGAAAAGAGGAGGGAGC
ASCRP3000665	163	135.5	194	127	149	145	6.77804	6.64622	6.92676	6.89377	7.55041	6.7846	P	P	P	P	P	P	hsa_circRNA_007877	hsa_circ_0007877	exonic	chr1	-	21573713	21585332	NM_001397	ECE1	AAGGAATACCTTGAGCAGATCTCCACTCTCATCAACACCACCGACAGATGCTCGGGGGCT
ASCRP3000666	74	64.5	100.5	61	57	81	5.16647	5.30216	5.26981	5.36331	5.32183	5.12573	P	P	A	P	A	A	hsa_circRNA_401746		exonic	chr17	+	25932459	25938655	NM_014238	KSR1	AAGGAATGAAGCGTGTCCTGACTTCTGTCAGCTTGGGGAAGGAAGTCAGTGCTGAGGAGC
ASCRP3000668	78	67	98	63	62	88	5.33678	5.40079	5.21907	5.45934	5.58238	5.45387	P	P	A	P	P	A	hsa_circRNA_010009	hsa_circ_0010009	exonic	chr1	+	12422775	12557685	NM_015378	VPS13D	AAGGACAGGAGCAGCTCTTCAAACTCACAGACAACATACAGGACGAATTGTATTGATGTC
ASCRP3000669	91	70	98	68	58	86	5.66526	5.50771	5.4931	5.64378	5.43732	5.39223	P	P	A	P	A	P	hsa_circRNA_003196	hsa_circ_0003196	exonic	chr4	-	170458959	170477246	NM_012224	NEK1	AAGGACATATGGCTCCTTTTCTGGGCAGTGGAGGGACTATAGCTCCATCATCTTTTTCTT
ASCRP3000670	76.5	66	112.5	57	64	84	5.26669	5.42897	5.62928	5.26043	5.66526	5.28838	P	P	A	A	P	A	hsa_circRNA_103286	hsa_circ_0003862	exonic	chr3	+	11354777	11356967	NM_006395	ATG7	AAGGACGAAGGATCTAAAGAAGTACCACTTCTACTATTGGTTTTGCTATCCTGCCCTCTG
ASCRP3000671	126	137	158.5	125	151	117	6.33087	6.66293	6.44428	6.8693	7.61837	6.31887	P	P	P	P	P	P	hsa_circRNA_403718		exonic	chr6	-	142221459	142231148	uc003qit.1	AK097143	AAGGACTGCTGGAATGCTGACTTGGTTTATGTATCTATCTCTTTCCCACACCATCTATGC
ASCRP3000674	88	73.5	120	67	62	92	5.61463	5.59983	5.80406	5.61218	5.58238	5.66526	P	P	P	P	A	P	hsa_circRNA_105041	hsa_circ_0092125	exonic	chrX	-	153762552	153762711	NM_000402	G6PD	AAGGAGATGGTGCAGAACCTCATGGTGCTGAGAGGCTGGAACCGCATCATCGTGGAGAAG
ASCRP3000676	95	76	121.5	66	82	100	5.8286	5.70729	5.73464	5.54166	6.30221	5.73238	P	P	P	P	P	M	hsa_circRNA_406353		sense overlapping	chr3	-	129684543	129690951	ENST00000509201	RP11-93K22.6	AAGGAGCAACAGGATTACTGTCCACAAACAAACAAACAGCACCAAAACTCCCAACAATAA
ASCRP3000677	107	98	116	66	60	118	6.00556	6.11889	5.74812	5.54166	5.56216	6.33087	P	P	P	P	A	P	hsa_circRNA_019061	hsa_circ_0019061	exonic	chr10	+	90661412	90682193	NM_020799	STAMBPL1	AAGGAGCCCAGGCTGTTCAGTATGAAGTGATTGAGAAGAAACAGTGAACATCCTCATTTC
ASCRP3000680	199	220	222.5	182	201.5	194.5	7.09097	7.46146	7.18774	7.52354	8.12884	7.3376	P	P	P	P	P	P	hsa_circRNA_103407	hsa_circ_0007761	exonic	chr3	+	63898263	63898901	NM_000333	ATXN7	AAGGAGTTTGGGAAAAACCGCGAAGTCATGGGGCTCTGTCGGGAAGGAGCGGAAAGAATG
ASCRP3000682	80.5	66	111.5	61	65	94	5.42338	5.37205	5.56216	5.36331	5.70268	5.75926	P	P	A	A	P	P	hsa_circRNA_100394	hsa_circ_0015272	exonic	chr1	+	173702851	173703425	NM_014458	KLHL20	AAGGATAGCAGACAAGTTCACCCAACATAACTTTCAAGAGGTGTACCAACATTCGACCAG
ASCRP3000684	954	821	952	368	332	520	9.50655	9.47792	9.52698	8.59416	9.15755	8.93295	P	P	P	P	P	P	hsa_circRNA_101275	hsa_circ_0030428	exonic	chr13	-	75915260	75915723	NM_014832	TBC1D4	AAGGCCCTTCTGTCTCTACCCACCAAGAGCCAAGCTGGTGATACAGAGGCATCTCTCATC
ASCRP3000685	83	67	90	60	58	73	5.49444	5.45661	5.12573	5.42057	5.45934	4.88251	P	P	A	M	P	A	hsa_circRNA_101329	hsa_circ_0031408	exonic	chr14	-	25443870	25444056	NM_014178	STXBP6	AAGGCGAATATTTAACTTATATCTGCCTGTCAGATTCACTGCGTGCTGTCCTCACTTGTT
ASCRP3000686	87	76	112	73	54	97	5.51562	5.58739	5.67706	5.82224	5.32183	5.85168	P	P	P	P	A	P	hsa_circRNA_003627	hsa_circ_0003627	exonic	chr17	+	1778954	1787238	NM_002945	RPA1	AAGGCGACAAGGTTCTACTGTTTCTAAGGCTTATGGTGCTTCAAAGACATTTGGAAAAGC
ASCRP3000689	93	78	102.5	58	64	85.5	5.70958	5.73238	5.50507	5.21583	5.73915	5.39223	P	P	A	A	P	A	hsa_circRNA_102447	hsa_circ_0005360	exonic	chr19	+	11221327	11222315	NM_000527	LDLR	AAGGCTGTGGGGACCAACGAATGCTTGGACAACAACGGCGGCTGTTCCCACGTCTGCAAT
ASCRP3000690	76	69	108	61	65	84	5.21583	5.45661	5.54681	5.37784	5.7233	5.28838	P	P	A	P	P	A	hsa_circRNA_100521	hsa_circ_0017438	exonic	chr10	+	1118055	1126416	NM_014023	WDR37	AAGGCTTCCACCAGCAAGCTTATTGCAGGAGTGACCAGGACACTACCTCCTAGAAGTAAT
ASCRP3000691	125	113.5	134	104	63	128	6.30677	6.35163	6.22234	6.50378	5.62441	6.51697	P	P	P	P	P	P	hsa_circRNA_405661		sense overlapping	chr18	-	14077332	14085075	NR_033354	ZNF519	AAGGGAAGGAAGTATATTGGGAGTGGAAAAGCGAGATTGTCTTTGACCATTTGCTATGGA
ASCRP3000693	127	105	154	83	80	112	6.32038	6.22234	6.4662	6.02046	6.22234	6.18317	P	P	P	P	P	P	hsa_circRNA_104543	hsa_circ_0083172	exonic	chr7	+	157151240	157160177	NM_005494	DNAJB6	AAGGGACCCATTTTCATTTGACTTCTTTGGACCCATTCCAACAATCTCGTAAAACATGGT
ASCRP3000694	82.5	75	119	65	45	85.5	5.42338	5.70729	5.62928	5.64378	4.51825	5.31279	P	P	A	M	A	A	hsa_circRNA_040698	hsa_circ_0040698	exonic	chr16	+	84767040	84779279	NM_005153	USP10	AAGGGCTTGTTCCGGTTTCAGAGGATCCTGTAGCCATAAAGATTGCAGTATATTTTTGGA
ASCRP3000695	99	77	112	80	64	94	5.80729	5.70729	5.67706	5.95607	5.66526	5.75926	P	P	P	P	P	P	hsa_circRNA_404964		intronic	chr12	-	11273608	11276922	uc001qzf.2	PRB4	AAGGGGAATAAGACTGCATCTGTTCATATGAGGTAATGATGGAGTTCAAAGGCACAGAGC
ASCRP3000696	185	202	248.5	226	166.5	258.5	6.98581	7.31135	7.31927	7.85407	7.81537	7.84808	P	P	P	P	P	P	hsa_circRNA_103224	hsa_circ_0063329	exonic	chr22	-	38894089	38894578	NM_006386	DDX17	AAGGGGAGATGGCCCAATCAATATGTAATGGATGTGTTGATGGATCAGCACTTTACAGAA
ASCRP3000697	426	406	421	1020	149	1038	8.32323	8.43635	8.26794	10.0703	7.59555	9.92765	P	P	P	P	P	P	hsa_circRNA_001264	hsa_circ_0000086	antisense	chr1	-	76694158	76694273	NM_152996	ST6GALNAC3	AAGGGGGCTTCACATGGTTTTAAAATGTGCTGCTGTGGTTTGACCTAGAGTACAAAATAG
ASCRP3000698	136.5	119	154	94	72.5	112.5	6.44013	6.38366	6.52483	6.27763	5.92277	6.23037	P	M	P	P	P	P	hsa_circRNA_405921		exonic	chr2	+	85241058	85255179	ENST00000456682	KCMF1	AAGGGTAGATTTTGGCCAGAGGTCCCTGTTGCTGTGCATATATTATTAGCCGAGTATATG
ASCRP3000699	75	55.5	85	53	56	71	5.22872	5.02225	4.94239	5.12573	5.32183	4.82004	P	P	A	A	P	A	hsa_circRNA_406298		intronic	chr3	-	69037419	69038168	ENST00000295571	EOGT	AAGGTAATGGATACACTGCGGATTCTGAGAGTTCTTACGGATATGGTGACCTATTCTCCG
ASCRP3000700	86.5	70	90	61.5	60	82	5.60478	5.53649	5.25729	5.40647	5.58238	5.25099	P	P	A	P	P	P	hsa_circRNA_102595	hsa_circ_0052095	exonic	chr19	+	52785363	52786666	NM_001010851	ZNF766	AAGGTATCAAAGATATCAACACAGGGACACTTGACATTCAGGGACGTGGCCATAGAATTC
ASCRP3000701	84	68	96	64	76	79	5.51562	5.4648	5.37495	5.45934	6.06783	5.12573	P	P	P	P	P	P	hsa_circRNA_000155	hsa_circ_0000155	exonic	chr1	+	168007608	168014465	NM_018442	DCAF6	AAGGTATCGAGCAGGACCTGGTGATAGATAACAATAATGAAAAGCTGAGCCCCAAACCAG
ASCRP3000702	77	65	104	60	57	90	5.25099	5.40079	5.34568	5.28222	5.45934	5.57986	P	P	A	P	A	P	hsa_circRNA_002533	hsa_circ_0002533	exonic	chr10	+	114286845	114298089	NM_145206	VTI1A	AAGGTCATCTCGGAGACTAGAGGCTGGATACCAAATAGCAGTGGAAACCGAAAAGGTCAC
ASCRP3000703	91	86	114.5	76	61	106	5.60478	5.9008	5.69109	5.84124	5.54166	5.999	P	P	A	P	P	P	hsa_circRNA_101533	hsa_circ_0003713	exonic	chr15	-	59204761	59205895	NM_024755	SLTM	AAGGTGAAGATGATACCTTTCTAACAGCCCAAGACTGTGAATTGGAGAATCAAGAGGCAC
ASCRP3000704	298.5	263	319	272.5	86	340	7.75821	7.73695	7.76098	8.13954	6.36628	8.28635	P	P	P	P	P	P	hsa_circRNA_406193		sense overlapping	chr22	-	36872786	36872903	NM_012473	TXN2	AAGGTGGATATTGATGACCACACAGACCTCGCCATTGAGTGGTGTGGACCCTGCAAGATC
ASCRP3000705	1538.5	1394	1581	965	873	1163	10.2384	10.2737	10.3261	9.98856	11.1872	10.1027	P	P	P	P	P	P	hsa_circRNA_036783	hsa_circ_0036783	exonic	chr15	+	90800369	90815443	uc002bpe.1	TTLL13	AAGTAAAATGTAGCAGTCCCCCTCCTCATTGATGGCTTCAAGTTTGATATGCGAGTCTAC
ASCRP3000706	84	70	88.5	59.5	56.5	84	5.48104	5.50771	5.17315	5.32183	5.25099	5.37205	P	P	A	P	A	A	hsa_circRNA_033075	hsa_circ_0033075	exonic	chr14	-	95552564	95557000	NM_030621	DICER1	AAGTAAATCTCCAATAAAGTTATCGTCTGTTCACCCGGCTGAGAGAACTTACGACGGGAA
ASCRP3000708	74	63	106	61	60	95.5	5.21583	5.30216	5.40647	5.33976	5.39223	5.77691	P	P	A	P	P	P	hsa_circRNA_008337	hsa_circ_0008337	exonic	chr8	-	62546241	62596747	NM_004318	ASPH	AAGTAAGCATTTTTCCTGTGGAAGAACAGCAGGAAGTACCACCAGAGACAAAGCATGGAG
ASCRP3000710	1527	1230.5	1463	1312	74	1579	10.2314	10.1027	10.1708	10.4207	5.99994	10.5678	P	P	P	P	P	P	hsa_circRNA_104400	hsa_circ_0006944	exonic	chr7	+	74119495	74131270	NM_001518	GTF2I	AAGTACCAGCAGAAGGTGGTCGTGTGATGGTAACAGATGCTGACAGGTCAATACTATCTC
ASCRP3000712	153	170	184	169.5	155	139	6.7056	7.04709	6.76594	7.37574	7.67358	6.66293	P	P	P	P	P	P	hsa_circRNA_100172	hsa_circ_0011615	exonic	chr1	+	36354027	36360003	NM_012199	AGO1	AAGTACCGCGTGTGTAATGTTACCCGTCGCCCTGCTAGCCATCAGACCTGCGGGCGCTTA
ASCRP3000714	137	126	169.5	93	95	109	6.45802	6.5417	6.59739	6.30069	6.63053	6.13608	P	P	P	P	P	P	hsa_circRNA_043781	hsa_circ_0043781	exonic	chr17	-	40359575	40369482	NM_012448	STAT5B	AAGTATACTCCAAATACTACACACCAGTTCCCTGCGAGTCTGCTACTGTGATTACAGTGG
ASCRP3000715	74	58	103	53	53	86	5.22872	5.17315	5.37495	5.00737	5.10492	5.33082	P	P	A	A	A	P	hsa_circRNA_000814	hsa_circ_0000381	exonic	chr12	+	25214525	25222365	uc001rgg.2	LRMP	AAGTATGGAACAACAATTGAGTCACTTCAAAAGGAGTTCATTGAAGGGGAACACCATGGC
ASCRP3000717	151	150	199.5	118	149	154	6.66055	6.82439	6.91186	6.78896	7.59555	6.85691	P	P	P	P	P	P	hsa_circRNA_000459	hsa_circ_0000459	exonic	chr12	+	124091978	124101150	NM_020936	DDX55	AAGTCAACTGGGTTTTGCAGTATGACCCTCCCAGCAATGCAAGGTTGGAGCCATAATCAT
ASCRP3000719	112	92	126	130	64.5	157.5	6.12923	6.01582	5.98862	6.93759	5.68175	6.97151	P	P	P	P	P	P	hsa_circRNA_402813		exonic	chr3	-	31871531	31921322	NM_017784	OSBPL10	AAGTCAGAGAGGTACTTCGTACTGGATTTCGAGGCTGGCATCCTGCAGTATTTTGTGAAT
ASCRP3000720	94	82	121	73	79	91	5.75926	5.8785	5.94636	5.72103	6.19142	5.5287	P	M	P	P	P	P	hsa_circRNA_100749	hsa_circ_0020927	exonic	chr11	+	3988781	4045217	NM_003156	STIM1	AAGTCATCAGAAGAGTTTTGCCGAATTGACAAGCCCCTGTGTCACAGTGAGGATGAGAAA
ASCRP3000722	121.5	110	140	83	89	100.5	6.26986	6.30221	6.1429	6.06783	6.44221	5.92079	P	P	P	P	P	P	hsa_circRNA_040822	hsa_circ_0040822	exonic	chr16	+	88061088	88069000	NM_017869	BANP	AAGTCCAGATCACGCAGGACAGCGAGGTCACCTTTTCTATAAATTTGGCATCACAGAATC
ASCRP3000724	242	210	243.5	214	72	266	7.41924	7.39801	7.29689	7.76872	5.9405	7.89379	P	P	P	P	P	P	hsa_circRNA_103162	hsa_circ_0062317	exonic	chr22	+	20754921	20755662	NM_003426	ZNF74	AAGTCCCCAGAGGGCCCTGTCCAGGAATCGGTGAGTTTCAAGGATGTGGCTGTGGACTTC
ASCRP3000725	112.5	113	143.5	109.5	71	121	6.07498	6.31736	6.31132	6.58992	5.95607	6.38438	P	P	P	P	P	P	hsa_circRNA_103655	hsa_circ_0007883	exonic	chr4	-	73956383	73958017	NM_032217	ANKRD17	AAGTCCCTCAGGGGTGGCACTGAATCAACAAGACAAGCAACTCAATTGATTAATGCTTTG
ASCRP3000726	113	86	123	89	53	117.5	6.15982	5.9188	5.88054	6.18977	5.16815	6.27141	P	P	P	P	A	P	hsa_circRNA_007054	hsa_circ_0007054	exonic	chr1	+	25666964	25678184	NM_014313	TMEM50A	AAGTCCGAGGTGATAGTTACAGTGAAGGTTGTCTGGGTCAAACAGTGACCTGAAAAAAAT
ASCRP3000729	83	73	115	72	69	97	5.49444	5.53649	5.74812	5.73464	5.84751	5.73238	P	P	A	P	P	P	hsa_circRNA_101543	hsa_circ_0000607	exonic	chr15	-	62299506	62306191	NM_017684	VPS13C	AAGTCTCAGAAGAAATACAGAAAGAAATTCAGACTGCAAATGAACACTGGACTCCATGCA
ASCRP3000730	205	262	228.5	285	58	237	7.14887	7.73356	7.20046	8.2017	5.41213	7.7036	P	P	P	P	P	P	hsa_circRNA_406246		exonic	chr3	-	27424643	27493989	NM_003615	SLC4A7	AAGTCTCTTGCAAATTCCAGTCAAGGCCCTAAAATATAGGGTCCTGATGAAGAAGCTGTT
ASCRP3000731	984.5	910	941	1074.5	115.5	1168	9.55058	9.62235	9.49685	10.1797	7.0398	10.1091	P	P	P	P	P	P	hsa_circRNA_103674	hsa_circ_0070113	exonic	chr4	+	79186178	79188586	NM_025074	FRAS1	AAGTGACCTGCCAGACTGGAGAGTGTGCCAAAGTGGAGTGTGCCCGGGATGAGACTGTAG
ASCRP3000732	109	79	132	70.5	77	105	6.05884	5.77691	6.06064	5.69109	6.06783	5.93461	P	P	P	P	P	P	hsa_circRNA_086441	hsa_circ_0086441	exonic	chr9	-	19063005	19063578	NM_017645	HAUS6	AAGTGATCCATTTCAAAAAGAGCAAGATCATCTGGTAGAAGAGCCCTGCCTCTTTCTTGT
ASCRP3000736	89	75	113	61	61.5	82	5.63896	5.66051	5.60231	5.32183	5.58238	5.12573	P	P	A	A	P	A	hsa_circRNA_101708	hsa_circ_0006979	exonic	chr16	-	11940357	11941663	NM_015659	RSL1D1	AAGTGGTTCTTGCAGGACCTTGCCTCATAGTATTCGATCAGATTCAGAAGATATCTGTTT
ASCRP3000739	266	230	288	164	124	186	7.5692	7.53169	7.61714	7.31663	7.1865	7.28229	P	P	P	P	P	P	hsa_circRNA_022358	hsa_circ_0022358	exonic	chr11	-	61556601	61560085	NM_014206	TMEM258	AAGTGTCCCACCTGCTGCTCATAATAAATGCAGATGTATAGCACCTGCCGACGTGTTCTT
ASCRP3000740	86	69.5	105	54	50.5	82.5	5.59238	5.4648	5.56216	5.12573	5.08026	5.22872	P	P	P	A	A	A	hsa_circRNA_002765	hsa_circ_0002765	intronic	chr10	+	31644075	31676727	uc010qeg.1	ZEB1	AAGTGTGGAAGCAAAGGTCATCTAATCTTTAAAAGCTGTTTAAGGAAGACAGAGCAGGCA
ASCRP3000741	572	588	602	341.5	306.5	372	8.78871	9.00515	8.83394	8.4536	9.03123	8.4203	P	P	P	P	P	P	hsa_circRNA_005629	hsa_circ_0005629	exonic	chr5	-	156919980	156921803	NM_033274	ADAM19	AAGTGTGGCTACAACCATGAGCCCGACCTGCCCCTGACCTCTGCTTCGAGAAGGTGAATG
ASCRP3000742	79	61	105	62	57	78	5.37784	5.32183	5.43454	5.42057	5.27292	4.99988	P	P	A	P	P	A	hsa_circRNA_001682	hsa_circ_0001682	exonic	chr7	-	23023562	23030758	NM_032581	FAM126A	AAGTTATCCAGGAGCCACAAAGTGAGGTTGAAGGTTTAGAACAGATGTGGAAAAATGTTT
ASCRP3000743	75	62.5	100	57	52.5	92	5.35158	5.28838	5.36331	5.21583	5.13603	5.56216	P	P	A	A	A	P	hsa_circRNA_406345		exonic	chr3	+	128060075	128077216	NM_021937	EEFSEC	AAGTTCAAGATCCACATCCCAGGTGGTGAAGAAGGTGAAGTCCATGCAGATGTTCCACAT
ASCRP3000744	76	61	95	56.5	63	76	5.32183	5.2126	5.15302	5.19793	5.70268	4.91076	P	P	A	A	P	A	hsa_circRNA_103842	hsa_circ_0072547	exonic	chr5	+	56542126	56546968	NM_022913	GPBP1	AAGTTCACTTGAGGCAGAACACAGAATATCCTCCGAATCCTAAATCTAGAGCTCCAAGGA
ASCRP3000746	84	67	113.5	64	70	84	5.5647	5.40079	5.53649	5.57735	5.88054	5.34863	P	P	A	A	P	A	hsa_circRNA_100828	hsa_circ_0022308	exonic	chr11	-	61096834	61097546	NM_001923	DDB1	AAGTTCCTATATGGTTGCCAAGCACCTACTATTTGCTTTGTCTACCAGGGGGAGAGCAAG
ASCRP3000749	459	448	502	417	85	426	8.44742	8.57695	8.55841	8.78544	6.38797	8.62722	P	P	P	P	P	P	hsa_circRNA_101167	hsa_circ_0005916	exonic	chr12	+	117402501	117426674	NM_012174	FBXW8	AAGTTGCTTTTGGTGTACAGGGTCTGGGATGGGTGTACGAAGGAAGCAAGATATACATCA
ASCRP3000750	93	73	108	76	51	98	5.70958	5.52086	5.67706	5.85376	4.98477	5.85168	P	P	P	P	A	P	hsa_circRNA_020496	hsa_circ_0020496	exonic	chr10	-	131666045	131666176	NM_001005463	EBF3	AAGTTGTATTCGGAACTATGTTGGTGTGGAGCGAGCCACTCCGTGCATCAAGGCCATCAG
ASCRP3000751	99	105	131	149.5	103	148	5.89475	6.23835	6.08032	7.1865	6.7846	6.80194	P	P	P	P	P	P	hsa_circRNA_005965	hsa_circ_0005965	exonic	chr4	-	108603170	108615162	NM_005443	PAPSS1	AAGTTGTGGAACTTCTACAGGAACGGGCTTGTCTGGAGCGGGAAAGACTACTGTGAGCAT
ASCRP3000754	83	65	97.5	65	60	93.5	5.49444	5.40079	5.24466	5.50507	5.58238	5.64618	P	P	A	P	A	P	hsa_circRNA_404937		sense overlapping	chr11	+	114388277	114411482	ENST00000459372	snoU13	AAGTTTTGGTGGGAAGATGAAACTTGGAAGAAGGTGCCATTAAGAGGAGATACACAGAGA
ASCRP3000755	87	74	113	73	43.5	91	5.53649	5.58739	5.66526	5.85376	4.70491	5.5287	P	P	A	P	A	P	hsa_circRNA_100601	hsa_circ_0007113	exonic	chr10	-	69785302	69804320	NM_015601	HERC4	AAGTTTTTGAACTTATGGGAAGCATTGTCACTGAGATTGCTTGTGGACGAGCAGGTTGTT
ASCRP3000757	91	71	113.5	63	69.5	83	5.66526	5.5647	5.75926	5.50507	5.79435	5.2126	P	P	P	P	P	P	hsa_circRNA_041630	hsa_circ_0041630	exonic	chr17	-	4848946	4849292	ENST00000225655	PFN1	AATAAAAAAGATTCTACTAACAACGCTAGTCCTGCTGATGGGCAAAGAAGGTGTCCACGG
ASCRP3000758	116.5	87	137	80	109	121	6.21589	5.93264	6.18977	5.96765	6.88159	6.38438	P	P	P	P	P	P	hsa_circRNA_063313	hsa_circ_0063313	exonic	chr22	-	38879442	38891942	NM_006386	DDX17	AATAAAAACACTGTTGACAATAATGTCTAGTTCTGGCTCCTACCAGAGAGCTTGCCCAGC
ASCRP3000759	1935	1922	1686	1947.5	131	2024.5	10.5325	10.7538	10.4009	10.9928	7.32753	10.8998	P	P	P	P	P	P	hsa_circRNA_043602	hsa_circ_0043602	exonic	chr17	-	39679868	39925459	uc010wfs.2	JUP	AATAAAAATTTATGGTCCAAGGGAGTGGTGGTGACCAAGGCGGCCATGATTGTGAACCAG
ASCRP3000760	167.5	155	219	144	151	182.5	6.79655	6.88566	7.10588	7.13311	7.61837	7.24394	P	P	P	P	P	P	hsa_circRNA_023143	hsa_circ_0023143	exonic	chr11	+	67803928	67804114	NM_002496	NDUFS8	AATAAAACCACTCCGACCCCACGGGGCCCCAACTTTGAGTTCTCCACGGAGACCCATGAG
ASCRP3000761	82	65.5	103	61	70	83	5.35158	5.42897	5.4931	5.33976	5.89475	5.37205	P	P	A	P	P	P	hsa_circRNA_060540	hsa_circ_0060540	exonic	chr20	-	43953928	43959204	NM_002999	SDC4	AATAAAACCTGGTACTTTCTAAGTGCCTCTAGATAACCATATCCCTGAGAGGGCAGGGTC
ASCRP3000763	147	130	169	108	99	134	6.60606	6.59491	6.60297	6.60111	6.66767	6.64502	P	P	P	P	P	P	hsa_circRNA_039830	hsa_circ_0039830	exonic	chr16	-	67471916	67477081	NM_004691	ATP6V0D1	AATAAAACTGCCCTCTCTAAGGCCAACTGTCCGGCTTTTTTCCAGGACTGCATTTCAGAG
ASCRP3000765	78	66	116	70	64	115	5.37784	5.40079	5.77252	5.67235	5.66526	6.15982	P	P	P	P	P	P	hsa_circRNA_406651		sense overlapping	chr5	+	115781859	115785513	NR_109879	SEMA6A-AS1	AATAAAAGGCAGTCAAGGCAATTCACCATAAGGAAAGAGTGTACAAGACGGTTGGAACGC
ASCRP3000767	97	80.5	119	83	52	116	5.81798	5.81798	5.81798	6.06783	5.10492	6.31887	P	P	P	P	A	P	hsa_circRNA_070660	hsa_circ_0070660	exonic	chr4	+	110580166	110585550	NM_017918	CCDC109B	AATAAAATAGCATATGATGTGCAGTGTCCAAAGAGAGGTTTTGCGTGTGAAGCTGTGTGG
ASCRP3000768	88.5	86	123	84	73	103	5.65337	5.9008	5.92277	6.11542	5.9405	5.8785	P	P	P	P	P	P	hsa_circRNA_043366	hsa_circ_0043366	exonic	chr17	+	36909402	36920478	uc002hqr.3	PSMB3	AATAAAATAGCCTGTCTTTCATCTATTATGTCCTATAACGGAGGGGCCGTCATGGCCATG
ASCRP3000769	74	65	95	57	58	93	5.28838	5.33381	5.12573	5.21583	5.27292	5.37205	P	P	A	A	P	A	hsa_circRNA_405529		intronic	chr17	-	3721934	3724538	ENST00000158149	C17orf85	AATAAAATGTCAGGGATGGGAACCCCACCTTTTAAAAAGGTCACCGATTTGCCTGCTCAG
ASCRP3000770	122	135	156.5	102	126	126.5	6.27763	6.65221	6.44428	6.50378	7.22799	6.45802	P	P	P	P	P	P	hsa_circRNA_023617	hsa_circ_0023617	intronic	chr11	+	75116657	75116733	ENST00000527446	RPS3	AATAAAATTTTGTACAAAGACAGGTCTCCTTGGCAGCTGTATTCTGGAGTCTGGATGTTG
ASCRP3000772	86	72.5	116	61.5	99	91	5.59238	5.59983	5.74812	5.48641	6.67944	5.57986	P	P	A	P	P	P	hsa_circRNA_076700	hsa_circ_0076700	exonic	chr6	-	47199267	47254331	uc003oyv.3	TNFRSF21	AATAAACATTAGGTGTTTGTTACTTGGATTCCTTAGCACCACCACAGCTCAGCCAGAACA
ASCRP3000774	72	60	99.5	59	66	83	5.28838	5.24148	5.28838	5.29452	5.75926	5.28838	A	P	A	P	P	A	hsa_circRNA_054937	hsa_circ_0054937	exonic	chr2	+	63816284	63834330	NM_001199111	MDH1	AATAAATATATATTCAAATGAACCTTCGCGCCCTTTGGCAAGCTCGGACTCATCTTCTGG
ASCRP3000777	84	71.5	108	62.5	57	92	5.59238	5.57735	5.62928	5.32183	5.37205	5.59487	P	P	A	P	A	A	hsa_circRNA_402255		exonic	chr2	+	55040368	55056614	NM_001039753	EML6	AATAACCAAAATTGATCTCAGGGAGACAGAACAAGGATACAAAGCCTTGCCTTACACCCA
ASCRP3000778	107	81.5	124	75	78.5	97.5	6.03886	5.79543	6.04069	5.85376	6.1429	5.83598	P	P	P	P	P	P	hsa_circRNA_104584	hsa_circ_0083861	exonic	chr8	-	30557597	30560757	NM_000637	GSR	AATAACCAGCGATGGATTTTTTCAGCTGGAAGAATTGCCCGGTCCCATATAGAAATCATC
ASCRP3000784	86	68	108	65	92	90	5.5287	5.48373	5.54681	5.57735	6.49448	5.56216	P	P	A	P	P	P	hsa_circRNA_000570	hsa_circ_0000570	exonic	chr14	+	103352525	103363738	NM_003300	TRAF3	AATAATGAATCCAAAATCCTTCATTTACAGAAACACGAAGACACCGACTGTCCCTGCGTG
ASCRP3000787	75	61	97	57	57	82	5.32183	5.2126	5.25729	5.19793	5.37205	5.25099	P	P	A	A	P	A	hsa_circRNA_103053	hsa_circ_0007094	exonic	chr20	-	35288739	35299800	NM_022477	NDRG3	AATACAACTTTGCTAAAGCTCTCTGGCCTGACAACCAATGTTGTGGACATTATTTTGGCT
ASCRP3000789	126	86	146	141	62	198	6.3531	5.8785	6.25577	7.12409	5.58238	7.37284	P	P	P	P	P	P	hsa_circRNA_404988		sense overlapping	chr12	-	29884739	29911710	NM_175861	TMTC1	AATACAGAACCATATGGGAATTCATATTCTGGCTTGGAAGAATTAGGTGGCTGGGATCGT
ASCRP3000791	268	276.5	293	156	77	165.5	7.58181	7.80626	7.63419	7.26129	6.0927	7.05254	P	P	P	P	P	P	hsa_circRNA_025984	hsa_circ_0025984	exonic	chr12	-	46751970	46754992	NM_018976	SLC38A2	AATACATGCTTAATCCTGAGCTTTGTTCTTCCTGTTAAGTGGTGTACTGGTGATGACCGG
ASCRP3000792	102	81.5	123	79	64.5	110.5	5.96187	5.8233	5.80406	5.91083	5.68175	6.09973	P	P	P	P	P	P	hsa_circRNA_037615	hsa_circ_0037615	exonic	chr16	+	3706102	3708096	NM_005223	DNASE1	AATACCTTTAAATTTAGGTAAATAAAGCTCAAGGAGGTGGGGCTGTCAGGATGCACCAGA
ASCRP3000793	99	85.5	126	72.5	75.5	100.5	5.8744	5.8785	5.88054	5.76148	6.03153	5.85168	P	P	P	P	P	P	hsa_circRNA_042882	hsa_circ_0042882	exonic	chr17	+	29483000	29533389	NM_000267	NF1	AATACGAATGGCACCGCTTCCAATAAAAACAGGACAGCAGAACACACATACCAAAGTCAG
ASCRP3000797	195.5	156	213	123	92	169	7.07768	6.90285	7.12625	6.80732	6.51763	7.11198	P	P	P	P	P	P	hsa_circRNA_102898	hsa_circ_0005307	exonic	chr2	+	204154487	204157049	NM_177538	CYP20A1	AATACTTGGCCATCTCCACACAAATATTGTCAGCATGTGCTTTGTGAAACTGTTCGAACT
ASCRP3000800	100	93.5	112	73	80	97	5.91283	5.97913	5.72785	5.76148	6.19142	5.81798	P	P	P	P	P	P	hsa_circRNA_001035	hsa_circ_0001035	sense overlapping	chr2	-	85554139	85554349	NM_006464	TGOLN2	AATAGACGGGCCCAGCAAGTCGGGTTCGGAGGCGCAGACCACAAAAGATGTCCCTAATAA
ASCRP3000801	523	351.5	435	199	252.5	247	8.60516	8.20741	8.32116	7.62203	8.65254	7.78707	M	P	P	P	P	P	hsa_circRNA_400455		exonic	chr1	-	235409734	235424067	NM_016374	ARID4B	AATAGAGGAAGAAGATCTAATCATATGCCCTTGATGAGCCTCCCTATTTGACAGTGGGCA
ASCRP3000804	80	60	98	56	58	80	5.49444	5.25414	5.25729	5.10492	5.48104	5.12573	P	P	A	A	P	A	hsa_circRNA_002045	hsa_circ_0000399	intronic	chr12	-	49053687	49054402	ENST00000546701	KANSL2	AATAGTATATATATTTGTCAGGATACGAATCAGGTTCTCTTCAAGTGCTGCCAGGGATCT
ASCRP3000805	134	126	165	98.5	132	118	6.42062	6.56728	6.59179	6.43458	7.32753	6.30221	P	P	P	P	P	P	hsa_circRNA_405732		exonic	chr19	-	11521928	11527733	uc002mrm.2	RGL3	AATAGTTGTTTCTTCAAATTGAAATCCAAAGATCTACTCAAGGCTCCCAGCCCCATTGCC
ASCRP3000806	376	309	407	164	232	237	8.12152	7.9882	8.20883	7.34131	8.47657	7.7036	P	P	P	P	P	P	hsa_circRNA_036272	hsa_circ_0036272	exonic	chr15	-	74738317	74742410	NM_032907	UBL7	AATATACCTGATGGTCAACTCTCGTTGGTGCCTGCTCACCCAGCCCTCGTCAATGCCATT
ASCRP3000808	91	90	117	86	106	107	5.66526	5.96956	5.70268	6.18977	6.80517	6.06783	P	P	A	P	P	P	hsa_circRNA_100940	hsa_circ_0006286	exonic	chr11	+	102076623	102080295	NM_001130145	YAP1	AATATCAATCCCAGCACAGCAAATTCTCCAAAATGTCAGCCATGAACCAGAGAATCAGTC
ASCRP3000809	135	118	150	95	102	109	6.43597	6.42062	6.47974	6.27763	6.69461	6.11195	P	P	P	P	P	P	hsa_circRNA_024596	hsa_circ_0024596	exonic	chr11	-	119545868	119549475	NM_002855	PVRL1	AATATCACAGGCGTCCACTCCCAGGTGGTCCAGGTGAACGACTCCATGTATGGCTTCATC
ASCRP3000810	112.5	115	138	88	105	97	6.13779	6.37354	6.15982	6.1615	6.80517	5.75926	P	P	P	P	P	P	hsa_circRNA_103887	hsa_circ_0002490	exonic	chr5	+	72370568	72373320	NM_138782	FCHO2	AATATCAGCAGACTAGAGCAGATTCTTCCAAATGCACAGCTTGTGTTCAGGTGTGTCACG
ASCRP3000811	88.5	70	92.5	69.5	72	87	5.57735	5.48373	5.2126	5.67235	5.90683	5.48909	P	P	A	P	P	P	hsa_circRNA_101699	hsa_circ_0004344	exonic	chr16	-	9023225	9024254	NM_001286458	USP7	AATATCTGAGGAAGCGGGAGATACAGATGACCCACCAAGAATTACTCAGAACCCTGTGAT
ASCRP3000812	79	60	101	66	68	79	5.36623	5.24148	5.45934	5.61218	5.88054	5.08912	P	P	A	P	P	A	hsa_circRNA_001810	hsa_circ_0001810	exonic	chr8	-	71071739	71075089	NM_006540	NCOA2	AATATCTTTACATATGCTTCACAGGCAAGATCACGTCTCTGGATACCAGCACCATGAGAG
ASCRP3000815	94	83	95	82	89	101	5.66526	5.81798	5.34568	6.02046	6.38797	5.98578	P	P	P	P	P	P	hsa_circRNA_039183	hsa_circ_0039183	sense overlapping	chr16	+	31885078	31928627	NM_003414	ZNF267	AATATGCTCTTTGTGTTTGAATAAAGTAGTAATGCATGTAAACAGGAGAGCAGGGGCGGC
ASCRP3000817	142.5	105	154	70	76.5	107	6.53134	6.23835	6.43875	5.64378	6.08032	6.03886	P	P	P	P	P	P	hsa_circRNA_039466	hsa_circ_0039466	exonic	chr16	+	56660791	56661024	NM_175617	MT1E	AATATGTGACTGACAATAAAAACAATTTTGACTTTAAGCTGCTGTTCCTGCTGCCCCGTG
ASCRP3000819	291	334	340	232	287.5	237	7.73384	8.11438	7.93343	7.87138	8.8719	7.7128	P	P	P	P	P	P	hsa_circRNA_101869	hsa_circ_0005016	exonic	chr16	+	71954641	71957283	NM_014761	IST1	AATATTCATCCACCTCAGATACCAGCAACTCCCCCATCGTATGAATCTGTTGCTGATCAG
ASCRP3000820	141	139	161.5	88.5	87	107	6.54041	6.69287	6.45802	6.22234	6.35457	5.93461	P	P	P	P	P	P	hsa_circRNA_018224	hsa_circ_0018224	exonic	chr10	+	38724057	38734535	NR_024497	LINC00999	AATATTTGGAATTTTCGTATACGTGGATTCCAGAGGGGTGACAGCAAAACAAACAGGACC
ASCRP3000821	152.5	156	167	93	89	107	6.67239	6.89276	6.54041	6.27763	6.44221	6.03886	P	P	P	P	P	P	hsa_circRNA_082178	hsa_circ_0082178	exonic	chr7	+	128281294	128289036	NR_024368	LINC01000	AATATTTGGAATTTTCGTATACGTGGATTCCAGAGGGGTGACAGTGAAACAAGCACCTGT
ASCRP3000822	131	161	164	86	76	98	6.42062	6.95028	6.54041	6.11542	6.0927	5.85168	P	P	P	P	P	P	hsa_circRNA_017202	hsa_circ_0017202	exonic	chr1	-	243222779	243242354	NR_029401	LINC01347	AATATTTGGAATTTTTGTATACGTGGATTCCAGAGGGGTGACAGCGAAACCTGGACCTAC
ASCRP3000823	166.5	162	205	144	108.5	186	6.81642	6.96094	6.99244	7.11024	6.86105	7.25422	P	P	P	P	P	P	hsa_circRNA_406971		exonic	chr7	+	79818266	79842185	NM_002069	GNAI1	AATCAAAAAGAGCCCTCTCACTATATGCTATCCAGAATATGCAGGTGCTGGTGAATCTGG
ASCRP3000824	70	63.5	107	68	60	89	5.02225	5.30216	5.60231	5.61218	5.4971	5.59487	A	P	A	P	P	A	hsa_circRNA_006868	hsa_circ_0006868	exonic	chr11	-	107260799	107289013	NM_152434	CWF19L2	AATCAAAACAAGCTCTTTATGAGAATGGCATCTAAGCAGTCCAGAGCGTGAGTCCATTCA
ASCRP3000825	80	58.5	106	60	79.5	87	5.39223	5.15302	5.45934	5.33976	6.20778	5.50507	P	P	A	A	P	P	hsa_circRNA_406267		exonic	chr3	-	42798557	42799843	NM_144719	CCDC13	AATCAAACACCTCAAAAAGAAAATAGAAGAGGACAGATTTGCCTTCACAGGGCAGGATGG
ASCRP3000827	70	59	112	62	59	88	5.13944	5.17315	5.62928	5.37784	5.43732	5.5287	A	P	P	P	P	P	hsa_circRNA_404971		sense overlapping	chr12	+	20251685	20280587	NR_040098	LOC100506393	AATCAAGATGGAAACTTCAGGCTACCATACCTGCTTCAACTGTAGGAGAATCTTAGTTCT
ASCRP3000828	152.5	107.5	169	82	123	120	6.65221	6.27763	6.68179	6.02046	7.12711	6.40793	P	P	P	P	P	P	hsa_circRNA_043614	hsa_circ_0043614	exonic	chr17	-	39738530	39743147	NM_000526	KRT14	AATCAATACAGCTTCATTATCTGAGTTGCATAAACCCGAGCACCTTCTCTTCACTCAGCC
ASCRP3000830	169.5	160	195	102	143	128	6.83602	6.92775	6.89023	6.50378	7.50314	6.42762	P	P	P	P	P	M	hsa_circRNA_404578		exonic	chr1	+	150307405	150312953	NM_004698	PRPF3	AATCACAAATCTTGTTGAACATCCAGCCCAGCTCAATCCTCCAGGAAGGTGGAGTTAAAA
ASCRP3000832	834	789	925.5	539	425.5	553	9.29327	9.41916	9.48515	9.16846	9.61578	9.03823	P	P	P	P	P	P	hsa_circRNA_404514		exonic	chr1	+	53222129	53250725	NM_024646	ZYG11B	AATCACCAGCAGGAGGAGGCGTCTCCCTATTCCTTACTTGATATCTGCTTGAATTTCTTG
ASCRP3000833	79	60	91	61	60	91	5.37784	5.2126	5.15302	5.26043	5.58238	5.64618	P	P	A	P	A	P	hsa_circRNA_072654	hsa_circ_0072654	exonic	chr5	+	64084777	64100213	NM_005869	CWC27	AATCAGCTGGAGAAGGAGAAGTGGAGAAGAAATCAGTCAGCCGCAGAAATTTTAGTTTAC
ASCRP3000834	134.5	125	194.5	102	130	129	6.42062	6.53134	6.88465	6.48377	7.30907	6.51697	P	P	P	P	P	P	hsa_circRNA_104463	hsa_circ_0082002	exonic	chr7	+	116339124	116340338	NM_000245	MET	AATCATGAGCACTGCTTTAATAGGATAAACCTCTCATAATGAAGGCCCCCGCTGTGCTTG
ASCRP3000835	97	67	118	69	66	96	5.84124	5.45661	5.70268	5.61218	5.77691	5.75926	P	P	A	P	P	P	hsa_circRNA_076155	hsa_circ_0076155	exonic	chr6	-	35586872	35604935	NM_004117	FKBP5	AATCCAAACGAAGGAGCAACAGTAGAAAATTGTCAAAAGAGTGGGGAATGGTGAGGAAAC
ASCRP3000842	107	87	139	69	81.5	102	6.00556	5.9405	6.09094	5.73464	6.23835	5.8785	P	P	P	P	P	P	hsa_circRNA_023977	hsa_circ_0023977	exonic	chr11	-	88029300	88045722	NM_001814	CTSC	AATCCTAAGCCCTCAGGAGGTTGTGTCTTGTAGCCAGTATGCTCAAGTATAAAGAAGAGG
ASCRP3000843	131	133	175	114	126	139	6.3815	6.62323	6.71707	6.68237	7.20332	6.70271	P	P	P	P	P	P	hsa_circRNA_055957	hsa_circ_0055957	exonic	chr2	-	107459490	107460490	NM_032528	ST6GAL2	AATCCTCAACTCTTCCTTGGGCGAGGAAATAGGTTCATTCTGCCACCCATCTGCATTAAG
ASCRP3000844	85	64	111	61	54	79	5.51562	5.40079	5.60231	5.36331	5.27292	5.04428	P	P	A	P	A	A	hsa_circRNA_024834	hsa_circ_0024834	exonic	chr11	+	128638012	128651918	NM_002017	FLI1	AATCCTCACGATTGAGTGTCAAAGAAGGGAGTCTCCGGTGGACTGCAGCGTTAGCAAATG
ASCRP3000845	213.5	169	201	141.5	143	177	7.22879	7.03385	6.99244	7.09625	7.50314	7.16236	P	P	P	P	P	P	hsa_circRNA_004528	hsa_circ_0004528	antisense	chr2	+	242195015	242195594	NM_005336	HDLBP	AATCCTCATTTCTATTCCTGCCCATGGGGATTTGCCTCCTCTAAATCGTGGGCAGTCAAA
ASCRP3000847	113	90	122	84	52	108	6.11195	5.9405	5.98862	6.04797	5.05155	6.15982	P	P	P	P	A	P	hsa_circRNA_104110	hsa_circ_0008801	exonic	chr6	+	42902212	42903408	NM_006586	CNPY3	AATCGATTTGCCAAGTGTGTAAATATGTTGCTGTGGAGCTGAAGTCAGCCTTTGAGGAAA
ASCRP3000848	180	169	215.5	128.5	94	162	6.93808	7.02788	7.09053	6.9312	6.51763	6.98771	P	P	P	P	P	P	hsa_circRNA_102741	hsa_circ_0003497	exonic	chr2	-	63660878	63667005	NM_015910	WDPCP	AATCTACTCCTCCTGGGTTATGCTCAAGGAAGACTAGAGCTCCTTTTTGGTTCAGGTGTG
ASCRP3000852	92.5	70	99	67	58.5	83.5	5.66526	5.50771	5.45934	5.61218	5.4971	5.31279	P	P	P	P	P	P	hsa_circRNA_054654	hsa_circ_0054654	exonic	chr2	-	56097854	56151298	NM_001039348	EFEMP1	AATCTGGAAATGAAAATGGAGAGTTCTACCTACGACTAGAACCCTCTGGTCTCTGAGGGA
ASCRP3000853	128	105.5	156	82.5	72	116	6.33832	6.24946	6.45117	6.0352	5.96956	6.25734	P	P	P	P	P	P	hsa_circRNA_007623	hsa_circ_0007623	exonic	chr19	-	52543740	52550313	NM_014650	ZNF432	AATCTGTCCAGTCCACAGGTCCTGGCTACCCTGGGAAGAGACAAGAAGTAAATGAAGAAA
ASCRP3000856	577.5	380	615.5	243	262.5	369	8.80224	8.32529	8.85953	7.96095	8.70735	8.40478	P	P	P	P	P	P	hsa_circRNA_010015	hsa_circ_0010015	exonic	chr1	-	12627938	12632881	NM_004753	DHRS3	AATGAAAAATAAAGAGAGATGGCTTTTGTGAGTTTCCCAACCTCTTTCCCCCACTGAAGC
ASCRP3000857	98	79.5	108.5	66	75.5	86.5	5.8286	5.72103	5.63896	5.57735	6.08032	5.39223	P	P	P	P	P	P	hsa_circRNA_103522	hsa_circ_0068135	exonic	chr3	+	180685838	180688146	NM_005087	FXR1	AATGAAAATGGGCTAGGTACAAATTCTGAGCTGTCTAACCCCTCTGAAACGGAATCTGAG
ASCRP3000859	131	113	153	95	70	119	6.40793	6.37354	6.4051	6.33236	5.84751	6.38438	P	P	P	P	P	P	hsa_circRNA_103469	hsa_circ_0004271	exonic	chr3	+	128984391	128985942	NM_016128	COPG1	AATGAAGAGATGTTACCCAGTATCTTGGTGTTGCTGAAGAGGGTGGCTTTGAGTATAAGC
ASCRP3000860	116	90	120	78	84.5	94	6.1446	5.9405	5.92277	5.88054	6.31736	5.73238	P	P	P	P	P	P	hsa_circRNA_006899	hsa_circ_0006899	sense overlapping	chr15	+	85180577	85184493	NR_003654	SCAND2P	AATGAAGATCTCCCGGACTTCAAGGAGATTCAGAAAACGTCCAGTGCAGCCCTGCCTGAT
ASCRP3000861	75	68.5	99	62	57.5	88	5.32183	5.50771	5.28838	5.37784	5.43732	5.45387	P	P	A	P	A	P	hsa_circRNA_404755		exonic	chr10	-	61865662	61898845	NM_001149	ANK3	AATGAAGATTTAACCGAGTTACTTAATGGCATGGATGAAGGTGAAGATGCAATGACCGGG
ASCRP3000862	85	62.5	102	64	61	96.5	5.4093	5.35158	5.37495	5.45934	5.62441	5.77691	P	P	A	P	A	P	hsa_circRNA_407043		sense overlapping	chr8	+	16955966	16977910	NM_181723	MICU3	AATGAAGGAAAAGGTACTTAAAACAGATGCTGAGGAACTTGTCTCCAGAAGCTATTGGGA
ASCRP3000863	95	70	104	66	71.5	81	5.75926	5.50771	5.62928	5.54166	5.92277	5.2126	P	P	P	P	P	P	hsa_circRNA_100339	hsa_circ_0000131	exonic	chr1	+	151611363	151641111	NM_030918	SNX27	AATGACAATGACCTTGCTGTTACCTACTTCTTTCATCAGGAACCACGTGAATGTTGAGGG
ASCRP3000866	103	97.5	134	83	100	109	5.94928	6.13608	6.15982	6.06783	6.69461	6.07141	P	P	P	P	P	P	hsa_circRNA_104601	hsa_circ_0084125	exonic	chr8	-	42294506	42295095	NM_006749	SLC20A2	AATGACGTGAGGAAGAGCACTGTCCATGACCCATGGCTCTGTGAAATCGCCCATCTCCAA
ASCRP3000867	332.5	272.5	348	264.5	203	355	7.90988	7.79494	7.96071	8.07569	8.13783	8.36777	P	P	P	P	P	P	hsa_circRNA_001795	hsa_circ_0001795	exonic	chr8	-	42294506	42323435	NM_006749	SLC20A2	AATGACGTGAGGTTCCGCTGTGTGGCAGCTGATTGCTTCCTTCCTGAGGCTTCCAATCTC
ASCRP3000868	80	64	100	67	49	91	5.4648	5.40079	5.37495	5.5287	4.87023	5.62928	P	P	A	P	A	A	hsa_circRNA_103738	hsa_circ_0006563	exonic	chr4	+	129752887	129773423	NM_024900	JADE1	AATGAGATGGTGTTCTGTGACAAATGCAACATCTGTGTGCACCAGGCTGCCTGCTGTTTC
ASCRP3000869	92	84	119	74.5	76	106	5.68876	5.83703	5.85791	5.89677	6.06783	6.01489	P	P	P	P	P	P	hsa_circRNA_102479	hsa_circ_0004071	exonic	chr19	+	17308600	17311638	NM_004145	MYO9B	AATGAGCTCAAGTACCTGGACGAGTTCCTGCTCAACAAGGGAGAGGCGCACCTCCTTCTC
ASCRP3000870	918	761	780	502.5	648	473	9.4438	9.36814	9.20619	9.06249	10.5153	8.7849	P	P	P	P	P	P	hsa_circRNA_047713	hsa_circ_0047713	exonic	chr18	+	48584494	48586286	NM_005359	SMAD4	AATGAGCTTGCATTCCAGCCTCCCATTTCCAATCATCCTGGTCAGCCTGCCAGTATACTG
ASCRP3000873	98.5	86	106.5	67	88	91.5	5.81798	5.8785	5.70958	5.54166	6.38797	5.57986	P	P	P	P	P	P	hsa_circRNA_102512	hsa_circ_0050463	exonic	chr19	+	34706028	34706566	NM_015578	LSM14A	AATGATAACAAGAGACAAGTAGGTCGCTCAAGCCCTCAGTTAGACCCTTTGAGAAAAAGC
ASCRP3000876	170	153	170.5	225	64	248	6.86105	6.86105	6.69054	7.82812	5.70268	7.79926	P	P	P	P	P	P	hsa_circRNA_407234		intronic	chr9	-	123632934	123636251	ENST00000312189	PHF19	AATGATGATAGGCATCTCAGAGTGGTTGGGGAGATTCAGTGAGTTTTCCTAACATTTCGG
ASCRP3000877	79	63	86.5	63.5	58	84	5.28838	5.30216	4.9695	5.5287	5.4971	5.26981	P	P	A	P	P	P	hsa_circRNA_103525	hsa_circ_0001367	exonic	chr3	+	183361267	183369064	NM_017644	KLHL24	AATGATGTCCCCAAGGACTAGGCCACGCAGGTGTGGAAATTAAAAGAACACACATATTTT
ASCRP3000878	199	203.5	250	166	148	184.5	7.09097	7.31588	7.33164	7.37212	7.58118	7.26207	P	P	P	P	P	P	hsa_circRNA_104205	hsa_circ_0007769	exonic	chr6	+	144086397	144086935	NM_014721	PHACTR2	AATGCAAAATGCTGGCTCCTCTCATTCAAAAAAAACAACTGGCTCTAAAGCATCAGCTTC
ASCRP3000880	86	70	96	60	66.5	78.5	5.61463	5.54681	5.28838	5.37784	5.70268	5.22872	P	P	A	P	P	A	hsa_circRNA_005704	hsa_circ_0005704	exonic	chr20	+	10536878	10541468	NM_001009608	SLX4IP	AATGCAGAATTCACAAGATCCAATCCCTTGTCCTTAAAAGTGTGGGAATTTTGCTGTCCT
ASCRP3000882	104	100.5	136	93.5	64	110	5.96956	6.1446	6.15308	6.24154	5.66526	6.13608	P	P	P	P	P	P	hsa_circRNA_407027		exonic	chr7	-	151167656	151195266	ENST00000478470	RHEB	AATGCAGCTTTTTTGGAATCTTCTGCTAAAGAAAATCAGGTTCCTCAAGCCAGGACCTAC
ASCRP3000884	75	59	108.5	58	57	85	5.28838	5.17315	5.5723	5.26043	5.41213	5.25099	P	P	A	A	P	A	hsa_circRNA_092545	hsa_circ_0001426	exonic	chr4	+	89396991	89415482	NM_016323	HERC5	AATGCCATCATTGGAAGACTTGAAAGAACTCAGTCCTGATTTGGGAAAATAACCACCTGC
ASCRP3000885	109.5	116	151	94	110.5	116	6.04797	6.37354	6.37354	6.34277	6.92181	6.33087	P	P	P	P	P	P	hsa_circRNA_104391	hsa_circ_0080451	exonic	chr7	+	72398922	72400649	NM_172020	POM121	AATGCCATTACCAGTTCCTACAGCTCCACTCGAGGCATCTCACAGGCGCCATGATAGCAG
ASCRP3000886	143	111	146	89	83	109	6.56728	6.34425	6.4051	6.22234	6.31736	6.13608	P	P	P	P	P	P	hsa_circRNA_404980		exonic	chr12	-	26780965	26808785	NM_002223	ITPR2	AATGCGGAGACATCTGCCAGTGGATCTCCAGACACTTTACTACCATCAGATATGATTCTA
ASCRP3000888	861.5	783	910.5	463	317.5	529	9.34484	9.40389	9.45035	8.94933	9.07413	8.95842	P	P	P	P	P	P	hsa_circRNA_103054	hsa_circ_0060205	exonic	chr20	-	35312815	35317187	NM_022477	NDRG3	AATGCTGCCTCCTGTTCTTACCCACCTAAGGAACATGATATAGAAACAACTCATGGTGTG
ASCRP3000889	133	118	158	80	79	111	6.36773	6.40651	6.41217	5.9405	6.0927	6.08917	P	P	P	P	P	P	hsa_circRNA_403286		exonic	chr5	+	904262	908576	NM_004237	TRIP13	AATGCTGTCTTGACCCAAATTGATCAGATTAAAAGGTCCTCCTGGCACTGGAAAAACATC
ASCRP3000891	267	241.5	282	174.5	189	214	7.58181	7.60669	7.59306	7.45599	8.03478	7.52517	P	P	P	P	P	P	hsa_circRNA_406961		intronic	chr7	+	77201159	77202117	uc010ldr.1	PTPN12	AATGCTTAAAAGTGTACCCACCACTGCGCCCTGTCTGTATTCTTAAATAGCACAGTTTTC
ASCRP3000892	80.5	64	80	55	51	84.5	5.37784	5.26981	4.81578	5.10492	5.08026	5.39223	P	P	A	A	A	P	hsa_circRNA_003615	hsa_circ_0003615	exonic	chr11	-	77823695	77832220	NM_024079	ALG8	AATGCTTTGGACAAAGTGCTGTCTGTCATCGGTGCTGTAAATGCATTGATGGAAAAAAAG
ASCRP3000893	227	192.5	249	155	109	203	7.32266	7.2328	7.32378	7.22076	6.87136	7.42064	P	P	P	P	P	P	hsa_circRNA_077760	hsa_circ_0077760	exonic	chr6	-	122779664	122779826	NM_020755	SERINC1	AATGGAAGAACAACTGAATAAGATACCATGTTTGTGTGGAAGTGCCCCGTGTTTGCTATG
ASCRP3000895	116.5	87	120	84	51	114.5	6.18977	5.9188	5.94636	5.99052	5.13603	6.28997	P	P	P	M	A	P	hsa_circRNA_003234	hsa_circ_0003234	exonic	chr11	-	13435076	13466728	NM_032320	BTBD10	AATGTAGAGATCTCAGTTATGGGTGCTACATGTGTGCTTTCAGAGCAGTAGTGTGAGGAA
ASCRP3000899	147	148.5	180	136.5	125	160.5	6.60606	6.7846	6.73693	7.04709	7.22799	6.99432	P	P	P	P	P	P	hsa_circRNA_006499	hsa_circ_0006499	exonic	chr5	-	102432244	102433485	NM_017676	GIN1	AATGTCCCACCTTAAGCCCTACATAAGAGAATCCAGTGAACAAGATCAATATTGAACTGT
ASCRP3000900	215	183	213.5	143	102	174	7.23359	7.14633	7.07812	7.11024	6.73637	7.15479	P	P	P	P	P	P	hsa_circRNA_016598	hsa_circ_0016598	exonic	chr1	+	224918163	224918276	NM_152495	CNIH3	AATGTCCCTCTACTTTTCTATCACTTCTGGAGCTGGTGCTGCCAGAATACTCCATCCATA
ASCRP3000901	80	70	89	57	66	80	5.37784	5.48373	5.12573	5.26043	5.77691	5.2126	P	P	A	A	P	A	hsa_circRNA_102036	hsa_circ_0043026	exonic	chr17	+	30689932	30696801	uc002hhl.1	ZNF207	AATGTCGCAAGGTGGCCGTTACTGATCTTACTTCATCCAGTCTAATAGAATGATGCCAAT
ASCRP3000902	82.5	69	110	69.5	65.5	89	5.48104	5.50771	5.65337	5.62928	5.70268	5.48909	P	P	A	P	P	P	hsa_circRNA_102903	hsa_circ_0058010	exonic	chr2	-	210962809	211019335	NM_152519	KANSL1L	AATGTCTGGCTAATGGCATTTACAGGAGGTTTCCAATACTTATCTACAGGAATCGCCATG
ASCRP3000903	149	108.5	152	89	118.5	121	6.64562	6.27763	6.42762	6.21103	7.07411	6.39941	P	P	P	P	P	P	hsa_circRNA_400678		exonic	chr10	+	127683985	127697119	NM_145235	FANK1	AATGTGAATGTGAAGGACAGAAATGGAAAGACGCCCCTTATGGAGAGCCCATAAGTAGTG
ASCRP3000905	92	72.5	117	75	63	99	5.60478	5.61218	5.60231	5.82224	5.58238	5.77691	P	P	A	P	P	P	hsa_circRNA_065768	hsa_circ_0065768	exonic	chr3	+	50000008	50114685	NM_005777	RBM6	AATGTGATTAGTACTGCTATAACCAGAATTTGGTAGAAAAAGGATTTACTTGTTGGGGCC
ASCRP3000907	498	435	454	425	187	484	8.56271	8.52143	8.38477	8.7963	7.99198	8.83394	P	P	P	P	P	P	hsa_circRNA_406821		exonic	chr6	+	109175427	109197553	NM_032131	ARMC2	AATGTTCAAAGGAACAACATCTTTACCATCTCATCTCAAGAATGGAGGGGTGTGGTGTCT
ASCRP3000908	153.5	140	174	91	104	119	6.69112	6.71421	6.70502	6.26439	6.7846	6.3619	P	P	P	P	P	P	hsa_circRNA_000917	hsa_circ_0000917	exonic	chr19	+	19603114	19607028	NM_017660	GATAD2A	AATGTTCCCAACACCAGCCTGCTCGTCAACATCCCACAGTGACATGAAGTCCGAGAGGAG
ASCRP3000909	154	135.5	157	140	52	161	6.69461	6.65579	6.49448	7.06337	5.10492	6.99432	P	P	P	P	A	P	hsa_circRNA_406750		intronic	chr6	-	30695948	30697798	ENST00000376389	FLOT1	AATGTTCCCAAGTGTGAGGTCTCAGGTTGGAGCTGAGGAGAATTGCTAGGTTCCTGTGTT
ASCRP3000910	93	65	98.5	57	60	82	5.80729	5.41213	5.47835	5.19793	5.51824	5.34863	P	P	P	P	P	P	hsa_circRNA_102783	hsa_circ_0007532	exonic	chr2	+	97024782	97026448	NM_015341	NCAPH	AATGTTGACACTCTGGTCCAGCTTCACCTCAAACCAGGCACCAGGGGAAGAAATGATTTC
ASCRP3000911	170	146	182	166	65	208.5	6.80947	6.77145	6.76152	7.34723	5.60231	7.48111	P	P	P	P	P	P	hsa_circRNA_004097	hsa_circ_0004097	sense overlapping	chr10	-	46753787	47232156	NM_031912	SYT15	AATGTTTAGGGGTAAGTCTGCTTTTTTTCTATTTTTAATAAAAAGATATATTACAGAAGA
ASCRP3000912	90	82	170	82.5	65.5	101.5	5.63896	5.77691	6.63659	6.06783	5.7233	5.89071	P	P	P	P	P	P	hsa_circRNA_100190	hsa_circ_0006848	exonic	chr1	-	42730785	42744343	NM_014947	FOXJ3	AATGTTTCCTTAAAGTGCCTCGATCTAAGGATGACCCTGGAAAGGATGACATCTGAACTG
ASCRP3000913	110	78	115	71	72	98	6.03886	5.70037	5.85791	5.76148	5.98673	5.93461	P	P	P	P	P	M	hsa_circRNA_091053	hsa_circ_0091053	exonic	chrX	-	71492452	71496084	NM_001007	RPS4X	AATTAAAAATATTGTGGCAGGATTAATAGCAGCTCGTGGTCCCAAGAAGCATCTGAAGCG
ASCRP3000914	125	100	129	74	102.5	103.5	6.27763	6.13608	6.00743	5.79435	6.71935	5.98578	P	P	P	P	P	P	hsa_circRNA_091412	hsa_circ_0091412	exonic	chrX	-	118750908	118754014	NM_145799	SEPT6	AATTAAAACAAGAAGCTTTAATTTGGGCTTCCTGTAGACACCCTTTTCCTGCGCAACAGA
ASCRP3000915	201.5	200	232	143	255.5	161	7.1284	7.29689	7.21429	7.12409	8.68108	6.99432	P	P	P	P	P	P	hsa_circRNA_406457		antisense	chr4	-	25193245	25198922	NR_037934	SEPSECS-AS1	AATTAAAGAGAGTGTTTTAGGGCACTGAACTTCATCTCCTCATTCCTACCCTCCTGGTCT
ASCRP3000916	79.5	67	100	60	55	78	5.39223	5.4648	5.18972	5.37784	5.27292	5.12573	P	P	A	P	A	A	hsa_circRNA_058992	hsa_circ_0058992	exonic	chr2	+	242092890	242122439	uc002wat.1	PPP1R7	AATTAAATCTTGCCACACTGTCTTGACAGGCGGGTCGAGTCTGAAGAATCCGGCGATGAA
ASCRP3000919	89	83	124	60	65	85.5	5.53649	5.81798	5.94636	5.33976	5.64378	5.26981	P	P	P	A	P	A	hsa_circRNA_403615		exonic	chr6	-	45073658	45290704	NM_181356	SUPT3H	AATTAATCTGAAACTGCTTATCAATAACAGCTGTAGCACTGTGGCTTTTCTCCATGGACT
ASCRP3000920	75	59.5	107	57	53	75	5.25099	5.17315	5.45934	5.17315	5.16815	4.82004	P	P	A	A	P	A	hsa_circRNA_401099		exonic	chr12	-	123818599	123834988	NM_018183	SBNO1	AATTACATATGCAGCCCAGATGGTGGAGCCAGGGCAAGATTTACTGCTTGCTGCTTTGAG
ASCRP3000921	79	71	100.5	67	62	87	5.28838	5.5647	5.36331	5.55961	5.54166	5.4648	P	P	A	P	P	A	hsa_circRNA_004564	hsa_circ_0004564	exonic	chr2	-	204354306	204356042	NM_203365	RAPH1	AATTACTGAGAGTTTGGATTCTGACAAGCCCATGGAACCAGTAAAAAGATCTCCTCTTCG
ASCRP3000922	188	147	215	89	100	137	7.0191	6.79709	7.07812	6.1615	6.67944	6.67121	P	P	P	P	P	P	hsa_circRNA_101760	hsa_circ_0038610	exonic	chr16	-	23543977	23563625	NR_003501	EARS2	AATTCAACAGGCTTCTTGCACCTGGGTGGCCTCCGCACTGCCTTGTACAACTACATCTTT
ASCRP3000924	76	74	110	64	76	89	5.32183	5.66051	5.5723	5.42057	6.03153	5.37205	P	P	A	P	P	A	hsa_circRNA_404761		exonic	chr10	+	69881194	69882097	NM_032578	MYPN	AATTCCACCACCTCAAGTAAGCATGCAAGACGACAGCATAGAAGCTTCTACTTCCATATC
ASCRP3000926	137	122	180	77	83	106	6.45802	6.48243	6.772	5.88054	6.23835	6.01489	P	P	P	P	P	P	hsa_circRNA_023948	hsa_circ_0023948	exonic	chr11	+	85961337	85968638	NM_003797	EED	AATTCCATCCAAGAGATCCAAATCTTCTCCTGTCAGTAAGTAAAGGATGACGCTGTCAGT
ASCRP3000927	82	65	87	65.5	53	92.5	5.4648	5.33381	5.06956	5.48641	5.27292	5.62928	P	P	A	P	A	P	hsa_circRNA_013729	hsa_circ_0013729	exonic	chr1	+	117910084	117957453	NM_006699	MAN1A2	AATTCCTAGATGGGCAAAGATGGATTGAAGACAACCTTGATTTCAGTGTGGCAACAGCGG
ASCRP3000929	84	70	101.5	70	85	86.5	5.48104	5.48373	5.36331	5.69109	6.28535	5.42897	P	P	A	P	P	P	hsa_circRNA_101254	hsa_circ_0030051	exonic	chr13	-	41515056	41518061	NM_172373	ELF1	AATTCTTCCGTTCAGAGTATTAGGAAGAAAAACTAAACCACCACGACCAGATTCCCCAGC
ASCRP3000930	87.5	77	119	66	49	83	5.5647	5.66051	5.72785	5.5287	4.93061	5.2126	P	P	P	P	A	A	hsa_circRNA_015816	hsa_circ_0015816	exonic	chr1	+	200080329	200090083	NM_003822	NR5A2	AATTCTTGGTGCTCTTTAGTTTAGGTTGATGACCAAATGAAGCTGCTTCAGAACTGCTGG
ASCRP3000934	78	64	116	68	53	102	5.32183	5.37205	5.73464	5.59238	5.16815	5.93461	P	P	A	P	A	P	hsa_circRNA_001913	hsa_circ_0001913	exonic	chrX	-	19701940	19713859	NM_031892	SH3KBP1	AATTGAAGTAGAAAATGACTTTCTGCCGGTAGAAAAGGTAGAGGAAGGATGGTGGGAAGG
ASCRP3000935	75.5	66	104	59	64	79	5.26669	5.40079	5.45934	5.26043	5.58238	5.2126	P	P	A	A	P	A	hsa_circRNA_405819		intronic	chr19	+	58290118	58291514	uc002qqb.2	ZNF587	AATTGAATGTCATACATCAAATAGCTGCATACATTCCAGGTTGTTGGCATGGAGGGGAAG
ASCRP3000937	88.5	64	90	57	68.5	87.5	5.62928	5.33381	5.09088	5.17315	5.77691	5.4648	P	P	A	A	P	P	hsa_circRNA_407020		exonic	chr7	-	140449086	140494267	NM_004333	BRAF	AATTGATGACTGGACAGTTACCTTATTCAAACATCAACAACAGGGACCAGGCCCCAAATT
ASCRP3000939	126	114	160	128	56.5	172	6.32038	6.37354	6.50775	6.91086	5.39223	7.10588	P	P	P	P	P	P	hsa_circRNA_013128	hsa_circ_0013128	exonic	chr1	+	91973410	91973954	NM_003503	CDC7	AATTGCAGCTGAACTTCAGTGCCTAACAGTGGCTGGGTGTTAAAAAAGATATTGAGAAGC
ASCRP3000941	171.5	147	151	113	168	114	6.87751	6.79709	6.41217	6.69809	7.81537	6.23037	P	P	P	P	P	P	hsa_circRNA_051241	hsa_circ_0051241	exonic	chr19	+	42363987	42375484	NM_001022	RPS19	AATTGCCTCATTCGTAAGTACTTTCGCCATCATAGTATTCTCCACCACTGTTCCTTCCAG
ASCRP3000942	80	66	97	63.5	55	77	5.36623	5.45661	5.28838	5.44009	5.32183	5.08912	P	P	A	P	A	A	hsa_circRNA_104749	hsa_circ_0086564	exonic	chr9	+	20907148	20933102	NM_017794	FOCAD	AATTGCTGCTTTGACACTAGTCTTGAATACAAGTTCATATCCAGCTTTCAGAGTGGCACC
ASCRP3000944	84	71	104	68	74	85	5.4093	5.5647	5.4931	5.67235	6.03153	5.45387	M	P	A	P	P	A	hsa_circRNA_403150		exonic	chr4	-	77977114	77987558	NM_006835	CCNI	AATTGGGATCTTCACACAGCCACACCATTGGATTTTCTTCATATTGTAGCTACAGCAAGC
ASCRP3000946	107	92	113	82	57	104	6.02046	5.97913	5.81798	6.04797	5.48104	5.95801	P	P	P	P	A	P	hsa_circRNA_103003	hsa_circ_0059545	exonic	chr20	+	18523662	18531819	NM_006363	SEC23B	AATTGTCATTTATCTTGGTGAGTTGGGCAGATGTACAGAGTCAGCTCAGGCACATAGAAG
ASCRP3000948	98	76.5	150	91	72	120	5.85168	5.64618	6.23676	6.21103	5.88054	6.33906	P	P	P	P	P	P	hsa_circRNA_001646	hsa_circ_0001646	exonic	chr6	+	144843115	144854396	NM_007124	UTRN	AATTGTTGCAGAAGTGAAGGATAGGCAGCCAAGGCAATCCCTATTCAACAGAGGAAAATG
ASCRP3000950	70	66	113	65.5	63	94	5.13944	5.40079	5.65337	5.55961	5.66526	5.68175	A	P	A	P	P	A	hsa_circRNA_401230		exonic	chr14	-	35036891	35037219	NM_021249	SNX6	AATTTAGTGGAACTGGCAGAGTTAGAACTGAAGCATGCAAAGGATCTCCTGTATCGAAGG
ASCRP3000951	91	90	144	68	68	86	5.68876	5.95994	6.23676	5.67235	5.81371	5.4093	P	P	P	P	P	A	hsa_circRNA_008629	hsa_circ_0008629	sense overlapping	chr10	+	90653627	90665417	NM_020799	STAMBPL1	AATTTATAACGCCCAAGGATGTGACCTTCTCTTGGATTTTCCTGATTATTATGAGAGGCA
ASCRP3000953	88.5	75	100	74	71	100.5	5.65337	5.64618	5.4931	5.82224	5.89475	5.92079	P	P	A	P	P	P	hsa_circRNA_029352	hsa_circ_0029352	exonic	chr12	-	125396193	125396954	uc001ugu.1	UBC	AATTTCATTGCACTTTCCTTTCAATAAAGTTGTTGCATTCCCGTGGGATGCAGATCTTCG
ASCRP3000956	88	83	118.5	77	53	101	5.59238	5.77691	5.72785	5.88054	5.16815	5.85168	P	P	P	P	A	P	hsa_circRNA_102161	hsa_circ_0045194	exonic	chr17	+	61417461	61432751	NM_025185	TANC2	AATTTCTCTGTGATCCGAGGTGGTTGCCTATCACTATTGTCAAGCAGATAATGCCTACAC
ASCRP3000957	152	150.5	163	107	107.5	119	6.65221	6.8538	6.54814	6.54814	6.79655	6.27141	P	P	P	P	M	P	hsa_circRNA_100404	hsa_circ_0015379	exonic	chr1	-	176145045	176153828	NM_022457	RFWD2	AATTTCTTGGCCCCATCTGCTTTGATATGATTGAAGAAGCATACATGACAAAATGTGGCC
ASCRP3000958	96	87	104	82	88	100	5.73464	5.85376	5.50507	6.02046	6.38797	5.83598	P	P	A	P	P	P	hsa_circRNA_042688	hsa_circ_0042688	exonic	chr17	-	27041298	27043076	NM_031934	RAB34	AATTTCTTTGTTACGAGCACTTATTTAAGATCTCCAAGGTCATTGTGGTGGGGGACCTGT
ASCRP3000959	110.5	88	120	79.5	52	99	6.10148	5.9188	5.92277	5.95607	4.93061	5.80514	P	P	P	P	A	P	hsa_circRNA_008564	hsa_circ_0008564	exonic	chr10	-	70246900	70276600	NM_152707	SLC25A16	AATTTGAAAAGTGCCTGTATTGCTGGATGCTGTGCCAAAACAACAGTTGCTCCATTGGAT
ASCRP3000961	222	258	238	275	287	258.5	7.2761	7.71537	7.2761	8.14252	8.876	7.85952	P	P	P	P	P	P	hsa_circRNA_038416	hsa_circ_0038416	exonic	chr16	-	21475023	21475314	NR_027155	SMG1P3	AATTTGACTACAATTGGAAATGCCAAAAACTCACTAATAGGGGTTGTTGCTGTAGCCCGT
ASCRP3000962	90.5	74	110	63	58	93	5.70037	5.68175	5.60231	5.37784	5.37205	5.66526	P	P	A	P	P	P	hsa_circRNA_400038	hsa_circ_0092373	intronic	chr17	+	75085353	75085553	ENST00000392476	SEC14L1	AATTTGCAGTAACAGGTGTGAGCATTCTAGCAGCAGTTTGATGATCGTATGTCAAGCATG
ASCRP3000963	77.5	59	85	56	64	74.5	5.30216	5.2126	4.9695	5.19793	5.66526	5.06597	P	P	A	A	P	A	hsa_circRNA_406042		intronic	chr2	+	209204860	209207276	ENST00000264380	PIKFYVE	AATTTGCATATATTATTAAAACCAGTGGCTCTTAGCAGGGGGGTTATTTTTCCTTAGTTG
ASCRP3000965	77	65	107.5	67	64	94.5	5.32183	5.37784	5.4931	5.61218	5.70268	5.68175	P	P	A	P	P	P	hsa_circRNA_102855	hsa_circ_0057105	exonic	chr2	+	173433468	173460751	NR_103729	PDK1	AATTTGGAAGCAAAATCACCAGGACAGCCAATACAAGTGGTTTATGTACCATCCCATCTC
ASCRP3000968	123.5	112.5	150.5	72.5	76	107	6.30677	6.33683	6.39227	5.74812	6.06783	5.999	P	P	P	P	P	P	hsa_circRNA_005433	hsa_circ_0005433	exonic	chr4	+	119529812	119549381	NR_109983	LOC729218	AATTTTCATATAAGTGGATTCCAGAGGGGTGACAGCAAAACCTGGACCTACCATGAAAGA
ASCRP3000970	248	220	265.5	198.5	133	232	7.45736	7.46146	7.48111	7.64744	7.34649	7.66709	P	P	P	P	P	P	hsa_circRNA_059550	hsa_circ_0059550	exonic	chr20	+	19867164	19983103	NM_001242581	RIN2	AATTTTTGAAATATCCTTCTTTCAGTGGTGTTGTTGAAAGGGCTTGGCAGCTCCCAAATG
ASCRP3000973	128.5	125	141.5	107	123.5	110	6.33087	6.51697	6.28689	6.54814	7.19391	6.15982	P	P	P	P	P	P	hsa_circRNA_011717	hsa_circ_0011717	exonic	chr1	+	38273472	38275126	NM_198446	C1orf122	ACAAAACACCTTCAGTAGAGCCTTGATTAAAAGGAAACCTGCAGACTCTCTCGGCCACGC
ASCRP3000975	104	91	127	54	55	81	5.99618	5.95994	6.03061	5.08381	5.34568	5.12573	P	P	P	A	A	A	hsa_circRNA_405308		intronic	chr15	-	33357157	33384404	ENST00000561249	FMN1	ACAAAAGACACAGAAGAAAAAGTGGGACTGAAGTACACTGAAGCAGGTTAGCATCAGGAA
ASCRP3000979	108	86	126	86.5	78.5	118	6.02046	5.8785	5.94636	6.13608	6.20778	6.33906	P	P	P	P	P	P	hsa_circRNA_008025	hsa_circ_0008025	intronic	chr3	+	76483440	76483669	ENST00000475034	ROBO2	ACAAACCGAGTCCTCAAAGAGTACAAAGATATAATAAGCTTTCCAATTTGTTGGCACCCA
ASCRP3000981	107.5	76	124	63.5	76	107	6.01489	5.66051	5.92277	5.59238	6.03153	6.026	P	P	P	M	P	P	hsa_circRNA_100226	hsa_circ_0005567	exonic	chr1	-	51868106	51874004	NM_001981	EPS15	ACAAACTTGGATTTTTTCCAGTCTGATCCTTTTGTTGGCAATCTCTTCTCTGAAAGCTGA
ASCRP3000983	88	59	95	56	52	96	5.59238	5.05878	5.25729	5.08381	5.16815	5.73238	P	P	A	P	A	P	hsa_circRNA_406916		intronic	chr7	+	23163395	23166829	ENST00000479288	KLHL7	ACAAAGAAGAATGGCTGAAATATAGAAAACGTTGTGTGACGTGATCCTCATGGTCCAGGA
ASCRP3000985	115	101	138	68	57	87.5	6.11889	6.17487	6.21427	5.64378	5.39223	5.39223	P	P	P	P	P	P	hsa_circRNA_008417	hsa_circ_0008417	exonic	chr5	-	94244955	94259726	NM_024717	MCTP1	ACAAAGATGCTGGGAAAAGGGATGATTTCATTGGCAGGAACTTTCAGAAAATGAAGTGGT
ASCRP3000986	83	81	122	73.5	79	105	5.49444	5.77691	5.84124	5.81371	6.15982	6.01489	P	P	P	P	P	P	hsa_circRNA_058197	hsa_circ_0058197	exonic	chr2	-	217536827	217542954	NM_000599	IGFBP5	ACAAAGCATTTATTTAATAAAGTTATGCATTCAGTTAGGCCCCTGCCGCAGACACATGGA
ASCRP3000987	77	60	76	58.5	59.5	73	5.35158	5.26981	4.57476	5.33976	5.43732	4.88251	P	P	A	P	P	A	hsa_circRNA_008757	hsa_circ_0008757	exonic	chr4	+	76725286	76726456	NM_003715	USO1	ACAAAGCCAGCTGACTGAAAAGGACTCTATGATTGAAAATATGGATCTCCAACTTGAGGA
ASCRP3000988	121.5	135	122.5	115	140.5	103.5	6.25577	6.65579	5.84124	6.73015	7.45702	5.96956	P	P	P	P	P	P	hsa_circRNA_092420	hsa_circ_0002178	exonic	chr15	+	64404771	64415745	NM_003099	SNX1	ACAAAGTTACAACACAGAGTAAACATCAGTCTCCAAAGATAACTACATCCCTTCTTCCCA
ASCRP3000989	75	61	88.5	61	74	80	5.26669	5.30216	5.10492	5.33976	5.99994	5.28838	P	P	A	P	P	A	hsa_circRNA_025597	hsa_circ_0025597	exonic	chr12	-	21788274	21810728	NM_001174097	LDHB	ACAAATAAAATTAACTATTGTAGTGTGCTCCGCACGACTGTTACAGAGGTCTCCAGAGCC
ASCRP3000990	196.5	259	201	251.5	269	171	7.07768	7.71994	6.93562	8.01958	8.74902	7.09625	P	P	P	P	P	P	hsa_circRNA_103010	hsa_circ_0059660	exonic	chr20	-	25282854	25290211	NM_015600	ABHD12	ACAAATACATTTACAAGAGCCCTGAGCTGCCACGGATACTGAGGTTGGGGTGACTCAGTG
ASCRP3000992	280	254.5	319	180	196	218.5	7.657	7.67535	7.78625	7.50215	8.10458	7.53169	P	P	P	P	P	P	hsa_circRNA_407331		intronic	chrX	-	129917520	129943235	ENST00000370935	ENOX2	ACAAATACTCCTTCAGCTGCACATAAATCAACTCCTCCTCTGTAATGGAACAGCTAGTGC
ASCRP3000994	91	57	105.5	55	57	78	5.63896	5.17315	5.58739	5.12573	5.39223	5.17315	P	P	P	A	A	A	hsa_circRNA_044796	hsa_circ_0044796	exonic	chr17	+	56780556	56798173	NM_058216	RAD51C	ACAACAAAGATTGATAGAAATCAGGCCTTGCTTGTTCCTGCATTAGAACACCGAAAAGCT
ASCRP3000996	66	63	107	74	60	98	4.67228	5.26981	5.37495	5.88054	5.39223	5.73238	A	P	A	P	P	P	hsa_circRNA_100274	hsa_circ_0005371	exonic	chr1	-	93070863	93073284	NM_005665	EVI5	ACAACACATTGCTGAGCTTGAAATCCAGAACCAGATCAATAGTAACCATCTTCGAAGAGC
ASCRP3001001	86	72	111	65	48	92	5.49444	5.5647	5.62928	5.50507	4.74132	5.62928	P	P	P	P	A	P	hsa_circRNA_083957	hsa_circ_0083957	exonic	chr8	+	37971709	37974243	NM_004674	ASH2L	ACAACCAAAAACAGAGCAGTGCTGTGTCTACTAGTGGGAATTTAAATGGATATTATACCA
ASCRP3001007	539	474	454.5	503	72	508	8.67639	8.65373	8.40726	9.07447	5.90683	8.90939	P	P	P	P	P	P	hsa_circRNA_101403	hsa_circ_0032649	exonic	chr14	-	75513078	75516421	NM_014381	MLH3	ACAACTGTGGCTGTGGATGTTGTACTTGAGAATGGCAATTATTTCCAGTCAGAGAAGGAA
ASCRP3001012	90	77	115	67	76	103	5.67235	5.61218	5.74812	5.57735	6.12751	5.98578	P	P	P	P	P	P	hsa_circRNA_104807	hsa_circ_0001866	exonic	chr9	-	86293355	86297981	NM_013438	UBQLN1	ACAAGAGCAGGCCTCAGGATCATTCAGCTCAGCAAACAAATACAGCTGGAAGCAATGTTA
ASCRP3001014	259.5	221	262	236	58	263	7.48983	7.46146	7.43842	7.92083	5.41213	7.87599	M	P	P	P	A	P	hsa_circRNA_005606	hsa_circ_0005606	exonic	chr16	+	1675973	1682366	NM_020825	CRAMP1L	ACAAGATCACCAAGTACATCGACTTTGATCATGGAGCTGAAGGTGGTGGATCATCGTCTG
ASCRP3001017	126.5	110	143	74.5	91	100	6.33087	6.26986	6.27452	5.84124	6.51763	5.85168	P	P	P	P	P	P	hsa_circRNA_101891	hsa_circ_0005687	exonic	chr16	+	84872027	84872341	NM_031476	CRISPLD2	ACAAGCTTCGGGGCCAGGTGCAGCCTCAGGCCTCCAACATGGAGTACATGAGCTCAAGCG
ASCRP3001018	220	161	229	93	75	141	7.25264	6.95028	7.24355	6.31132	6.03153	6.71992	P	P	P	P	P	P	hsa_circRNA_407041		sense overlapping	chr8	-	16353301	16372347	ENST00000518026	MSR1	ACAAGGAAAGAAATCTCTCTGGGCCCTGCTTCTGTTTCTCAAAAGGTTACTTTTGTTGTT
ASCRP3001019	110	94	132	74	77.5	97	6.10148	6.04979	6.09094	5.82224	6.06783	5.73238	P	P	P	P	P	P	hsa_circRNA_092389	hsa_circ_0000329	exonic	chr11	+	66281876	66287219	NM_024649	BBS1	ACAAGGAGCTCCTGGTGCTTGACCCCGAGGCCTTCACCATTTTAGCCAAGCTGGTGGTAG
ASCRP3001020	96	75.5	128	61	79	91	5.74812	5.62441	6.00743	5.36331	6.19142	5.5287	P	P	P	P	P	P	hsa_circRNA_000110	hsa_circ_0000110	exonic	chr1	-	114372213	114377061	NM_012411	PTPN22	ACAAGGAGTAAGGAGAATTCTCACCAAATGTTCCCAAATCCTTATCCTCAGCTGTGAAGG
ASCRP3001022	90.5	68	123	62	64	91	5.62928	5.48373	5.88054	5.33976	5.4971	5.61463	P	P	A	A	M	A	hsa_circRNA_405570		intronic	chr17	+	35783608	35785431	ENST00000590005	TADA2A	ACAAGGGAAGAAACAATTTTTGTGGGTGATAATGATGATCCCTCTGATAAGCCACCTTGC
ASCRP3001025	160	152	195	149	110	182	6.74816	6.83549	6.92676	7.16488	6.9312	7.18733	P	P	P	P	P	M	hsa_circRNA_102034	hsa_circ_0005397	exonic	chr17	+	30500849	30503232	NM_018307	RHOT1	ACAAGTCGATGGATTCCTCTCATAAATGAAAGAACAGACAAAGACAGCAGGTTCCTCCCC
ASCRP3001026	85	74	103.5	65.5	62	89	5.59238	5.66051	5.47835	5.5287	5.58238	5.56216	P	P	A	P	P	P	hsa_circRNA_104072	hsa_circ_0002492	exonic	chr6	-	17665469	17669259	NM_005124	NUP153	ACAAGTGCAGTCCTCTTGATAGGAGTGGGATAGATATCACAGATTTTCAGGCCAAAAGAG
ASCRP3001033	92.5	68	106	59	58.5	91	5.70037	5.44009	5.62928	5.24148	5.41213	5.59487	P	P	P	P	P	P	hsa_circRNA_405138		exonic	chr13	-	43500471	43538275	NM_033255	EPSTI1	ACAATCCTCAACATGGGTGGAAGCCAGTCAGAAACTGAAGTCAGACAGAAACAACAACTC
ASCRP3001036	82	64	105.5	54	58	77.5	5.37784	5.32183	5.21907	5.03331	5.32183	4.98097	P	P	A	A	P	A	hsa_circRNA_103122	hsa_circ_0004339	exonic	chr21	-	34953607	34958487	NM_017613	DONSON	ACAATGCAAATGCTTAAGACTTCACATGTATCATTCTCCGAGCCTGATATTCCGTCCTCA
ASCRP3001037	83	69.5	115	65	62	89.5	5.51562	5.49444	5.67706	5.50507	5.56216	5.61463	P	P	A	P	P	A	hsa_circRNA_103043	hsa_circ_0060134	exonic	chr20	-	34295041	34301018	NM_004902	RBM39	ACAATGTTTCCAACTCTCTAACATGTTTAACCCTCAAACGTACAGGTTTGCAGATTCCGC
ASCRP3001038	648	527	681.5	287	219	370.5	8.92826	8.79387	8.97488	8.20659	8.31702	8.41679	M	P	P	P	P	P	hsa_circRNA_008584	hsa_circ_0008584	intronic	chr18	+	7754370	7755918	ENST00000332175	PTPRM	ACACAAAACTTGTTCTCCCTCTAGTGTTCCACTTGCACAGGGGTACTTGAATCTAAAACA
ASCRP3001041	392	371	428.5	229	327	285	8.18321	8.28635	8.29958	7.86159	9.11525	8.0021	P	P	P	P	M	P	hsa_circRNA_405016		exonic	chr12	+	64485055	64509673	NM_020762	SRGAP1	ACACAAGTGAAGATGGCCTCCAAATGTTCCCCCTAAGCCCCAGAAACACAGGAAGTCCAG
ASCRP3001044	73	59	102	63	51.5	88	5.17648	5.2126	5.34568	5.42057	5.13603	5.45387	P	P	A	P	A	A	hsa_circRNA_406747		exonic	chr6	+	25450125	25472749	NM_017640	LRRC16A	ACACAATTAACCTTGCTGGCAACCCACTGGAGGATAGAGGAGAATCATGAAAAAAGTCTC
ASCRP3001046	138.5	146.5	183	138	167	169	6.50775	6.7846	6.74928	7.08212	7.77861	7.07768	P	P	P	P	P	P	hsa_circRNA_045234	hsa_circ_0045234	exonic	chr17	+	61882430	61884014	NM_007372	DDX42	ACACACAGCCCACTCCAATACAGTGCCAGATTGACTATCCACCATTTGAAAAAAACTTTT
ASCRP3001047	80	68	110	75	72	94	5.43732	5.45661	5.54681	5.8744	5.84751	5.62928	P	P	A	P	P	P	hsa_circRNA_405815		sense overlapping	chr19	-	57967026	57967550	NM_020633	VN1R1	ACACACCATCATGGGATACCTCAGACAATGGCAGCTTTTGGATTGAAATATTTGCTGAAT
ASCRP3001049	83	71	89	60	62	88	5.4648	5.5647	5.15302	5.32183	5.54166	5.5287	P	P	A	P	A	P	hsa_circRNA_003233	hsa_circ_0003233	exonic	chr2	-	9675962	9683414	NM_003183	ADAM17	ACACAGATGGGGCCGAATATAACATAGAGAGAAGCTTGATTCTTTGCTCTCAGACTACGA
ASCRP3001051	104	95	111	93	78	110	6.00556	6.06962	5.70268	6.31132	6.0927	6.18317	P	P	P	P	P	P	hsa_circRNA_102658	hsa_circ_0007385	exonic	chr2	-	32142994	32157204	NM_015955	MEMO1	ACACAGTATTGAAATGCATTTGCCTTATACAGCTAAAGCCATGGAAAGCCATGCAGGATA
ASCRP3001054	77	59.5	82.5	54	57	79	5.37784	5.17315	4.99988	5.08381	5.32183	5.04428	P	P	A	A	A	P	hsa_circRNA_405408		exonic	chr15	-	82218013	82218366	TCONS_00023758	XLOC_011550	ACACATGAAGAGAAAATGGATGTAATAACCAAGGACTGCCTGATAGGGCCAGAAAGGATG
ASCRP3001056	8144.5	8236	8462	6362.5	8404	6230	12.7225	12.8006	12.786	12.5818	14.2119	12.4894	P	P	P	P	P	P	hsa_circRNA_101010	hsa_circ_0025395	exonic	chr12	+	9073580	9074346	NM_004426	PHC1	ACACCACCTCCCCACCCCTCAACCAGTCTCAGGCCCAGATGTATCTACGGGCCACAATTG
ASCRP3001057	411.5	386.5	440	338	438	311	8.27534	8.33984	8.35644	8.44293	9.66947	8.16447	P	P	P	P	P	P	hsa_circRNA_100033	hsa_circ_0009581	exonic	chr1	-	8555122	8601377	NM_012102	RERE	ACACCACTCTGAATGCACTGAACACAAGGGAAGTGTAACATCTCCCATTTTTCTGACATA
ASCRP3001059	121.5	106	143.5	83.5	85	113	6.23037	6.28689	6.29457	6.00556	6.31736	6.25734	P	P	P	P	P	P	hsa_circRNA_007444	hsa_circ_0007444	exonic	chr5	+	95091099	95099324	NM_014899	RHOBTB3	ACACCAGGAAAGAAAAAATGCCTGTCTTAAAGGCTGAAGCGTCACATTATAACTCTGACT
ASCRP3001060	512	418.5	532	351	295	363	8.58902	8.472	8.65	8.50149	8.95903	8.37973	P	P	P	P	P	P	hsa_circRNA_004466	hsa_circ_0004466	exonic	chr12	+	112303053	112308984	NM_003668	MAPKAPK5	ACACCCCAGTTCACCCCTTATTATGTAGCACCCCAGGAAACTTCCATTTTAGAAGAATAC
ASCRP3001062	663	629	704	384.5	386	435	8.96457	9.10503	9.04165	8.64925	9.42809	8.66799	P	P	P	P	P	P	hsa_circRNA_000025	hsa_circ_0000025	exonic	chr1	-	21295966	21307720	NM_003760	EIF4G3	ACACCTACTCCTCCTCAGTTTTTCCAGAGGCCTCAAATACAGCCTCCTAGAGCTACCATC
ASCRP3001063	137	115	141	83.5	77	103	6.48444	6.34425	6.20615	6.06064	6.12751	5.93461	P	P	P	P	P	P	hsa_circRNA_405492		exonic	chr16	-	72651081	72651452	ENST00000570152	AC004158.2	ACACCTAGATTTCTTCCTGCGTGAATCCAGTTGAGAACCTTTTTGTGATGAAAACGAGAT
ASCRP3001065	597	453	603	240	181	343	8.82733	8.5887	8.84103	7.9464	7.9537	8.31211	P	P	P	P	P	P	hsa_circRNA_034804	hsa_circ_0034804	exonic	chr15	+	42579888	42589854	NM_198141	GANC	ACACCTCTCAGGTTCCTCTCCTGGCTGAAATTTATGGTATAGAAGGAAACATTTTCAGGC
ASCRP3001069	80	63.5	95.5	58	60	80.5	5.37784	5.37784	5.33082	5.12573	5.4971	5.18807	P	P	A	P	P	A	hsa_circRNA_004187	hsa_circ_0004187	exonic	chr14	-	78023383	78043258	NM_004863	SPTLC2	ACACGAAGGCCCTGGAAGAAAATTCTCATCCTTGTGGAAGGAATATATAGGTATACAGGG
ASCRP3001071	83	66	114	58	66	91	5.43732	5.45661	5.54681	5.21583	5.73915	5.48909	P	P	A	A	P	A	hsa_circRNA_068293	hsa_circ_0068293	exonic	chr3	+	183901269	183901879	NM_004068	AP2M1	ACACGTGTGACTTCGTCCAGTTACAAACCCAATAAACTCTGTAGAGTGGAGTGCCATTCG
ASCRP3001073	112	93.5	132	101.5	47	138	6.05884	6.06064	6.11195	6.49448	4.74132	6.61712	P	P	P	P	A	P	hsa_circRNA_406697		exonic	chr5	-	150075067	150076453	NM_018047	RBM22	ACACTATATGTTGGTGGTCTAGGTGATACCATTACTGAGACAGATTTAAGGCCTGCCCAT
ASCRP3001074	134	114	137	86.5	66.5	113	6.42062	6.38941	6.28689	6.10498	5.79435	6.23037	P	P	P	P	P	P	hsa_circRNA_103350	hsa_circ_0065220	exonic	chr3	-	47468936	47470160	NM_012235	SCAP	ACACTCAAAGTATGTGGGTGCCCCGGTGGCTTATGTCCAGCAGATATTTGTGAAGTCCTC
ASCRP3001075	283	293.5	299	208	158	229	7.66443	7.90487	7.66324	7.72165	7.69984	7.65938	P	P	P	P	P	P	hsa_circRNA_008913	hsa_circ_0008913	exonic	chr16	-	75636982	75656362	NM_012091	ADAT1	ACACTCCCTCAGGTCGATGGCCAGGTGGTCTTCATAAACTATACTGCCTTGTGATGCCTC
ASCRP3001077	107	88	127	68	83	89	6.00556	5.9008	5.99994	5.61218	6.28535	5.61463	P	P	P	P	P	P	hsa_circRNA_008805	hsa_circ_0008805	exonic	chr17	+	36614345	36619623	NM_001199417	ARHGAP23	ACACTCTGGAGCTGTCTATCATGCCCAAGGACGAGGACATCCTCCAGCTGCTGCCACTGG
ASCRP3001078	162.5	127	181	166	65	222	6.772	6.55838	6.76152	7.35826	5.66526	7.57331	P	P	P	P	P	P	hsa_circRNA_104493	hsa_circ_0082413	exonic	chr7	+	131113791	131113904	NM_013255	MKLN1	ACACTGAAAAAGAGAGACTGTTTATTTGTTTGGTGGCTGGGATGGAACACAAGATCTTGC
ASCRP3001081	130	102	142	93	54	118	6.3531	6.15982	6.33385	6.27763	5.27292	6.31887	P	P	P	P	A	P	hsa_circRNA_071374	hsa_circ_0071374	exonic	chr4	+	166141085	166160051	NM_007246	KLHL2	ACACTGCAGAAATTCAGGTTACAGAAGAAAATGTACAGATGCACAAAGCAGGGTCATCAG
ASCRP3001090	75	67	97	66	66	87	5.21583	5.42897	5.18972	5.5287	5.70268	5.45387	P	P	A	P	P	P	hsa_circRNA_001083	hsa_circ_0000795	sense overlapping	chr17	-	59961931	59975100	NM_020748	INTS2	ACAGAAACAGCAGGTTCTTGTGGTTGAACCTAACAGACACTTAACAGAGTACACCTGAAC
ASCRP3001093	77	59	92	90	58.5	83	5.32183	5.12229	5.09088	6.18977	5.34568	5.33082	P	P	A	P	M	P	hsa_circRNA_403961		exonic	chr7	-	148516069	148516779	uc011kuj.2	EZH2	ACAGAAGATTCATTGAATGGCACCTGCAGAAGCTTTTCATGCAACACCCAACACTTATAA
ASCRP3001095	131	137.5	138	80	100.5	98	6.43597	6.69809	6.20615	5.96765	6.72902	5.86515	P	P	P	P	P	P	hsa_circRNA_101372	hsa_circ_0006278	exonic	chr14	-	68151731	68157138	NM_016026	RDH11	ACAGAAGGTCTTGAGATTCTAAGTGGGAATCATTTCAGGTCACTTCCTCCTAACCCATCT
ASCRP3001096	67	61	98	60	59	78	4.98097	5.30216	5.15302	5.37784	5.48104	5.12573	A	P	A	P	P	A	hsa_circRNA_102772	hsa_circ_0004964	exonic	chr2	+	85270686	85276771	NM_020122	KCMF1	ACAGAATTCCCAGTTTCTTTTAACAAGATTTGTCCAATATGTGCAGCGTTACCTGGAGGC
ASCRP3001098	81	65	93.5	63	64.5	83	5.4093	5.40079	5.30064	5.42057	5.68175	5.2126	P	P	A	P	P	P	hsa_circRNA_405691		exonic	chr18	-	52937061	52946887	NM_003199	TCF4	ACAGACAGTATAATGGGTCTATGCTCCATCAGCAAGCACTGCCGACTACAATAGGGACTC
ASCRP3001101	129	127.5	163	116	99	140	6.40793	6.55838	6.55583	6.75039	6.67944	6.70732	P	P	P	P	P	P	hsa_circRNA_101387	hsa_circ_0032434	exonic	chr14	+	71479716	71479919	uc010are.1	PCNX	ACAGACTCACACTTTTGGCCCTGTTTGATAGATTCGATTGAATAGACTATTGACCATTGA
ASCRP3001102	151	150	192	116	115	171	6.64562	6.81161	6.8693	6.73015	7.0288	7.10588	P	P	P	P	P	P	hsa_circRNA_405555		intronic	chr17	-	26918715	26926848	ENST00000481916	RP11-192H23.4	ACAGACTGACACATCTCACAGTGGGGTTTCCCGTGCATAGGAGATCCAAGACAGCAGAAG
ASCRP3001104	122	119	132.5	84.5	109	117	6.25261	6.48243	6.13608	6.08032	6.89175	6.31887	P	M	P	P	P	P	hsa_circRNA_104798	hsa_circ_0087300	exonic	chr9	+	82267507	82268990	NM_007005	TLE4	ACAGAGACTCCATCAAGCAACAACTCCAGGCCCAGCATTTATCACATGGACATGGTCTCC
ASCRP3001106	77	67	108	59	67	83	5.32183	5.48373	5.51824	5.26043	5.90683	5.08912	P	P	A	P	M	A	hsa_circRNA_407313		intergenic	chrX	+	102730028	102741511			ACAGAGCTCATCAGTGTGACATGCATAAAGGAATTTCTTATTGAGCCCCAGGAAGAAGAA
ASCRP3001109	79	68	86.5	59	56.5	79	5.35158	5.50771	5.15302	5.24148	5.34568	5.18807	P	P	A	P	A	A	hsa_circRNA_407173		antisense	chr9	+	35657761	35658017	NR_003051	RMRP	ACAGAGTCCTCAGTGTGTAGCCTAGGATACAGGCCTTCAGCACGAACCACAATGAGCCCC
ASCRP3001112	101	74	97	69	53	84	5.89475	5.58739	5.45934	5.61218	5.19957	5.34863	P	P	A	P	A	A	hsa_circRNA_100826	hsa_circ_0022245	exonic	chr11	-	61039146	61042056	NM_152718	VWCE	ACAGATCTGGTCGCCTGGTGACCCCTGTGAGTTATGCATCTGCCAGTGAGATGCTATTTC
ASCRP3001113	78	66	105.5	66	63.5	101.5	5.28838	5.42897	5.42057	5.55961	5.68175	5.94636	P	P	A	P	P	P	hsa_circRNA_047820	hsa_circ_0047820	exonic	chr18	+	56601664	56648849	NM_018181	ZNF532	ACAGATGCCACCAATGAGGAGGAAACAGAAATAAAAGAAGACACTAAGAAGACTTGCACT
ASCRP3001114	82.5	83	108.5	80.5	61.5	99	5.45661	5.80729	5.56216	6.0352	5.48104	5.75926	P	P	A	P	P	P	hsa_circRNA_406688		intronic	chr5	+	141765092	141770616	ENST00000510311	AC005592.2	ACAGATGGAAAAGGCGGCTCTCTGACTAGTGAAAGGGATCACAGTATAAGACAGTGAATA
ASCRP3001116	263.5	257	268.5	197	111	224	7.55137	7.69289	7.53946	7.63328	6.90986	7.58557	P	P	P	P	P	P	hsa_circRNA_018225	hsa_circ_0018225	exonic	chr10	+	38726471	38734535	NR_024497	LINC00999	ACAGCAAAACGAAGTGACCTCACAATGACTCAAGCTACCACATGCTGTTGATTGTGAAAT
ASCRP3001122	1165	1263.5	1157.5	756	1057	792.5	9.76528	10.1209	9.8215	9.67588	11.4699	9.57695	P	P	P	P	P	P	hsa_circRNA_402458		exonic	chr2	+	208589523	208598771	NM_152523	CCNYL1	ACAGCACAGTCAGCCAGCCTAATCTTAGAACCACAGTAAAATGATTTAGCTTTGGAGTCA
ASCRP3001126	86	74	120	76.5	77	106	5.59238	5.59983	5.85791	5.89677	6.11195	6.026	P	P	P	P	P	P	hsa_circRNA_088200	hsa_circ_0088200	exonic	chr9	-	117819431	117819704	NM_002160	TNC	ACAGCCACGACAGCCAAAGAACCTGAAATTGGAAACTTAAATGTTTCTGACATAACTCCC
ASCRP3001127	556	565	564.5	390	309	366	8.70505	8.93147	8.72848	8.6702	9.04666	8.39624	P	P	P	P	P	P	hsa_circRNA_059880	hsa_circ_0059880	exonic	chr20	+	32354656	32358098	NM_032819	ZNF341	ACAGCCTCCTGCCACAGCACAGCCCCAAGAAGGACAATGCCGTCTACAAGGTTGGGCCAG
ASCRP3001128	208	196	223	172	95.5	186	7.17573	7.27494	7.13525	7.43078	6.59117	7.29689	P	P	P	P	P	P	hsa_circRNA_008046	hsa_circ_0008046	exonic	chr14	+	31103152	31112611	NM_016106	SCFD1	ACAGCCTCTTCTGCTTTTTTGTTACTCTGGGCTTTTACACTCTGATCGAGATCCTATTCC
ASCRP3001129	93.5	96.5	106	80	88	96	5.70037	6.0927	5.47835	6.02046	6.36628	5.5287	P	P	A	P	P	A	hsa_circRNA_406479		antisense	chr4	-	54811039	54817857	uc003haa.3	PDGFRA	ACAGCGAAAAGACCTACAGCACTCTGCAAAAGGCATTCTTCACCAAAGTGTGTCTCCTTG
ASCRP3001130	180	167	198	124	76	166	6.95028	7.02511	6.97151	6.83812	6.0927	7.05254	P	P	P	P	P	P	hsa_circRNA_020596	hsa_circ_0020596	exonic	chr11	-	133587	139152	uc001lnx.4	LOC100133161	ACAGCGAAACGAAGTGAGCTCACAATGACTCAAGCTGCCACATACTGTTGATTGTGAAAT
ASCRP3001131	141.5	117	160	96.5	62	130	6.53134	6.38941	6.52483	6.3987	5.58238	6.56474	P	P	P	P	P	P	hsa_circRNA_003163	hsa_circ_0003163	sense overlapping	chr1	-	222652709	224149975	NM_003268	TLR5	ACAGCGAAACGAAGTGAGCTCACAATGACTCAAGCTGCCACATAGTGTTGATTGTGAAAT
ASCRP3001132	133	111.5	141	94	63	124.5	6.39941	6.31736	6.20615	6.31887	5.62441	6.4662	P	P	P	P	P	P	hsa_circRNA_092375	hsa_circ_0001978	intronic	chr1	-	224142178	224149975	TCONS_l2_00001800	XLOC_l2_001331	ACAGCGAAATGAAGTGAGCTCACAATGACTCAAGCTGCCACATAGTGTTGATTGTGAAAT
ASCRP3001135	109	99	132.5	76	80	114	6.08917	6.15982	6.10148	5.81371	6.22234	6.18317	P	P	P	P	P	P	hsa_circRNA_101851	hsa_circ_0005733	exonic	chr16	+	69279504	69304188	NM_006750	SNTB2	ACAGCTACCCACTTGTTGCCACCAGTCAAGTTCATCCGAGAAGTAACACCATATATCAAG
ASCRP3001138	362	351.5	420.5	146	154	167	8.06473	8.21431	8.26677	7.11024	7.64624	7.10588	P	P	P	M	P	P	hsa_circRNA_028319	hsa_circ_0028319	exonic	chr12	-	112370389	112381173	NM_138341	TMEM116	ACAGGACACCAAGCTTCACATGGCCCTTTATGTTCTCCAGATATTCTACATTTCCTCATT
ASCRP3001141	75	59.5	94	55.5	68	73	5.16647	5.17315	5.2126	5.08381	5.81371	4.87023	P	P	A	P	P	A	hsa_circRNA_006314	hsa_circ_0006314	exonic	chr15	+	72810407	72837305	NM_005744	ARIH1	ACAGGATATGCCTTGTCAGATCTGCTACTTGAACTACCCTAACTCGAATCCAGCAACTAT
ASCRP3001152	86	72	115.5	65.5	63	86	5.5647	5.5647	5.67706	5.55961	5.70268	5.45387	P	P	P	P	P	P	hsa_circRNA_104304	hsa_circ_0079363	exonic	chr7	-	6465618	6472590	NM_139179	DAGLB	ACAGGGCTGCAGTACAGGGACTTCATCCACGTCAGCTTCCATGACAAGGACACAGATCTG
ASCRP3001154	152	135	171	126	59.5	161	6.65221	6.62932	6.61467	6.8877	5.48104	7.01027	P	P	P	P	P	P	hsa_circRNA_407257		intronic	chr9	+	140109659	140109825	ENST00000344894	NDOR1	ACAGGTGAGGGCAGCCTTGGGCCTGGTGGTTGGAGCCCAGGACCGGCCCTGGGAAAGCTG
ASCRP3001159	82	66	90	65	65	84	5.4648	5.37205	5.25729	5.57735	5.73915	5.37205	P	P	A	P	P	P	hsa_circRNA_079518	hsa_circ_0079518	exonic	chr7	-	17890448	17937069	NM_015132	SNX13	ACAGTATCTTAGATCTCTAGATACAGCTGGTGATGGCCAGTCTATCCATATGGGGATGGG
ASCRP3001160	240	197.5	239	207	109.5	238.5	7.41361	7.27222	7.33164	7.71623	6.90986	7.73695	P	P	P	P	P	P	hsa_circRNA_104736	hsa_circ_0086414	exonic	chr9	-	16435552	16437522	NM_017637	BNC2	ACAGTGGCTGGTTGCAATGCTGCATTCCCCTCTCGCCGAAGCCGAGACAGGATGCTGCTG
ASCRP3001161	101.5	64	102	75	85.5	157	5.93461	5.33381	5.5723	5.8744	6.37789	6.93661	P	P	P	P	P	P	hsa_circRNA_030788	hsa_circ_0030788	exonic	chr13	-	101997616	102031004	NM_052867	NALCN	ACAGTGGCTTTAATGAGATAGGGGGATAGTTCCTATGTGAAAGATCGCTGGTGTGTTTTT
ASCRP3001162	510.5	390.5	569.5	250	261	386	8.58902	8.3623	8.73667	8.0021	8.69086	8.46283	P	P	P	P	P	P	hsa_circRNA_100423	hsa_circ_0006267	exonic	chr1	+	198247090	198266370	NM_133494	NEK7	ACAGTGTGACTACCCACCTCTTCCTTCAGATCACTATTCAGAAGAACATTTTAAGAAGCA
ASCRP3001163	1150	1187	978.5	957.5	87.5	982	9.75105	10.0372	9.57695	9.98299	6.36628	9.86341	P	P	P	P	P	P	hsa_circRNA_405952		sense overlapping	chr2	-	122125405	122135069	NM_015282	CLASP1	ACAGTGTGCTGTGCTGCAGGTTATCCCTAGGCTAAAAGAGAACTCTGTATGAGTTAAATG
ASCRP3001164	446.5	410	429.5	576	80	601	8.40602	8.44707	8.29173	9.28308	6.25577	9.15755	P	P	P	P	P	P	hsa_circRNA_404635		sense overlapping	chr1	+	193332350	193334904	NR_125789	LINC01031	ACAGTGTGTCAGGAGGTGTTTCTAGAGAGCTATCTTATCACCAACATCACCAAGTATGCT
ASCRP3001165	83	78	127	83	60	134	5.4648	5.70729	5.98862	6.06783	5.4971	6.56474	P	P	P	P	P	P	hsa_circRNA_404693		exonic	chr1	+	243542022	243589860	NM_006642	SDCCAG8	ACAGTGTGTCCAGCATGGGAGAGTACATGAGACGATGAAGCAAAGGAAATAGAGAAATTG
ASCRP3001167	73	57.5	93	61	49	87	5.25099	5.09792	5.15302	5.36331	4.98477	5.48909	P	P	A	P	A	P	hsa_circRNA_100752	hsa_circ_0020976	exonic	chr11	-	5367002	5368140	NR_038321	OR51B5	ACAGTTAGATCTCATCTCTATGGGTGGAAGATGTTGAGAAGGAACAACATGATCTAAGTC
ASCRP3001170	93	73	101	65	59.5	97	5.75926	5.58739	5.51824	5.42057	5.41213	5.69805	P	P	A	P	A	P	hsa_circRNA_100279	hsa_circ_0003069	exonic	chr1	+	93301746	93303190	NM_000969	RPL5	ACATAAAGAACAGCGTAACTCCAGACATGCTTCTCAATAGGTTTGGCATGGACAAGATCT
ASCRP3001171	259.5	242	288	172	216	188	7.5183	7.60361	7.61959	7.43078	8.26736	7.28769	P	P	P	P	P	P	hsa_circRNA_406007		exonic	chr2	+	190584297	190585513	NM_144708	ANKAR	ACATAAAGGCCTCCCATATCTTATCAGATTTCTGAGTTCTGATTCAGGCACCATTCCTGC
ASCRP3001172	80	65	88.5	59	56	72	5.4093	5.40079	5.10492	5.29452	5.32183	4.87023	P	P	A	P	P	A	hsa_circRNA_102862	hsa_circ_0004305	exonic	chr2	+	179400458	179407088	NR_038272	TTN-AS1	ACATACTCATTTCCTTCGGTGATCACAGGATCTGGTTTGCCACTGAAAGGAATCTTGATG
ASCRP3001174	73.5	67	102	62	53	86	5.22872	5.37784	5.34568	5.42057	5.16815	5.37205	P	P	A	P	A	A	hsa_circRNA_092585	hsa_circ_0001886	exonic	chr9	-	125895123	125923347	NM_018387	STRBP	ACATAGCTCCAGAAAATGTTTCGATGAAAGATCCTCCGGACTTATTGGACAGGCAGAAAT
ASCRP3001175	134	127	142	91	104	126	6.42062	6.53912	6.22234	6.23037	6.7846	6.33906	P	P	P	P	P	M	hsa_circRNA_402346		exonic	chr2	+	113258782	113260758	NM_153712	TTL	ACATATAATAAGGTGAAGGCATTCTCATCTCCTCAGAGGCTTCAGAGCTTCTCGATTTCA
ASCRP3001177	78	70.5	104	65	108	108	5.39223	5.5647	5.4931	5.45934	6.85067	6.11195	P	P	A	P	P	P	hsa_circRNA_035484	hsa_circ_0035484	exonic	chr15	+	59397283	59417244	NM_004701	CCNB2	ACATATATTGAGGAAAAATAAAGCGATTGGTTTTTCTTAAGGTAGGGCCGCCCAATGGGG
ASCRP3001178	113	94	142	66	90	96	6.12923	6.04979	6.20615	5.45934	6.49448	5.81798	P	P	P	P	P	P	hsa_circRNA_070520	hsa_circ_0070520	exonic	chr4	-	103226145	103236987	NM_022154	SLC39A8	ACATATGGTCAGTGTTTAACTGCTGAAGAGATCTTTTCCCTTCATGGCTTTTCAAATGCT
ASCRP3001179	102	64.5	110	63	67	79.5	5.88054	5.32183	5.74812	5.45934	5.84751	5.15133	P	P	P	P	P	P	hsa_circRNA_061372	hsa_circ_0061372	exonic	chr21	-	30428647	30437426	uc002yna.3	CCT8	ACATATTGTTACTGTCAAGGCTCTGGTATCAGTTCCTCTTCAGTATTGCATGGCATGGTT
ASCRP3001180	78	60.5	90	57	63	82	5.37784	5.18972	5.01855	5.17315	5.56216	5.28838	P	P	A	A	P	A	hsa_circRNA_406427		exonic	chr3	+	197559067	197566268	NM_032773	LRCH3	ACATCAAAACAGCCTACAGATGAATTTTCAGATCTGCCTCTTCGAGTAGCAGAGATTACT
ASCRP3001181	78.5	62	98	64	69.5	84	5.36623	5.26981	5.28838	5.44009	5.89475	5.45387	P	P	A	P	P	P	hsa_circRNA_101235	hsa_circ_0029762	exonic	chr13	-	25049609	25052414	NM_006437	PARP4	ACATCAAAGGGAGAATCATAGACACTGTAGCCCAGTACAAGTATCAAGTACTCACACCCG
ASCRP3001182	128	110.5	146	120	88	143	6.3531	6.33683	6.29457	6.79763	6.41358	6.73241	P	P	P	P	P	P	hsa_circRNA_103642	hsa_circ_0001411	exonic	chr4	+	54249939	54256040	NM_030917	FIP1L1	ACATCAAGACAGGGGGAAGAGTTTATGGAACTACAGAAAGTGACTGAGACCGAAGATGAT
ASCRP3001183	129	110	140.5	90.5	78	126	6.3531	6.33087	6.29457	6.26439	6.0927	6.4998	P	P	P	P	P	P	hsa_circRNA_406076		exonic	chr2	+	243056789	243081039	NR_130699	LOC728323	ACATCAAGAGACCTATCAAGACCTGTATCCAGGAAAAGTATCTTAAATAGCGAAGATGGA
ASCRP3001186	72.5	56	89	53	66	73	5.22872	5.05878	5.01855	5.03331	5.66526	4.87023	P	P	A	A	P	A	hsa_circRNA_100424	hsa_circ_0002869	exonic	chr1	+	201681944	201687883	NM_020443	NAV1	ACATCACTACCGGACCCAGAGTCCCAGAGAAAGAGGACAGTGCAGAATGTCCTGGATCTC
ASCRP3001188	76	70	99	64	64	76	5.28838	5.53649	5.28838	5.50507	5.70268	4.95407	P	P	A	P	P	A	hsa_circRNA_009725	hsa_circ_0009725	exonic	chr1	+	10460449	10480201	uc001arc.3	PGD	ACATCAGACTGAGTCTGTGCTTTTAATAGGACTGTCTCCAAAGTTGATGATTTCTTGGCC
ASCRP3001190	2025	1826	1864.5	1179	961	1267	10.6204	10.6776	10.5774	10.2827	11.3068	10.2029	P	P	P	P	P	P	hsa_circRNA_063981	hsa_circ_0063981	exonic	chr22	-	50904191	50904269	NM_002972	SBF1	ACATCCACCTCCTCCCTGAAGATGCAGGTCCTGGACCCGGAGCTGGAGTTGGCTGACCTC
ASCRP3001192	277	283	301	223.5	152	235	7.63781	7.84547	7.67594	7.81963	7.62994	7.66709	P	P	P	P	P	P	hsa_circRNA_100118	hsa_circ_0011122	exonic	chr1	-	28365349	28369161	NM_001990	EYA3	ACATCCCTCGCTCATCCAATGATTATACCTCACAAATGTATTCTGCAAATCAAGTAAGCA
ASCRP3001193	90	81.5	119	85	66	109.5	5.62928	5.80729	5.77252	6.11542	5.73915	6.14969	P	P	P	P	P	P	hsa_circRNA_102532	hsa_circ_0008813	exonic	chr19	+	34942885	34955036	NM_005499	UBA2	ACATCCTTCATAGGAGAAGAAACGAATGCATCAGATCAACAGAATGAACCCCAGTTAGGC
ASCRP3001195	76	57	88	60	62	83	5.28838	5.09792	5.09088	5.29452	5.60231	5.2126	P	P	A	A	P	P	hsa_circRNA_103158	hsa_circ_0062220	exonic	chr22	-	19187244	19189004	uc021wle.1	CLTCL1	ACATCGTCATTCATGCAGATGAGCTGGAGGAGCTGATGTGCTATTACCAGGTTGGAGACC
ASCRP3001200	111	87.5	117.5	74.5	82	111	6.12923	5.94636	5.85168	5.79435	6.26986	6.13608	P	P	P	P	P	P	hsa_circRNA_004889	hsa_circ_0004889	intronic	chr15	+	57383986	57387361	ENST00000560190	TCF12	ACATCTTTTTGGCACATCACTAGGGTTTTACAGACAGCCCTCATTACAGTGATCACTTGA
ASCRP3001203	103.5	91	126	78.5	90.5	99	5.9405	5.99994	6.00743	5.95607	6.50643	5.85168	P	P	P	P	P	P	hsa_circRNA_007460	hsa_circ_0007460	exonic	chr17	+	28811231	28819771	NM_004871	GOSR1	ACATGACCACCTTCGAAATTCTGATACAACACCCCTTTTAAATGGATCAAGCCAAGACAG
ASCRP3001206	137	113	158	88	62	122.5	6.50113	6.36043	6.49448	6.13608	5.60231	6.42062	P	P	P	P	P	P	hsa_circRNA_103311	hsa_circ_0064651	exonic	chr3	+	30029633	30032700	NM_001003792	RBMS3	ACATGCACCTGCATATTCTTACCAACAGTCTAATATATGACTGCTGCTGCTCCTATGCAA
ASCRP3001208	811	615	829.5	338	155	603.5	9.25954	9.06541	9.29327	8.43635	7.64624	9.1628	P	P	P	P	P	P	hsa_circRNA_104327	hsa_circ_0001971	exonic	chr7	-	23015828	23023664	NM_032581	FAM126A	ACATGCCCAGTGTTTCTCTTCAGTCACTGTGTCAAATTTGTTCAAGACATTACCAGAAAC
ASCRP3001210	193	171	223	124	165	159	7.04528	7.06696	7.14633	6.83812	7.81029	6.95028	P	P	P	P	P	P	hsa_circRNA_006471	hsa_circ_0006471	exonic	chr19	-	11623870	11625036	NM_016581	ECSIT	ACATGGAGCCTGACCTTAGTGCCAGGGTCACCATCTACCAGGTCCCTCGCCGGCTCCCTC
ASCRP3001212	317.5	270.5	277	209	215	222	7.85537	7.77147	7.54944	7.71623	8.26736	7.57331	P	P	P	P	P	P	hsa_circRNA_003613	hsa_circ_0003613	exonic	chr1	-	52283737	52299842	NM_002525	NRD1	ACATGGGCACTTCCTCCTCAACAGCAACATTACAGTGGTATTCATGGGTAGTTTGAAATA
ASCRP3001213	88.5	78	154	65	72	88	5.60478	5.70729	6.3619	5.45934	5.90683	5.45387	P	P	P	P	P	A	hsa_circRNA_404106		exonic	chr8	+	126021212	126021585	NM_003129	SQLE	ACATGGTTGAAAAAATTTACCCACAAATACCTGGAACTCCATGCTCCACTGACTGTTGTT
ASCRP3001214	78	72	125.5	67	67	86	5.4093	5.66051	5.93658	5.62928	5.79435	5.17315	P	M	P	P	P	A	hsa_circRNA_102372	hsa_circ_0047721	exonic	chr18	+	51797729	51813781	NM_007195	POLI	ACATGTAATTCAGAAATTAGGGACAGGAGTTCATGATCAAGTGTTGCCCACACCAAATGC
ASCRP3001215	87	65	107	64.5	41	91	5.59238	5.33381	5.54681	5.44009	4.33759	5.56216	P	P	A	P	A	P	hsa_circRNA_054963	hsa_circ_0054963	exonic	chr2	+	64796225	64800202	NM_017657	AFTPH	ACATGTACATCTGATCAGTTCCAGGGAATTGCTAGATGTGTGGACTGAGCTACAGGATAT
ASCRP3001216	98.5	88	124	70	75	93	5.90482	5.9405	5.94636	5.70498	6.03153	5.69805	P	P	P	P	P	P	hsa_circRNA_101103	hsa_circ_0007127	exonic	chr12	+	70671911	70704797	NM_014515	CNOT2	ACATGTACTACAGCCAGTCTTCTATGTTTCCACATCGGTCAGAAAAAGATAGGGAGACGT
ASCRP3001217	126	87	151.5	117	73	142	6.30677	5.89071	6.47028	6.77695	5.96956	6.70732	P	P	P	P	P	P	hsa_circRNA_404493		sense overlapping	chr1	+	43239233	43241193	NM_024097	C1orf50	ACATGTAGGTGACTCACAAACTTCTTGGAAAGAGACCCTGTGTGAATGCTGATGAATTCA
ASCRP3001218	74.5	61.5	101	67	57	99	5.26669	5.25414	5.28838	5.57735	5.32183	5.81798	P	P	A	P	P	P	hsa_circRNA_102338	hsa_circ_0047347	exonic	chr18	-	29210921	29238052	NM_004775	B4GALT6	ACATGTATATATTATCCCGAAGGCAATAATTCAAGTGATTATCTTGTTCAAACAACAACG
ASCRP3001220	99	80	127	62	76	90	5.8744	5.77691	5.97913	5.33976	6.04797	5.56216	P	P	P	P	P	P	hsa_circRNA_104995	hsa_circ_0090429	exonic	chrX	+	47100675	47100849	NM_004651	USP11	ACATGTGTTCAAGTGCCTCAGCAATGTGCCACAGCTCACCGAGTACTTCCTCAACAACTG
ASCRP3001223	264.5	210.5	275	266	51	365	7.55137	7.38584	7.54462	8.09318	5.10492	8.38513	P	P	P	P	A	P	hsa_circRNA_100883	hsa_circ_0005918	exonic	chr11	-	72695132	72700142	NM_014824	FCHSD2	ACATTATGAAGTGTGTGGACCAGTTGACAAAGATCCAAACTGAATTACAAGAGACAGTGA
ASCRP3001224	96	73	100	84	68.5	100	5.70958	5.58739	5.37495	6.14969	5.75926	5.92079	P	P	A	M	P	P	hsa_circRNA_100289	hsa_circ_0000097	exonic	chr1	+	100889777	100908552	NM_003672	CDC14A	ACATTATGAGGTAATCTATTTAAAGAAGACACCAGAAGAAGCCTACAGAGCACTCCTGTC
ASCRP3001225	99	96	133	78	127.5	101.5	5.8744	6.08917	6.06962	5.9405	7.25422	5.83598	P	P	P	P	P	P	hsa_circRNA_406313		sense overlapping	chr3	+	100348441	100438902	NM_006070	TFG	ACATTATTTGGAAAATCTACTTCCTCATCAAGCACCCCTACAGAGTTCTGCAGGAATGGT
ASCRP3001230	83	78	103	82	89.5	96	5.49444	5.77691	5.40647	6.02046	6.48243	5.73238	P	P	A	P	P	P	hsa_circRNA_406482		exonic	chr4	+	56883813	56890780	NM_025009	CEP135	ACATTCTCCTGAACATAGAAATGTGTAATTATCAGAAAGCACATAAATGCCCATCATGCT
ASCRP3001231	67	55	94	60.5	44	88	4.88251	5.09792	5.05517	5.40647	4.67228	5.45387	A	P	A	P	A	P	hsa_circRNA_000283	hsa_circ_0000283	exonic	chr11	-	33127112	33127610	NM_001326	CSTF3	ACATTGAACAGCTCTGGAGAGACTATAACAAGTATGAAGAGAGAAAAAATGGCTCAAGCA
ASCRP3001232	89	75.5	104.5	63.5	83	83	5.68876	5.61218	5.53649	5.54166	6.31736	5.31279	P	P	P	P	P	P	hsa_circRNA_101462	hsa_circ_0034168	exonic	chr15	-	25650607	25654354	NM_000462	UBE3A	ACATTGAAGCTAGCCGAATAGTTATTAAGCCTACGCTCAGATCAAGGTAGCAGCTAGACT
ASCRP3001233	101.5	89	119.5	82	60	106	5.8744	5.93264	5.8286	6.08032	5.60231	6.08917	P	P	P	P	P	P	hsa_circRNA_000532	hsa_circ_0000532	exonic	chr14	+	45564423	45566208	NM_017922	PRPF39	ACATTGGACCCTGGTGATCCTGAGACAAACAATACAATAAGAGGATCGTTAACTGAAGAC
ASCRP3001234	85	68	103	64	60	91	5.53649	5.45661	5.44562	5.45934	5.37205	5.64618	P	P	A	P	P	P	hsa_circRNA_102318	hsa_circ_0008741	exonic	chr18	+	19353584	19359646	NM_020774	MIB1	ACATTGTAGTACAGTATCCAAGTGGCAATAGGTAACAGAAATCCAGGACTGGAGTGCATC
ASCRP3001236	98	74	110	63.5	76.5	92	5.8744	5.61218	5.67706	5.44009	6.01489	5.62928	P	P	P	P	P	P	hsa_circRNA_080788	hsa_circ_0080788	exonic	chr7	+	75933300	75933614	NM_001540	HSPB1	ACATTTATCTTCTGTTTTTCTCAAATAAAGTTCAAAGCAACCACCTGTCAGCTGCCCCCC
ASCRP3001240	133.5	108	160	83	105	118.5	6.41358	6.26986	6.50775	6.04797	6.80517	6.27141	P	P	P	P	P	P	hsa_circRNA_406736		intronic	chr6	-	8093409	8095466	ENST00000379715	EEF1E1	ACATTTTTAAGATCACCTCGCCTGGCCAGTAAACTGTTTTTTTGTTCACCGACAATGTGT
ASCRP3001241	90	74	109.5	81	58	103	5.63896	5.61218	5.61463	6.04797	5.41213	5.95801	P	P	A	P	A	P	hsa_circRNA_030131	hsa_circ_0030131	exonic	chr13	+	42739466	42742954	NM_152910	DGKH	ACCAAAATGTTGGACAGGTACACACTGCCTGCAAAGATTTATACCATCCAATATGTCCAC
ASCRP3001243	95	75	281	76	86	105	5.78347	5.63413	7.55904	5.81371	6.35457	6.03886	P	P	P	P	P	P	hsa_circRNA_401790		exonic	chr17	+	37646809	37646986	NM_015083	CDK12	ACCAAAGGCAATCACACCACCTCAGCAACCATATAAAAAGAGACCAAATCCAAAAGAAAC
ASCRP3001245	71.5	66	103	63.5	54	99	5.16647	5.40079	5.28838	5.54166	5.16815	5.70958	P	P	A	P	A	P	hsa_circRNA_400275		exonic	chr1	+	82302569	82302742	NM_012302	LPHN2	ACCAAATACAGAAGATATGAAGATCAATGATGCAGACTGATGGTTTTGATGAAGCTGGGC
ASCRP3001247	99	72.5	106	64	71	81.5	5.89475	5.57735	5.44562	5.37784	5.90683	5.28838	P	P	A	A	P	A	hsa_circRNA_101562	hsa_circ_0035943	exonic	chr15	-	66021409	66025156	NM_005848	DENND4A	ACCAACACTATTTCTCAGCATATTTCTCATTTTATGCATAAAGTTCCTTTTCCATCTCCT
ASCRP3001251	85	75	113	68	61	86	5.63896	5.66051	5.63896	5.55961	5.62441	5.4093	P	P	P	P	P	P	hsa_circRNA_104518	hsa_circ_0005284	exonic	chr7	-	148543588	148544397	NM_001203248	EZH2	ACCAAGAATGGAAACAGCGAAGGATACAGCCTGTGCACATCCTGACTTCTAATAATCATG
ASCRP3001252	135	109	150	79	96	99	6.43597	6.28689	6.42762	5.9405	6.67944	5.8785	P	P	P	P	P	P	hsa_circRNA_103251	hsa_circ_0008199	exonic	chr22	+	46085591	46136418	NM_013236	ATXN10	ACCAAGACAAGAGAAACAGCACCCAGGACTATCTTCCAAAGAGTTCTGGATATCCTAAAG
ASCRP3001253	78	66.5	95	69	57.5	100.5	5.30216	5.44009	5.30064	5.64378	5.34568	5.94636	P	P	A	P	A	P	hsa_circRNA_103254	hsa_circ_0001247	exonic	chr22	+	46125304	46136418	NM_013236	ATXN10	ACCAAGACAAGAGTTACACTGTTAGACCTTATGATAGCCAAGATAACGAGTGATGAGCCA
ASCRP3001254	94	89	125.5	83	86	104.5	5.78347	5.95994	5.97913	6.06783	6.34277	5.999	P	P	P	P	P	P	hsa_circRNA_001991	hsa_circ_0001991	sense overlapping	chr5	+	80299959	80338802	NM_006909	RASGRF2	ACCAAGCCAGGCACCTCTGATCACAGCCTAAGAGCATGTAAGGTTCTCTGGAAGGATTTG
ASCRP3001256	161	137.5	170	92	94	120	6.78515	6.6853	6.69461	6.27763	6.5799	6.38438	P	P	P	P	P	P	hsa_circRNA_048085	hsa_circ_0048085	exonic	chr19	+	676388	683392	NM_005860	FSTL3	ACCAAGGAAATAAAGACTCAAGCCATTTGGGAAGTCGGTGCCGCTGCCGTCTCTGCGTTC
ASCRP3001258	76	66.5	94	54.5	65	78	5.32183	5.37784	5.25729	5.03331	5.62441	5.08912	P	P	A	A	P	A	hsa_circRNA_104333	hsa_circ_0001685	exonic	chr7	+	24663284	24690331	NM_016447	MPP6	ACCAAGTTATAGAGATACCATTACTCCTCAACAGCAATGCAGCAAGTCTTGGAAAACCTT
ASCRP3001259	148	124	173	87	109	122	6.59055	6.50775	6.63659	6.1615	6.9312	6.38438	P	P	P	P	P	P	hsa_circRNA_100492	hsa_circ_0016979	exonic	chr1	-	233353644	233372726	NM_014801	PCNXL2	ACCAATACACAGAGATGCAGGTCAGCTCCTCCAGTACCACAACTTCTGAGAGTCAAGATC
ASCRP3001260	105	80	131	63	75	100	5.96956	5.77691	5.92277	5.45934	6.06783	5.8785	P	P	P	A	P	P	hsa_circRNA_100491	hsa_circ_0003314	exonic	chr1	-	233353644	233363117	NM_014801	PCNXL2	ACCAATACACCATGTGAGTCAGGATCTGGAAGCCTCGTCATGTTCTTCAACACAAGGAAA
ASCRP3001262	376	336	408	219.5	204.5	253	8.10415	8.12863	8.21673	7.81002	8.17325	7.8151	P	P	P	P	P	P	hsa_circRNA_004646	hsa_circ_0004646	exonic	chr1	+	162546566	162567648	NM_003115	UAP1	ACCAATCCAATGTGAAATCTCTCCTCTTATCTCCTATGCTGGAGAAGACTTTTCCAGATT
ASCRP3001266	97	85	132	71	71	97	5.85168	5.85376	6.09094	5.76148	5.9405	5.81798	P	P	P	P	P	P	hsa_circRNA_101678	hsa_circ_0037353	exonic	chr16	-	1872300	1873038	NM_005326	HAGH	ACCACCACTGGTCCAGCCCTGCTGGGAGTTTTCTGCCACACAGATTTGCGGAAGAACCTG
ASCRP3001271	73	57	102	67	56.5	91	5.21583	5.08381	5.21907	5.67235	5.29452	5.5287	A	P	A	P	P	P	hsa_circRNA_007930	hsa_circ_0007930	exonic	chr5	+	135483520	135489852	NM_005903	SMAD5	ACCACTATAAGAGAGTGGAGAGTCCAGAAAGGAAGCTGTTGAAGTTATTGAAGTACCTGT
ASCRP3001272	326	263	321	203	221.5	257	7.88746	7.74145	7.80088	7.68648	8.3654	7.84808	P	P	P	P	P	P	hsa_circRNA_102983	hsa_circ_0005265	exonic	chr20	+	2928627	2945848	NM_002836	PTPRA	ACCACTCCAGAAACTTTCCCTCCTTCAGGACACATGTTCAAAGAGCATAATTAACTTTTT
ASCRP3001273	88	75.5	115	66	76	93	5.59238	5.70729	5.73464	5.64378	6.03153	5.66526	P	P	P	P	P	P	hsa_circRNA_003074	hsa_circ_0003074	exonic	chr10	+	12123470	12133683	NM_018706	DHTKD1	ACCACTCCAGCTGAAAGAGGAAGGTCTTCTTTATACTGCAGTGATATTGTTGATCATGGC
ASCRP3001274	148	121	142.5	110	172	116.5	6.60606	6.4546	6.32338	6.5799	7.86159	6.31132	P	P	P	M	P	P	hsa_circRNA_103337	hsa_circ_0065052	exonic	chr3	-	44986659	45000952	NM_016598	ZDHHC3	ACCACTGCAGATGCCAGTATGGACAGAATAGCTTATGATGCTTATCCCCACCCACCACTT
ASCRP3001275	197	176	209.5	119	129	136	7.08567	7.09625	7.07812	6.79763	7.28075	6.67709	P	P	P	P	P	P	hsa_circRNA_403676		exonic	chr6	-	99930628	99958106	NM_001080481	USP45	ACCACTTTCTCCTAAAGTTCTTTTTAATCAGCTTTGTCAGAATAAATAACAGATGCGGGT
ASCRP3001276	76	66	91	61	65	91.5	5.19957	5.33381	5.13603	5.33976	5.81371	5.70958	A	P	A	A	P	P	hsa_circRNA_102568	hsa_circ_0051449	exonic	chr19	+	45766370	45769539	NM_031417	MARK4	ACCAGAAAAATATTGTACACAGGGACCTGAAGGTTGCCATCAAGATTATCGACAAAACCC
ASCRP3001278	532	451	511	799	65	969.5	8.65373	8.57269	8.56382	9.76259	5.73915	9.85409	P	P	P	P	P	P	hsa_circRNA_007809	hsa_circ_0007809	exonic	chr14	+	50190591	50192487	NM_172193	KLHDC1	ACCAGAAATTAAAACTAATATATTTTGGTGGTTATGGGTGTAGGAGACACAGTGAACTCC
ASCRP3001282	81	70	108	59	62	78	5.43732	5.5647	5.54681	5.28222	5.4971	5.15133	P	P	A	P	P	A	hsa_circRNA_100671	hsa_circ_0019632	exonic	chr10	-	103716353	103717489	NM_024541	C10orf76	ACCAGAGCTTTGACAACCTCTACTCCATGGCCTTGATAAATTTGCTGAAGTTCCTTATGT
ASCRP3001283	103	109	131	83	175.5	101	5.93461	6.25577	6.06962	6.09094	7.91537	5.80514	P	P	P	P	P	P	hsa_circRNA_100352	hsa_circ_0000137	exonic	chr1	-	155408117	155408859	NM_018489	ASH1L	ACCAGAGGAAGAAGAGCAAGAGAATAATAAAAGTAAACGGAGTTCCCTCTCGAAGTCCAA
ASCRP3001285	185	172.5	193	125	65	139	6.98106	7.07411	6.89377	6.8693	5.70268	6.69345	P	P	P	P	P	P	hsa_circRNA_104179	hsa_circ_0077705	exonic	chr6	-	116966876	116982009	NM_145062	ZUFSP	ACCAGATATTGGCAGTAGAGGGTGCTCTTTCTCTAGAGGAGAAACTTACTGTGATCAACC
ASCRP3001287	75	65	82.5	63	69.5	85	5.25099	5.37205	4.93061	5.45934	5.86412	5.4093	A	P	A	P	P	P	hsa_circRNA_001616	hsa_circ_0001616	exonic	chr6	-	86235843	86251761	NM_020468	SNX14	ACCAGATGTAAATCTTGTATTTCAGACAACTTTTAAGAGGTGCAGAATCACCAACACGCA
ASCRP3001288	96	79	108.5	72	73	94	5.75926	5.70729	5.62928	5.76148	5.90683	5.62928	P	P	A	P	P	P	hsa_circRNA_102671	hsa_circ_0053829	exonic	chr2	+	32735592	32738221	NM_016252	BIRC6	ACCAGCACTCCTGGACCAAGAGCTCTTTGAATTTGAATAGTCCTTTACTTTTTGGAAGAC
ASCRP3001290	90.5	75	112	57.5	51	79	5.67235	5.66051	5.67706	5.24148	4.98477	5.17315	P	P	P	P	A	A	hsa_circRNA_008951	hsa_circ_0008951	exonic	chr7	-	22999874	23030758	NM_032581	FAM126A	ACCAGCATGTCAATAAGGGGTCATAGGTGGAAAAGACATGGTTGAAGGTTTAGAACAGAT
ASCRP3001291	406	302.5	439	214.5	267	284	8.26638	7.96095	8.33221	7.7532	8.71795	8.0021	P	P	P	P	P	P	hsa_circRNA_001741	hsa_circ_0001286	intronic	chr3	+	42132937	42134918	ENST00000484786	TRAK1	ACCAGCTAATCTTCCTACCCTTCAGTTCCCTTATGACTAGTGCCTTTGGAGTTTATGTCT
ASCRP3001293	77	60	109	60	60.5	98.5	5.28838	5.26981	5.4931	5.33976	5.54166	5.79435	P	P	A	P	P	P	hsa_circRNA_001407	hsa_circ_0001407	intergenic	chr4	+	42212390	42215180			ACCAGCTCCTTGTCATGATTAAAAGCTGGAAGATACTCACCAAACAAACAAACAATGAAT
ASCRP3001294	80	59	88	62.5	55	87	5.39223	5.17315	4.98097	5.44009	5.21907	5.50507	P	P	A	P	A	A	hsa_circRNA_002863	hsa_circ_0002863	exonic	chr2	-	69585460	69590802	NM_002056	GFPT1	ACCAGCTTTACTACCTTGGTGGAGAGAGTTATCCAACAATTGAGCAACAAGATATGGATT
ASCRP3001298	122	95	155.5	76	75	122	6.25577	5.99994	6.37354	5.82224	6.0927	6.44979	P	P	P	P	P	P	hsa_circRNA_087331	hsa_circ_0087331	exonic	chr9	-	84267098	84300811	NM_001303103	TLE1	ACCAGGTCTACCTCCTACACCTTAAATTGGAATGTGAGAAACTGGCAAGTGAAAAGACAG
ASCRP3001300	83	79	118	64	55.5	93.5	5.4648	5.75482	5.81798	5.45934	5.34568	5.66526	P	P	P	P	A	A	hsa_circRNA_058695	hsa_circ_0058695	exonic	chr2	+	232952196	233199209	NM_152383	DIS3L2	ACCAGTCTCTTCTTTGCTGTTCTGGTCAAGGTAGTTAAACCAGAGAGCAATGACAAAGAA
ASCRP3001302	141	137.5	153	117	84	134	6.51566	6.66826	6.47974	6.74255	6.34277	6.60606	P	P	P	P	P	P	hsa_circRNA_100544	hsa_circ_0017643	exonic	chr10	-	7325865	7327916	NM_001018039	SFMBT2	ACCAGTTGGTTGGTGTCAAGAGAATAAATACAGAATGGACCCACCTTCAGCAATCAAAGA
ASCRP3001309	112.5	80	121.5	68	64	83.5	6.13779	5.75482	5.8286	5.61218	5.62441	5.31279	P	P	A	P	P	A	hsa_circRNA_101096	hsa_circ_0027491	exonic	chr12	+	69210591	69218431	NM_002392	MDM2	ACCATCTACCTCATCTAGAAGGAGAGCAATTAGTGAGACAGGTTCTTTTTTATCTTGGCC
ASCRP3001315	113.5	112	144.5	80.5	68.5	96	6.13779	6.36043	6.28227	6.00556	5.8286	5.69805	P	P	P	P	P	P	hsa_circRNA_401640		exonic	chr16	-	70301561	70316687	NM_001605	AARS	ACCATTCCCGTTCTTTGGGGTGACTTTCAAGATGGACTCTACTCTAACAGCAAGTGAAAT
ASCRP3001326	100	89.5	128	90	50	120	5.91283	5.94636	5.98862	6.25577	4.98477	6.33906	P	P	P	P	A	P	hsa_circRNA_002107	hsa_circ_0002107	exonic	chr5	+	61846193	61897675	NM_016338	IPO11	ACCCACAGAACAAGATAAGAGGAAAAAGATGGTTGTGGAAAATGCCCTTAAAGTGAACCC
ASCRP3001328	91	79	115	67	59	87.5	5.62928	5.70729	5.65337	5.59238	5.4971	5.42897	P	P	P	P	P	A	hsa_circRNA_402857		exonic	chr3	-	49083857	49114471	NM_017730	QRICH1	ACCCAGATGTGCTCTACTATATTTTCCTGTGTATTCAAAAGGAACCCTAAGGACTCTGCA
ASCRP3001331	80	66	101.5	57	51.5	78	5.4093	5.35158	5.43454	5.17315	5.13603	5.17315	P	P	A	P	A	A	hsa_circRNA_072816	hsa_circ_0072816	exonic	chr5	-	69424179	69503572	uc010ixu.3	SMA4	ACCCAGTATATTCAAAGCTACAAGGGATTTGTTGACATAACGGGCTGGTGAATTACCAGA
ASCRP3001332	71	59	99.5	61	52.5	90.5	5.17648	5.15302	5.26981	5.42057	5.08026	5.61463	A	P	A	P	A	P	hsa_circRNA_405577		exonic	chr17	-	38547757	38548989	NM_001067	TOP2A	ACCCAGTTCCTAAAAAGAATGTGACAGTGAAGAAGACAGCAGCAAAAAGTACAAAGACAA
ASCRP3001333	108	92.5	122	73	101	111	6.02046	5.96956	5.80406	5.79435	6.69461	6.18317	P	P	P	P	P	P	hsa_circRNA_407188		intronic	chr9	-	74522734	74523039	ENST00000333421	ABHD17B	ACCCATCACCCAGTTAAACAAACAAAACTACCAATTAAAACGAAGTCCACTTCACTGTTT
ASCRP3001334	82	69	93	59	65	86.5	5.49444	5.50771	5.25729	5.26043	5.70268	5.42897	P	P	A	P	P	A	hsa_circRNA_011167	hsa_circ_0011167	exonic	chr1	+	29313942	29314417	NM_203342	EPB41	ACCCATCTTTGGATCTTCATTCATTAAGCAGTGCAGAAACACAGCAACATCATGACAACA
ASCRP3001335	138	145	186	121	163.5	145	6.48444	6.76373	6.84546	6.82651	7.77065	6.7846	P	P	P	P	P	P	hsa_circRNA_085323	hsa_circ_0085323	exonic	chr8	-	109240495	109254142	NM_001568	EIF3E	ACCCCAAAGGTCGCGATAATATTATTGACCTCTTCCTTTATCAGCCACAATATATAATGA
ASCRP3001336	94.5	77	109	59	60	81	5.79435	5.68175	5.65337	5.29452	5.45934	5.25099	P	P	A	A	P	A	hsa_circRNA_406148		exonic	chr21	+	37653780	37664531	NM_005128	DOPEY2	ACCCCACACTGTCAGGATTCTAGAACTTCTAAAATTAAAGTTTGGGACATGCAGAGCAGT
ASCRP3001337	84.5	72	111	70	64	94	5.54938	5.58739	5.60231	5.66051	5.54166	5.73238	P	P	A	P	P	A	hsa_circRNA_008865	hsa_circ_0008865	exonic	chr10	+	70719561	70720005	NM_004728	DDX21	ACCCCAGTGAAGCTGCCAGTGAAGAAAGTAACAGTGAGATAGAGCAGAAAGAGAAAAAAG
ASCRP3001339	183.5	157	211	79.5	82.5	100	6.96768	6.87136	7.08478	6.00556	6.30221	5.90482	P	P	P	P	P	P	hsa_circRNA_007084	hsa_circ_0007084	exonic	chr10	+	22002700	22016857	NM_004641	MLLT10	ACCCCGAGGAAGTCTCTCGCCACGGTATTTATAACAGCAATGATGTAGCAGTATCGTTTC
ASCRP3001340	1515	1543.5	1459	1372	132	1425.5	10.2004	10.415	10.1629	10.4631	7.32753	10.3937	P	P	P	P	P	P	hsa_circRNA_011538	hsa_circ_0011538	exonic	chr1	+	35824525	35855699	NM_005095	ZMYM4	ACCCGCCTTCACAAAATAATGCAGGTGGTGGTATCATGGATACAGAAATGTCTGAAGATA
ASCRP3001341	85	70	114	77	66	95.5	5.51562	5.5647	5.81798	5.8744	5.73915	5.70958	P	P	P	P	P	P	hsa_circRNA_000596	hsa_circ_0000661	antisense	chr15	+	100645330	100645426	NM_139057	ADAMTS17	ACCCGGGAGATGGTGCTGTTGCCACCCACCAGGATGGTGGCTCTTTTGTAAAGACTGGTG
ASCRP3001343	369	307	367	379	67	477	8.09802	7.98583	8.03845	8.62828	5.73915	8.78871	P	P	P	P	P	P	hsa_circRNA_001288	hsa_circ_0000999	sense overlapping	chr2	-	46795476	46795608	NR_104182	LOC100506142	ACCCTAAAAGCTTGCTATATAAAGGATACTTTCTGGAGGTTGGTGGTCCAGTAGCACAGA
ASCRP3001344	121.5	106	145	89	112.5	114	6.26986	6.22234	6.38366	6.25577	6.98106	6.27141	P	P	P	P	P	P	hsa_circRNA_103523	hsa_circ_0068142	exonic	chr3	+	182602540	182605501	NM_014616	ATP11B	ACCCTCATGTGTTACAAAATAAGCCCACCCTTTATCGGAATCATGGGTAAAGAAGGAAGA
ASCRP3001345	127	127.5	167	109.5	80	136	6.3531	6.54814	6.56728	6.62749	6.19142	6.59863	P	P	P	P	P	P	hsa_circRNA_102830	hsa_circ_0001073	exonic	chr2	+	148653869	148657467	NM_001616	ACVR2A	ACCCTCCTGTACTTGTTCCAACTCAAGTGCTATACTTGGTAGATCAGAAACTCAGGAGTG
ASCRP3001346	106	105.5	147.5	83	99	89	6.02046	6.25891	6.35457	6.06783	6.70732	5.56216	P	P	P	P	P	P	hsa_circRNA_023420	hsa_circ_0023420	exonic	chr11	-	71808337	71808960	NM_017907	LAMTOR1	ACCCTCGATAAAGGAAGTATATTCATCCAGTCTCCAGGATAGCTGCTTATGCCTACAGTG
ASCRP3001347	303	277	362	270.5	176	358.5	7.78516	7.81055	8.05572	8.10458	7.91537	8.37376	P	P	P	P	P	P	hsa_circRNA_102059	hsa_circ_0043428	exonic	chr17	-	37579579	37584043	NM_004774	MED1	ACCCTGACCCCATACCTTTGAATCACAACATGAGATTTTATGCTGTCATTTAATGAACCT
ASCRP3001348	90	75	130	76	70	105	5.66526	5.63413	5.93658	5.79435	5.77691	5.95801	P	P	P	P	M	P	hsa_circRNA_103074	hsa_circ_0060627	exonic	chr20	+	46252654	46256767	NM_006534	NCOA3	ACCCTGAGAGCTTTATTACCAGACATGATCTTTCAGTCTTACCTGCAGTGGTGAAAAACG
ASCRP3001350	93	81	128	78	52	95.5	5.68876	5.80729	5.90482	5.9405	5.10492	5.61463	P	P	P	P	A	P	hsa_circRNA_005752	hsa_circ_0005752	intronic	chr9	-	113771427	113773970	uc011lwn.2	LPAR1	ACCCTGTTTACATCTTCTTAAAAGTTGTGTCATCCTTGAAGGATAGAATAAATCAGCTGT
ASCRP3001351	93	97	122	72	97.5	83	5.72785	6.11195	5.79435	5.76148	6.64502	5.18807	P	P	P	P	P	A	hsa_circRNA_069586	hsa_circ_0069586	exonic	chr4	+	41945763	41951402	NM_018126	TMEM33	ACCCTTCGATATTCGTCTCGAAGAAACCCATATTGTCGTGAGTATCTTCCCAGTCTTGTT
ASCRP3001355	82	61.5	102.5	63	44	91	5.49444	5.25414	5.28838	5.50507	4.67228	5.59487	P	P	A	P	A	P	hsa_circRNA_400289		exonic	chr1	+	100459092	100480976	NM_012243	SLC35A3	ACCGACTGACCTGGATAGTAGTTGTTCTTCAGGCAAATGAAGATAAAACAATGTTCGCCA
ASCRP3001356	130	75	98	78.5	66	97	6.34573	5.58739	5.4931	5.92475	5.77691	5.85168	P	P	A	P	P	P	hsa_circRNA_100060	hsa_circ_0010023	exonic	chr1	-	12638745	12639440	NM_004753	DHRS3	ACCGAGATGTTCCAGGGCATGAGAGTCAGGTGGGTGACATCACCATCCTGGTGAACAATG
ASCRP3001361	93.5	80.5	115.5	78	62	97	5.72785	5.77691	5.73464	5.9405	5.58238	5.75926	P	P	A	P	P	P	hsa_circRNA_104175	hsa_circ_0005954	exonic	chr6	+	111208707	111211559	NM_001634	AMD1	ACCGGAATTTCCAGGAAGAAATAGAGTTTCTTAATGCAATTTTCCCAAATCTGAGTGGGA
ASCRP3001363	172	185.5	197	145	148	118	6.84963	7.17573	6.92181	7.13696	7.58118	6.33087	P	P	P	P	P	P	hsa_circRNA_401999		exonic	chr19	-	430683	440932	NM_012435	SHC2	ACCGGTACAGTACATGGGCTGCATCGAGGTTCTCCGCTCTATGCGCTCCCTGGACTTTAA
ASCRP3001365	275.5	200	282.5	132.5	137	165	7.62447	7.29689	7.59772	6.96672	7.39301	7.07768	P	P	P	P	P	P	hsa_circRNA_018818	hsa_circ_0018818	exonic	chr10	-	75264607	75265184	NM_152586	USP54	ACCGTTGTCTCAGAGAGGGAGGAAGCTCCGGTTTCTTCCCACAGTTTTGCTCTGCAGATG
ASCRP3001369	99.5	89	117	79	102.5	92	5.84124	5.95994	5.96861	5.99052	6.75485	5.61463	P	P	P	P	P	P	hsa_circRNA_404584		exonic	chr1	+	152221370	152224234	ENST00000420707	FLG-AS1	ACCTACTACAATTCTTAGCCGATTTTTCCTCTTAGGATTTATTTCCCTGGAGACCTCATG
ASCRP3001370	99	81	127	68	55	98	5.8744	5.80729	5.94636	5.64378	5.37205	5.80514	P	P	P	P	P	P	hsa_circRNA_405867		intronic	chr2	-	44169153	44169936	ENST00000260665	LRPPRC	ACCTAGAGCATCCTCTGTGCTTCTGATTATATCCTGAACTGAATTTGACTGAAACGCAGA
ASCRP3001374	103	100	137	86.5	118	108.5	5.93461	6.10148	6.11195	6.17654	7.06651	6.07141	P	P	P	P	P	P	hsa_circRNA_102130	hsa_circ_0005652	exonic	chr17	+	53016284	53024673	NM_005486	TOM1L1	ACCTCACCTCAAGCCACGCATATGATAATATTTCAGCCTTCCAAGTTCTGATGTAACAAA
ASCRP3001376	191	178	205.5	146.5	173	142.5	7.0191	7.11024	6.99903	7.17407	7.87291	6.71306	P	P	P	P	P	P	hsa_circRNA_104922	hsa_circ_0003270	exonic	chr9	+	128099296	128099870	NM_015635	GAPVD1	ACCTCATTCATCATCTTCATCCCCGAGTAAGGACTCCTCAAGAGGAGAGGTGCCCACCAG
ASCRP3001377	739.5	670	738.5	615	435.5	405.5	9.11829	9.21735	9.12131	9.36814	9.66459	8.5456	P	P	P	P	P	P	hsa_circRNA_104572	hsa_circ_0007618	exonic	chr8	+	25265498	25266456	NM_024940	DOCK5	ACCTCCACTCACTCCCAAAGCCACCAGGACCCTAACTCAATCTTGGAGCCACTTTTGGAG
ASCRP3001378	125	115	128	83.5	83	88	6.33832	6.38941	6.04979	6.08032	6.22234	5.48909	P	P	P	P	P	P	hsa_circRNA_402338		exonic	chr2	-	112588862	112596089	NM_022662	ANAPC1	ACCTCCCTGGAATCTGTGAAAGAAGCAGACTTGTAGTCTTGTTTGACTTTGAAGGATCAC
ASCRP3001380	78	59	87	61	47	138	5.32183	5.24148	5.05517	5.33976	4.93061	6.68354	P	P	A	P	A	P	hsa_circRNA_104658	hsa_circ_0004592	exonic	chr8	-	99718694	99719539	NM_006281	STK3	ACCTCCTTATGCTGATATACATCCAATGAGGTTAATAGAAGATGAAATTGCAACCATTCT
ASCRP3001381	83.5	74	98	89	94.5	103.5	5.43732	5.66051	5.21907	6.21103	6.56728	5.94636	P	P	A	P	P	P	hsa_circRNA_005882	hsa_circ_0005882	exonic	chr2	-	168920009	168986268	NM_013233	STK39	ACCTCGTTTTGAGATTAAGGCCCACAGCAGCAGAACTTTTAAAATGCAAATTCTTCCAGA
ASCRP3001384	80	62	112	60	64.5	89	5.4093	5.24148	5.45934	5.33976	5.64378	5.45387	P	P	A	P	P	A	hsa_circRNA_103643	hsa_circ_0005912	exonic	chr4	+	54265896	54294350	NM_030917	FIP1L1	ACCTCTGATTCCACCACCGGGTACAGCAGGGAAGAACTGGAAACTCAGAGAAAGAAACTG
ASCRP3001385	88	79	120	68	57	85	5.59238	5.75482	5.81798	5.64378	5.41213	5.25099	P	P	P	P	A	A	hsa_circRNA_103318	hsa_circ_0007147	exonic	chr3	-	33453072	33467233	NM_014517	UBP1	ACCTCTGCTTTCATTCAGTGATGTCTTGGCATTGCCCATTTTCAAGCAGGAAGATTCCAG
ASCRP3001386	78.5	65.5	103	64	69.5	76.5	5.39223	5.4648	5.45934	5.42057	5.89475	5.06597	P	P	A	P	P	A	hsa_circRNA_025285	hsa_circ_0025285	exonic	chr12	+	7025834	7032859	NM_001975	ENO2	ACCTCTGTGGCATTGAAATGAGCACCTCCATTAAAGTCTGAATCAGTGCGTGTCCTGAAG
ASCRP3001391	125.5	126	172.5	110.5	126.5	171	6.28227	6.55583	6.63053	6.61221	7.25422	7.09625	P	P	P	P	P	P	hsa_circRNA_101695	hsa_circ_0007146	exonic	chr16	-	5077135	5078186	NM_016256	NAGPA	ACCTGAAGCCACCCTGAGGGCGGGAGAACTCTCCTTTTTCACCAGCCAGGACAACATGTG
ASCRP3001392	69.5	55.5	91	59	49	83	4.99988	5.12229	5.12573	5.33976	4.87023	5.17315	A	P	A	P	A	P	hsa_circRNA_103959	hsa_circ_0003205	exonic	chr5	+	138145726	138147991	NM_001903	CTNNA1	ACCTGAAGTGGATAAGCTGAACATTATGGCAGCCAAAAGACAACAGGTGATTTGATGAAG
ASCRP3001393	105	89.5	136	86	65	113	5.96956	5.94636	6.15308	6.13608	5.73915	6.2094	P	P	P	P	P	P	hsa_circRNA_405912		intronic	chr2	+	73477044	73477365	ENST00000258091	CCT7	ACCTGAGTGAAGAATGTAAGAGCAGCTGCTGAGTGTTGGGGGGGCTGGCAGTGAGCCGTG
ASCRP3001394	203.5	128.5	194	89	76	160	7.14633	6.58743	6.96094	6.17654	6.03153	7.02788	P	P	P	P	P	P	hsa_circRNA_053294	hsa_circ_0053294	exonic	chr2	+	27820936	27830906	NM_001271286	ZNF512	ACCTGATGATCGAAAGCAGGACCCAGTGCTCCATAAAGGATAATAGTTTCCAGTACACTA
ASCRP3001395	95	88	120	78	61	104	5.8286	5.93264	5.77252	5.95607	5.56216	5.98578	P	P	P	P	P	P	hsa_circRNA_007135	hsa_circ_0007135	exonic	chr7	-	6840578	6841154	NM_198097	CCZ1B	ACCTGATTGAAGTAAATGGTCTGAGAAAGAACCCCAGTTTAAGTTTATCTACTTCAACCA
ASCRP3001397	298.5	281.5	328.5	216.5	164.5	241.5	7.7643	7.84181	7.84495	7.80034	7.75932	7.73695	P	P	P	P	P	P	hsa_circRNA_009031	hsa_circ_0009031	exonic	chr4	+	4650703	4651269	NR_037888	STX18-AS1	ACCTGCCCCTAGATCTTCTATTTCTGATCATCTTCTATGCAAGGATGCAGAGATTCAGAG
ASCRP3001400	283	252.5	245	195	47	232.5	7.66443	7.66354	7.36703	7.62203	4.77245	7.65611	P	P	P	P	A	P	hsa_circRNA_014551	hsa_circ_0014551	exonic	chr1	-	155313104	155316260	NM_018489	ASH1L	ACCTGCTGTGTGTTGGACCTTTATACGTATTGTAAAGGTATGGCAGCACTGTGATTGTAT
ASCRP3001401	103.5	79	131	67	51.5	94	5.9405	5.73238	5.96861	5.54166	5.16815	5.59487	P	P	P	P	A	A	hsa_circRNA_103157	hsa_circ_0008533	exonic	chr22	-	19178815	19187352	NM_001835	CLTCL1	ACCTGGACAGTCAGTTTCTTTTCAAAGGTGTGCTTTGCCTGCATGGATGGACAAGAGTTC
ASCRP3001405	137	140.5	156.5	114	121	114.5	6.48444	6.69809	6.45117	6.65996	7.12711	6.24312	P	P	P	P	P	P	hsa_circRNA_059711	hsa_circ_0059711	exonic	chr20	+	30330343	30389603	NM_012112	TPX2	ACCTGGCCTGGAATAAATACGTTTTGTCTTTCCCTCGTTCTTGATACATATTTGCCAGAC
ASCRP3001406	96	78	107	69	83	187	5.79435	5.68175	5.62928	5.67235	6.28535	7.29689	P	P	P	P	P	P	hsa_circRNA_405189		exonic	chr14	+	31050069	31050322	ENST00000550944	G2E3	ACCTGGTGACTCACAGAACCTTGCTAAAAAACATTCCCTTCAATTTAAAAAATGTTCCCG
ASCRP3001407	93	76	116.5	79.5	48	92	5.65337	5.63413	5.73464	6.00556	4.87023	5.61463	P	P	A	P	A	P	hsa_circRNA_101209	hsa_circ_0029403	exonic	chr12	+	129396968	129411699	uc001uhy.1	GLT1D1	ACCTGGTGATTGTGGGTCCTGAACCGCATGCTAAGGGTAAGGTCTATGTCCAGAGTCAAG
ASCRP3001408	83	62	95	58	59	91	5.43732	5.30216	5.21907	5.17315	5.4971	5.69805	P	P	A	A	A	P	hsa_circRNA_007475	hsa_circ_0007475	sense overlapping	chr12	-	51639798	51640615	NM_001031628	SMAGP	ACCTGTACAAGAACAAAGGCAGCTACGTCACCTATGAACCTACAGAAGAAGAACTGATGA
ASCRP3001412	73	59	84.5	58	67	91	5.21583	5.13603	4.9695	5.24148	5.81371	5.57986	A	P	A	A	P	P	hsa_circRNA_401817		exonic	chr17	+	46998521	47000299	NM_023079	UBE2Z	ACCTTCAAGGCCAAACTATGCAGGAGAGACATCCAGGAGACAGCAAAAACTATAATGAAT
ASCRP3001413	88	66	94	63.5	60.5	93	5.63896	5.42897	5.25729	5.44009	5.48104	5.66526	P	P	A	P	A	P	hsa_circRNA_103819	hsa_circ_0072305	exonic	chr5	-	38496483	38530768	NM_002310	LIFR	ACCTTCCAAAATAGCGAGTATGGAAATTCCAAATGGACTGACTGCATTGCACAGATGATG
ASCRP3001415	165	134.5	179	121	152.5	155	6.82969	6.64622	6.76594	6.79763	7.63781	6.90986	P	P	P	P	P	P	hsa_circRNA_100683	hsa_circ_0020028	exonic	chr10	+	112723882	112745523	NM_007373	SHOC2	ACCTTGACTTGCAGCACAATGAACTGCTAGACCTCCCAGATACTATAGGAACTCTAATGA
ASCRP3001419	126.5	118	156	86.5	66	123.5	6.33087	6.42762	6.42062	6.12751	5.70268	6.35089	P	P	P	P	P	P	hsa_circRNA_025177	hsa_circ_0025177	sense overlapping	chr12	+	6643656	6647536	NM_002046	GAPDH	ACCTTGTCATGTACCATCAATAAAGTACCCTGTGCTCAACCAAATTGAGCCCGCAGCCTC
ASCRP3001420	87	74	126	72	56	96	5.63896	5.58739	5.93658	5.70498	5.32183	5.75926	P	P	P	P	A	P	hsa_circRNA_403658		exonic	chr6	+	87925620	87943245	NM_015021	ZNF292	ACCTTGTCTGTCTTTGTACATCATCACCAAATGGAAAGTTAATCGAAGAGACACTCCTAG
ASCRP3001421	700	609.5	766	316	322.5	419.5	9.04882	9.04165	9.18115	8.33556	9.11156	8.60068	P	P	P	P	P	P	hsa_circRNA_001100	hsa_circ_0000877	sense overlapping	chr19	+	4445536	4447603	NR_039901	MIR4746	ACCTTGTTCTGCAGCTTGATCTTCCGGTACTTCTCCTCCTCGGGGTGCAGGATGGAGTCC
ASCRP3001422	89.5	69	103	65	81	86	5.67235	5.4648	5.51824	5.45934	6.22234	5.39223	P	P	P	P	P	P	hsa_circRNA_100772	hsa_circ_0021535	exonic	chr11	-	28080472	28113060	NM_031217	KIF18A	ACCTTTCCACAACTTGGACCAGTTCAGCCTATTCCTTGTTGTATATAATGAACAGATTCG
ASCRP3001429	1348	1158	1221	1525	118	1619.5	10.0372	9.98856	9.90425	10.6277	7.08522	10.5932	P	P	P	P	P	P	hsa_circRNA_406225		exonic	chr3	-	11849306	11858811	NR_104314	TAMM41	ACGAAAGGCATTTTTACTGCTGGTGACTTTCGGATGGTGGTTGGAGAAGATAAAACAAAA
ASCRP3001430	108.5	80	129.5	72.5	60	99	6.06783	5.77691	5.99994	5.74812	5.41213	5.81798	P	P	P	P	A	P	hsa_circRNA_101886	hsa_circ_0000720	exonic	chr16	+	81929411	81939112	NM_002661	PLCG2	ACGAACACAAGCAACAGGGGGAGCTGTACATGTGGGATTCCATTGACCAGTGGACTGCTG
ASCRP3001432	77	68	96.5	61	60.5	101.5	5.25099	5.45661	5.13603	5.33976	5.4971	5.8785	P	P	A	A	P	P	hsa_circRNA_406800		intergenic	chr6	-	77921697	77983024			ACGAAGATTGAGCCCAGCATCTTGCTATTAAGGAAAAGTATGAGCCTTGCAAGAAGACAT
ASCRP3001433	83.5	68	120	67	58	83.5	5.5287	5.45661	5.84124	5.61218	5.45934	5.28838	P	P	A	P	A	A	hsa_circRNA_402518		exonic	chr20	+	2636240	2637195	NM_006392	NOP56	ACGAATCGATTGCTTCTCTGGCATGGACATATCTGCCATTGACTTGATAAACATCGAGAG
ASCRP3001435	78	69	106	65.5	63.5	99	5.4093	5.45661	5.33082	5.5287	5.60231	5.81798	P	P	A	P	P	P	hsa_circRNA_078367	hsa_circ_0078367	exonic	chr6	+	155095122	155131342	NM_014892	SCAF8	ACGACAGAAAAAGGGATTACCTCCAATTAGATCTAAAACACTAAGTGTTGTATTCCCTGA
ASCRP3001437	86	65.5	95.5	60	67	84	5.49444	5.35158	5.30064	5.29452	5.79435	5.42897	P	P	A	P	P	P	hsa_circRNA_405988		exonic	chr2	-	170387096	170401345	NM_024622	FASTKD1	ACGACATTTGGAAATTCTGGGGTATCGTGTAATTCAGATCCATCCTTTTACAATCCCTGC
ASCRP3001438	105	79	124	67	56.5	94.5	5.94928	5.75482	6.03061	5.57735	5.43732	5.77691	P	P	P	P	P	P	hsa_circRNA_400983		exonic	chr12	-	65122735	65138687	NM_002076	GNS	ACGACCTAAATAAGACACAGATGGATGGGATGTCCTTATTGCCCATTTTGGAAAAGAATT
ASCRP3001439	81	68	99	61	47	84.5	5.4093	5.45661	5.13603	5.37784	4.81151	5.34863	P	P	A	P	A	A	hsa_circRNA_102407	hsa_circ_0008186	exonic	chr19	+	2180711	2191239	NM_032482	DOT1L	ACGACCTGTTTGTGGACTTGGGGAGCGGATAAACATCACGATGCTGCTCATGAAATCATC
ASCRP3001442	115	103.5	139	86.5	131	114.5	6.12923	6.23037	6.22234	6.10498	7.30907	6.24312	P	P	P	P	P	P	hsa_circRNA_407277		intronic	chrX	+	24094105	24094366	ENST00000253039	EIF2S3	ACGACTTCCAGTGTATTTTGAAATAGATTTAAGCAATAAACTTTCACCACCCCGCCCAGC
ASCRP3001443	121	109	139	79	104	98	6.23676	6.30221	6.20615	5.99052	6.79655	5.81798	P	P	P	P	P	P	hsa_circRNA_104281	hsa_circ_0079040	exonic	chr7	-	618892	647089	NM_002735	PRKAR1B	ACGACTTTTACATCATCACGGAGTGACATATTCGATGCCATGTTCCCTGTCACTCACATC
ASCRP3001444	117.5	73.5	108	72	74	94	6.21589	5.59983	5.70268	5.76148	6.06783	5.73238	P	P	P	P	P	P	hsa_circRNA_103081	hsa_circ_0002168	exonic	chr20	-	48744511	48747484	NM_199129	TMEM189	ACGAGACCTACTTCTGCATCACCACAGTTGCAGGGGCTCTCATTGCTGACTTCTTGTCTG
ASCRP3001447	791	803	750	783	79.5	797	9.22057	9.4438	9.14847	9.74209	6.20778	9.58292	P	P	P	P	P	P	hsa_circRNA_101038	hsa_circ_0025768	exonic	chr12	-	29904598	29921008	NM_175861	TMTC1	ACGAGCTGTGTGGTCCATGATGAGGCTAAACATATTTTTGACTGGTATGAACCCATTCTA
ASCRP3001449	211	219.5	249	132	119	164.5	7.1898	7.45531	7.35826	6.95028	7.13525	7.02788	P	P	P	P	P	P	hsa_circRNA_404904		intergenic	chr11	+	71369656	71370884			ACGAGTTTGTCATCATGTGAGAGAGAATAGGTCTGTTCTTCCCCTGGATTGTAAACTCCT
ASCRP3001450	96	76	107	75.5	61	107	5.78347	5.66051	5.63896	5.89677	5.62441	6.11195	P	P	A	P	A	P	hsa_circRNA_100894	hsa_circ_0000343	exonic	chr11	-	77336007	77336863	NM_001293	CLNS1A	ACGATGGAGAAGAATATGATGTGGAAGCACATGAAGAATCAAAAGAACCTGTTGCTGATG
ASCRP3001451	78	67	122	75	58	108	5.4093	5.45661	5.85168	5.85376	5.4971	6.03886	P	P	P	P	A	P	hsa_circRNA_003264	hsa_circ_0003264	exonic	chr3	-	37170553	37190529	NM_006309	LRRFIP2	ACGCATGAGAGAACTGGAACGACAACAAAAAGAGGGCTGAAAACACAGTTAAATCACTTT
ASCRP3001452	125	123	144	126	155	142.5	6.28689	6.49448	6.35457	6.8693	7.67946	6.74255	P	P	P	P	P	P	hsa_circRNA_406494		exonic	chr4	-	84337883	84348873	NM_133636	HELQ	ACGCCAAGCCAAGCAAATTGTTTCATCAGCAAAGGAACTATAGATTTAGCTTATTGTGAC
ASCRP3001453	1001	819	906	834	192	1051	9.57206	9.47201	9.4438	9.84012	8.05255	9.97393	P	P	P	P	P	P	hsa_circRNA_101722	hsa_circ_0038111	exonic	chr16	+	16146580	16150152	NM_004996	ABCC1	ACGCCCTTTCTGAATCTGGGCCCTTCCGTCCTGGCTGGAGTGGCGGTGATGGTCCTCATG
ASCRP3001454	374	324	382	340	300.5	459	8.1072	8.05572	8.10458	8.44293	8.99882	8.76071	P	P	P	P	P	M	hsa_circRNA_100685	hsa_circ_0020080	exonic	chr10	+	116590610	116608496	NM_020940	FAM160B1	ACGCTCATAGGCAGCTTGCACCTTCTCTTCCTTTACAAGAAGATTTTGTTTATCACTGGA
ASCRP3001456	88	74	112	62	51	90	5.59238	5.63413	5.70268	5.42057	5.10492	5.56216	P	P	A	P	A	P	hsa_circRNA_092399	hsa_circ_0000455	exonic	chr12	-	122720332	122724492	NM_022916	VPS33A	ACGGAAAACATTACGCCTCTGGATGGATGATGTTAATGAGCAACTTCTGAAGACTTTTTT
ASCRP3001459	130	127	158	101	58	120.5	6.33832	6.52483	6.49448	6.45117	5.37205	6.28997	P	P	P	P	P	P	hsa_circRNA_020354	hsa_circ_0020354	exonic	chr10	-	126799558	126799662	NM_001329	CTBP2	ACGGACAGCCCATCGTGTGAACTATAGAGTTTGTGGACAGATTTATATTGGGTTTCATCA
ASCRP3001460	131	101.5	150	92	93	124	6.39084	6.1782	6.43875	6.30069	6.55838	6.44979	P	P	P	P	P	P	hsa_circRNA_090181	hsa_circ_0090181	exonic	chrX	-	32715986	32717410	NM_000109	DMD	ACGGAGCCCATTTCCTTCACAGATGTTGATACCACCTATCCAGATAAGAAGTCCATCTTA
ASCRP3001461	92	72	126.5	70	70	100	5.75926	5.5647	5.99994	5.70498	5.88054	5.75926	P	P	P	P	P	P	hsa_circRNA_004594	hsa_circ_0004594	exonic	chr19	-	6230580	6270770	NM_005934	MLLT1	ACGGAGTTCCGGTACAAGCTCCTGCGGGCCGGCGGGTGCACCGTCCAGGTGAGGTTAGAG
ASCRP3001467	88.5	107	108	85.5	149	81.5	5.62928	6.24946	5.5723	6.10498	7.55041	5.18807	P	P	A	P	P	A	hsa_circRNA_404526		exonic	chr1	+	67792417	67804386	NM_001559	IL12RB2	ACGGCACATTGACTACAGTAGACAACAGATTTCTCTTTTCTGGAAGTTGCTCCAGAACAG
ASCRP3001468	95.5	67.5	117.5	62.5	92	87	5.88054	5.35158	5.63896	5.37784	6.53976	5.45387	P	M	A	A	P	A	hsa_circRNA_100161	hsa_circ_0002043	exonic	chr1	+	35846859	35847359	NM_005095	ZMYM4	ACGGCATACAAGCAGAGACATTTTAAATCCAAAGGATGTGATCAGTGCCCAGTTTGAAAA
ASCRP3001470	87	81.5	109	66	58	95	5.60478	5.80729	5.40647	5.61218	5.41213	5.66526	P	P	A	P	P	A	hsa_circRNA_007448	hsa_circ_0007448	exonic	chr10	-	12039670	12046726	NM_015542	UPF2	ACGGGCACTCTTCATAGTTCCTAGACAAAGAACATGGGCCTGGAATTGATATATTCACAC
ASCRP3001471	137	124.5	156	81	68	116	6.48444	6.52483	6.43875	5.96765	5.8286	6.30221	P	P	P	P	P	P	hsa_circRNA_102918	hsa_circ_0058275	exonic	chr2	+	219447693	219449444	NM_005444	RQCD1	ACGTCCCTTTGAGTATCTCCGGCTCACCAGCCTTGGAGTTATTGGAAATTGTAAATATTT
ASCRP3001472	370	406	424	218.5	187.5	232	8.08169	8.4203	8.26521	7.78707	8.00139	7.67152	P	P	P	P	P	P	hsa_circRNA_038651	hsa_circ_0038651	exonic	chr16	+	24046739	24046868	NM_002738	PRKCB	ACGTCCTCATTGTCCTCGCCTGCATGATGAATGTGCACAAGCGCTGCGTGATGAATGTTC
ASCRP3001475	75.5	64	101.5	61.5	41	85	5.16647	5.37205	5.36331	5.40647	4.24964	5.28838	M	P	A	P	A	A	hsa_circRNA_002757	hsa_circ_0002757	exonic	chr18	+	21087948	21099138	NM_013326	C18orf8	ACGTGGTGGACAACCTGGTAGTCGTGCATCATCAGGATACAGAGGATTTTTGTAATTTTA
ASCRP3001476	135.5	125	165	94	64.5	120	6.45117	6.48243	6.60297	6.31887	5.70268	6.35089	P	P	P	P	P	P	hsa_circRNA_060918	hsa_circ_0060918	exonic	chr20	-	52192265	52199707	uc002xwq.4	ZNF217	ACGTTAGAAGGGTTTGGAAATCCCTTGTCTCCAGGTTGCTGGGATTGACTTCTTGCTCAA
ASCRP3001479	107	83	132	87	51	126	6.00556	5.81798	6.06962	6.1615	5.10492	6.3619	P	P	P	P	A	M	hsa_circRNA_403898		exonic	chr7	+	105551462	105553084	uc003vdk.3	CDHR3	ACGTTTGGATCAGGAGTTAGTGATAACAGTTCTTCTTTTTGTAAAGGTGTGTCCTGAGGA
ASCRP3001481	112.5	78.5	123	74	53	108	6.07498	5.72103	5.90482	5.77691	5.25099	6.09973	P	P	P	P	A	P	hsa_circRNA_071439	hsa_circ_0071439	exonic	chr4	-	170650618	170658898	NM_017867	C4orf27	ACTAAAAACGTTTAGTTGTGACAAAGACCTTTCATGGTGCAGGCTTGGTTGTTCCAGTAG
ASCRP3001484	86.5	75	120	70	72	98	5.54938	5.61218	5.88054	5.73464	5.90683	5.79435	P	P	P	P	P	P	hsa_circRNA_011126	hsa_circ_0011126	exonic	chr1	+	28562871	28564616	NM_016311	ATPIF1	ACTAACAGATTATAATAAATTGTCATCAGTGAACTGTGTCCGAGAATGTCGACCGGGGCG
ASCRP3001486	77	65	104	64	61	90	5.35158	5.37205	5.36331	5.48641	5.54166	5.59487	P	P	A	P	P	A	hsa_circRNA_005895	hsa_circ_0005895	intronic	chr5	+	40852275	40854198	ENST00000381677	CARD6	ACTAAGACCTGCTTCTCAGCAAGGAGTCCAGATGAAGACACAAGAAAGAAAAAAGGTGTT
ASCRP3001487	81	60	87.5	58	64	75.5	5.43732	5.13603	5.10492	5.21583	5.66526	4.93061	P	P	A	P	P	A	hsa_circRNA_085465	hsa_circ_0085465	exonic	chr8	-	124349864	124351686	NM_014109	ATAD2	ACTAAGCCTGTTGACCCTGATGAGGTGCAAGAATTGTTTATCCGTGATTATGGAGAGATT
ASCRP3001488	108.5	110	131	116	61	137	6.04797	6.26986	5.96861	6.69112	5.60231	6.62689	P	P	P	P	P	P	hsa_circRNA_065637	hsa_circ_0065637	exonic	chr3	-	49394608	49395180	NM_000581	GPX1	ACTAATAAAGTGCCGGGTGTCAGCAGAAGAGAACGCCAAGAACGAAGAGATTCTGAATTC
ASCRP3001490	71.5	64	115.5	62	49.5	95.5	4.99988	5.32183	5.73464	5.37784	4.77245	5.62928	P	P	A	A	A	P	hsa_circRNA_006542	hsa_circ_0006542	exonic	chr12	+	107208473	107219598	NM_018157	RIC8B	ACTAATCGTAGGTCCAACTGAAGACAAAACAGAAGAGCTACACAGAAACTCTGTGAAGGC
ASCRP3001491	126	83	129.5	87.5	54	121	6.30677	5.83703	6.01953	6.17654	5.21907	6.37064	P	P	P	P	A	P	hsa_circRNA_058161	hsa_circ_0058161	exonic	chr2	+	216977738	216982517	NM_021141	XRCC5	ACTAATCGTGAGCATGGATGTGATTCAACATGAAACAATGCAGCTGTTGTGCTGTGTATG
ASCRP3001492	84	66.5	97.5	62	64	77	5.49444	5.4648	5.33082	5.37784	5.66526	5.04428	P	P	A	P	P	A	hsa_circRNA_075835	hsa_circ_0075835	exonic	chr6	+	24416624	24418806	NM_020662	MRS2	ACTAATGGGAGTTGCTTTTGGAATGAATTTGGAATCTTCCCTTGAAGAGTCTATCAGAGT
ASCRP3001493	111.5	108	131.5	102	115.5	125	6.11889	6.29457	6.06064	6.44152	7.01956	6.4662	P	P	P	P	P	P	hsa_circRNA_024892	hsa_circ_0024892	exonic	chr11	-	130749518	130749606	NM_014758	SNX19	ACTACAACAACCCCTCATCAACAGATCTCGTAGTAGAAATTCTTGGGGTGAACAAATGCC
ASCRP3001494	94	72	95	73	54	101	5.77032	5.58739	5.12573	5.79435	5.27292	5.8785	P	P	A	P	A	P	hsa_circRNA_077792	hsa_circ_0077792	exonic	chr6	+	126319198	126329618	NM_001031712	TRMT11	ACTACAACACAGTTCATGGCTTGGGTCTATATTTGAACTATGGGGTCATGGACAATCTCC
ASCRP3001495	130	115	177	92	103	113	6.3619	6.38941	6.67121	6.25577	6.76373	6.15982	P	P	P	P	P	P	hsa_circRNA_404147		exonic	chr9	+	20715320	20789607	NM_017794	FOCAD	ACTACAGAATTAGCCCAAGCAGATTCCTCCCAGAAGCTGCACACATACATGTAAGAGAAG
ASCRP3001496	110	90	121	86.5	59.5	109	6.04797	5.95994	5.80406	6.13608	5.58238	6.11195	P	P	P	P	A	P	hsa_circRNA_100355	hsa_circ_0014614	exonic	chr1	+	155695172	155695810	NM_004632	DAP3	ACTACATATTCCAGATGGTGAAGACATTCAGTGAAGCTTGCCTGATGGTAAGGAAACCAG
ASCRP3001497	99.5	81.5	126	56	66.5	81.5	5.90482	5.81798	5.92277	5.12573	5.73915	5.15133	P	P	P	P	P	A	hsa_circRNA_102839	hsa_circ_0005227	exonic	chr2	+	162036124	162061304	NM_004180	TANK	ACTACCAAAGACCTGTCATTTACTCCATCCTTTATAGTGATGCTACAGGACGAAGAGGAA
ASCRP3001498	2406.5	2147.5	2202	2049	131	2312	10.8312	10.9124	10.7616	11.0773	7.28769	11.0878	M	P	P	P	P	P	hsa_circRNA_102046	hsa_circ_0043256	exonic	chr17	-	35604934	35609962	NM_198834	ACACA	ACTACGTATATGAAAGAGGAAGTGGATAGAAACATGGTGGTGGCTTTGAAGGAGCTGTCT
ASCRP3001500	137	129.5	160	83	66	113	6.50113	6.57487	6.48377	6.08032	5.70268	6.18317	P	P	P	P	P	P	hsa_circRNA_104852	hsa_circ_0006174	exonic	chr9	+	110064315	110068928	NM_002874	RAD23B	ACTAGCCCAACAGCAACTGACAGGCAAAATCCTCAATGATGATACTGCTCTCAAAGAATA
ASCRP3001503	73	63	110	58	57	74	5.19957	5.30216	5.62928	5.17315	5.41213	4.95407	A	P	A	P	P	A	hsa_circRNA_406027		sense overlapping	chr2	+	203382173	203383775	NM_001204	BMPR2	ACTATCCCAATGGATCTTTATGCAAGTATTTAAGTCTCCACAAAAGTGACTACAGGCGCA
ASCRP3001506	99	90.5	133.5	59	59	91	5.8286	5.93264	5.98862	5.29452	5.45934	5.61463	P	P	P	A	A	A	hsa_circRNA_102254	hsa_circ_0046522	exonic	chr17	+	80828099	80851508	NM_005993	TBCD	ACTATTTTGCCGTCGGTAACAGATCCAACTGTTTCCTGGTTATAAGTTGTCGCCGTGATC
ASCRP3001507	101	83	127	68.5	46	101	5.85168	5.85376	5.92277	5.59238	4.74132	5.8785	P	P	P	P	A	P	hsa_circRNA_101286	hsa_circ_0002473	exonic	chr13	+	96375495	96377506	NM_006260	DNAJC3	ACTCAAACAAGGAAAACTTGATGAAGCAGAAGATGATTTTAAAAAAGTGATGGTGACCCT
ASCRP3001508	169.5	143	184	115.5	142	133	6.84546	6.72334	6.79655	6.71077	7.50314	6.62689	P	P	P	P	P	P	hsa_circRNA_101486	hsa_circ_0034682	exonic	chr15	+	41535864	41555081	NM_007236	CHP1	ACTCAACAGCCGAAGCAACAAACTGCACTTTTCCCACAGTCAAATCACTCGCCTCTACAG
ASCRP3001509	260	227	280	504	79	585.5	7.52778	7.49949	7.55649	9.07235	6.1429	9.12347	P	P	P	P	P	P	hsa_circRNA_101958	hsa_circ_0041555	exonic	chr17	-	4192524	4200109	NM_003342	UBE2G1	ACTCACCTGCTAATGTTGATGCTGCGTGAAGGTGGTGTTTTTAAGGCTCATCTTACTTTC
ASCRP3001518	76	56	97	55	51	93	5.35158	5.13603	5.18972	5.12573	5.10492	5.66526	P	P	A	A	P	P	hsa_circRNA_103360	hsa_circ_0001295	exonic	chr3	-	47716964	47727660	NM_003074	SMARCC1	ACTCCAAGAAAACATTAGCAAAGGAAGATGAAGATCCTGCCAAAGGTGATCAGAGTCGAT
ASCRP3001520	76	63	86	54	62	72	5.26669	5.26981	4.94239	5.08381	5.51824	4.91076	P	P	A	A	P	A	hsa_circRNA_011712	hsa_circ_0011712	exonic	chr1	+	38166107	38169019	NM_018101	CDCA8	ACTCCAGGCCTGACACCCAGGTTTGACTCAAGCACGAAAGGTAATACAGGTAGATGAAAT
ASCRP3001521	80.5	62	87	61	67	86	5.45661	5.26981	5.17315	5.33976	5.75926	5.45387	P	P	A	P	P	P	hsa_circRNA_001543	hsa_circ_0001720	sense overlapping	chr7	+	77378740	77387395	NM_198467	RSBN1L	ACTCCATCTCAAAAAAAAAGAAAGAAATTCATGATAATGCTATCCTCTAGGTGGGAAGGA
ASCRP3001523	111	106	125	96	72.5	113	6.07498	6.23835	6.00743	6.31887	5.9405	6.23037	P	P	P	P	P	P	hsa_circRNA_103415	hsa_circ_0008234	exonic	chr3	-	71090478	71102924	NM_032682	FOXP1	ACTCCCAAAAGGGAAAGGTTCCCGTGTCAGTGGCTATGATGACACCTCAAGTTATCACTC
ASCRP3001524	355.5	341	465	190	178.5	241	8.03685	8.14443	8.41819	7.57898	7.92727	7.75932	P	P	P	P	P	P	hsa_circRNA_090446	hsa_circ_0090446	exonic	chrX	+	47441689	47446190	NM_003254	TIMP1	ACTCCCATCTTTCTTCCGGACAATGAAATAAAGAGTTACCACCCAGCAGATTTCGTCGGC
ASCRP3001525	118.5	111	144	85	83	103	6.25577	6.34425	6.28689	6.06783	6.34277	5.94636	P	P	P	P	P	P	hsa_circRNA_068697	hsa_circ_0068697	exonic	chr3	-	196846280	196869639	NM_004087	DLG1	ACTCCCCAGTTTCTAAAGCAGTACTTGGAGATGATGAAATTACAAGGTTAATGGCACAGA
ASCRP3001526	1285	1609	1428	1363.5	412	1126	9.96374	10.4663	10.1336	10.4584	9.54737	10.0372	P	P	P	P	P	P	hsa_circRNA_405036		exonic	chr12	-	89853414	89866052	NM_172240	POC1B	ACTCCCCCTGTTATGGATATCCTTTCTTTTGATTCTACCACAATTTTCACCCGATGGAAG
ASCRP3001527	97.5	86	120.5	72	69	97	5.81798	5.93264	5.8744	5.79435	5.88054	5.73238	P	P	P	P	P	P	hsa_circRNA_060342	hsa_circ_0060342	exonic	chr20	+	37159809	37161502	NM_020336	RALGAPB	ACTCCCGATAGTGAGAGACCTGCTCAAGCTCTCTTAAGAGATTATGGGGCAATGTTAAAT
ASCRP3001528	84	69	115	59.5	54	83	5.45661	5.50771	5.67706	5.36331	5.16815	5.2126	P	P	A	P	A	A	hsa_circRNA_054190	hsa_circ_0054190	exonic	chr2	-	39499423	39507497	NM_003618	MAP4K3	ACTCCCTGACAGAATACTGCCAAGATGGGTGCATGTTTTTCAAAAGTTTTTAATGGGTGT
ASCRP3001531	75	60.5	101	63.5	62	88	5.28838	5.32183	5.31882	5.37784	5.4971	5.50507	P	A	A	P	P	A	hsa_circRNA_406290		intronic	chr3	+	61880230	61880810	ENST00000295874	PTPRG	ACTCCTCAGCAGGAAGAAGACAGCAGTAAATTATAAACAGCTCTTAGGGTGAAGAACAGT
ASCRP3001534	82	71	103	67	66	96.5	5.37784	5.5647	5.5723	5.64378	5.73915	5.77691	P	P	A	P	P	P	hsa_circRNA_030254	hsa_circ_0030254	exonic	chr13	+	50025688	50042096	NM_031915	SETDB2	ACTCCTTTCCAGAAGACTGTACATTTCTAATGTTTCATCCATTTGTGGACCAAAAGATGG
ASCRP3001535	836	640	705	447	317	499	9.29327	9.13099	9.04165	8.9001	9.08347	8.87753	P	P	P	P	P	P	hsa_circRNA_001233	hsa_circ_0000463	antisense	chr12	-	132609079	132609271	NR_003290	EP400NL	ACTCCTTTCCCTGTGCTTTCCGATACTCACCACCAGGACTGTGACTTCCTGAATGCACTG
ASCRP3001536	77.5	68	106	56	71.5	79	5.26669	5.40079	5.43454	5.24148	5.86412	4.93061	P	P	A	A	P	A	hsa_circRNA_081393	hsa_circ_0081393	exonic	chr7	-	99690403	99693093	uc003usv.1	MCM7	ACTCCTTTTGCTAATAAAAGTGTTTGTAGATTGTCGTTGGCCCAGCACATCACCTATGTG
ASCRP3001537	277	234	294.5	132	137.5	151	7.64113	7.55872	7.62447	6.95028	7.42554	6.84127	P	P	P	P	P	P	hsa_circRNA_405032		exonic	chr12	+	85459039	85460676	NM_001079910	LRRIQ1	ACTCGAATTGGTTACAACAGTTACATTTCAAGATTTGCCAGGCTGTGTTCTCTCCACACT
ASCRP3001538	128	125.5	171	90	110	125	6.32038	6.52483	6.63659	6.23037	6.90986	6.38438	P	P	P	P	P	P	hsa_circRNA_103104	hsa_circ_0002805	exonic	chr20	-	62407030	62422143	NM_025224	ZBTB46	ACTCGCTGTCCCAGTCTGTAGAAGAGGCGACACCAGGGCTTCCAAATGAACAACCGAAAG
ASCRP3001539	2248	2569	2053	1774	1420	1006	10.7616	11.1663	10.6776	10.8627	12.0625	9.89532	P	P	P	P	P	P	hsa_circRNA_404833		exonic	chr11	-	3726429	3733958	NM_016320	NUP98	ACTCGTTCACTAGGTCTCCCATTTTTCTAAGTATGGCCTTCAGGATTCTGATGAAGAGGA
ASCRP3001541	104.5	90	120	80	65.5	100	5.96187	5.97913	5.84124	5.99052	5.7233	5.90482	P	P	P	P	P	P	hsa_circRNA_104471	hsa_circ_0082142	exonic	chr7	+	127447537	127569382	NM_014390	SND1	ACTCTATTTGCCAAAGGAAACTTGCCTTATCACCTTCTTGCTTGCAGGATAAGAACAAGA
ASCRP3001543	82	63	98.5	68	61.5	97	5.4093	5.30216	5.36331	5.66051	5.51824	5.81798	P	P	A	P	P	P	hsa_circRNA_066814	hsa_circ_0066814	exonic	chr3	-	113207791	113218429	NM_144718	SPICE1	ACTCTCAGTCTAACACGAATACAGACAGGTACGCCGTCATGAAATACACAAATCGAAGAA
ASCRP3001544	103	98	146	74	78	106.5	5.96956	6.11889	6.30221	5.82224	6.0927	6.05342	P	P	P	P	P	P	hsa_circRNA_101189	hsa_circ_0029033	exonic	chr12	+	122380439	122380881	NM_144668	WDR66	ACTCTCGAACTCCCCACAGAGTACGGTGTTCAGTATTCCTGTGCACACAATATTTGACAG
ASCRP3001550	594.5	406	577.5	343	66	515	8.8207	8.42695	8.78435	8.46658	5.62441	8.91985	P	P	P	P	P	P	hsa_circRNA_407148		intergenic	chr9	-	5859467	5867902			ACTCTGGAGAGTCTTTCTTGTTTTGTCTCAGGTGTGTGCCTAATAATAAGAGCAAACCCC
ASCRP3001553	181.5	130	184	96	103	123	6.95755	6.55838	6.86105	6.28689	6.7846	6.40793	P	P	P	P	P	P	hsa_circRNA_100806	hsa_circ_0007061	exonic	chr11	-	46515157	46534363	NM_017749	AMBRA1	ACTCTTCTGTTAACAGGGTCCTGGCAGGAGGCTGCTGGAATCTTCCCTCATTTCATTATC
ASCRP3001555	80	72	121	62	50	87	5.4093	5.5647	5.81798	5.42057	4.98477	5.4093	P	P	P	P	A	A	hsa_circRNA_401590		exonic	chr16	-	30304419	30306012	NR_002453	SMG1P5	ACTCTTCTTGGTCAGTTTCTAGAAGACATGGAAGCATATGCTGAGCTTGTAATGACCAGC
ASCRP3001557	90	89	119	79.5	71	113.5	5.63896	5.9008	5.85168	5.97913	5.9405	6.1947	P	P	P	P	P	P	hsa_circRNA_001440	hsa_circ_0001440	exonic	chr4	-	129913321	129960251	NM_144643	SCLT1	ACTGAACAAAGTGTGATAATCGAACAACTCCGAAAAAAACTTAGAAACAGGTGGGTGAGA
ASCRP3001563	84	79	118	68	78	99	5.49444	5.78566	5.79435	5.66051	6.0927	5.79435	P	P	A	P	P	P	hsa_circRNA_007335	hsa_circ_0007335	exonic	chr10	+	76978820	76979114	NM_003375	VDAC2	ACTGACATTTGATACTACCTTCTCACCAAACACAGGGAATTTTCAACGTCCGGTTCATCT
ASCRP3001565	84	79	112	105	57	138.5	5.4648	5.70729	5.56216	6.52221	5.37205	6.59863	P	P	A	P	A	M	hsa_circRNA_071106	hsa_circ_0071106	exonic	chr4	+	148778703	148803083	NM_024605	ARHGAP10	ACTGACTCCATTGACAGAAGGTTTTGTTTTGACATAGAAGCTGCTGATCGGAAGAAAAAA
ASCRP3001568	74.5	65	102.5	64	61.5	82	5.26669	5.37205	5.36331	5.54166	5.48104	5.28838	P	P	A	P	P	A	hsa_circRNA_403817		exonic	chr7	+	56123316	56124107	NM_001762	CCT6A	ACTGATACAAGGGCCTTCATCCTAGAATAATCACTGAAGGATTTGAAGCTGCAAAGGAAA
ASCRP3001573	78	69	111	59	57.5	110	5.37784	5.45661	5.62928	5.33976	5.34568	5.95801	P	P	A	A	A	M	hsa_circRNA_004506	hsa_circ_0004506	exonic	chr15	-	65266939	65273363	NM_016630	SPG21	ACTGCAAACAGATTATTGTGGATGATGATGACAGTAAGATATGGTCGCTCTATGACGCGG
ASCRP3001576	74	70.5	84.5	66	88	79	5.21583	5.49444	5.01855	5.54166	6.37789	5.17315	A	P	A	P	P	A	hsa_circRNA_104742	hsa_circ_0086483	exonic	chr9	+	19423859	19435082	NM_001010887	ACER2	ACTGCACTGCTCATCGCAGAGCTAAAGAGATCAGCAATGTCTTATTTTTCATTTTACCGC
ASCRP3001582	83	64.5	99	59.5	50	88	5.43732	5.41213	5.18972	5.32183	4.98477	5.25099	P	P	A	P	A	A	hsa_circRNA_008874	hsa_circ_0008874	exonic	chr10	+	96201652	96234540	NM_015188	TBC1D12	ACTGCCTTGATTCTTGAGGATCGACCATCAAACCTTTTTCCAAAAAGGACAAAGGAACTC
ASCRP3001584	513.5	418	525	349	353	350	8.60253	8.46147	8.63359	8.50795	9.25226	8.3465	P	P	P	P	P	P	hsa_circRNA_100269	hsa_circ_0013048	exonic	chr1	+	82302569	82372915	NM_012302	LPHN2	ACTGCTACCTCCCCGATGCCTTCAAAATTATGACTCAAAGATATGAAGATCAATGATGCA
ASCRP3001588	77	64	89	58	54	82	5.28838	5.40079	5.05517	5.24148	5.21907	5.33082	P	P	A	P	A	A	hsa_circRNA_008620	hsa_circ_0008620	exonic	chr5	+	76342171	76344097	NM_018046	AGGF1	ACTGCTGTAAACCCTGCTACAATTGGAAGGATTTGAACTCAGAGGATCAAAAAGCCTTCA
ASCRP3001589	75	68	98	70.5	61	80.5	5.28838	5.42897	5.25729	5.69109	5.54166	5.18807	P	P	A	P	P	A	hsa_circRNA_103685	hsa_circ_0070284	exonic	chr4	+	85555009	85556504	NM_001263	CDS1	ACTGCTTACCTTTTTGGATTTTTTTTTGGGAGAACTCCATTAATTAAGTTCGCATGGACT
ASCRP3001590	217.5	194	209	122	85	149	7.26598	7.24553	7.01306	6.83812	6.41358	6.83549	P	P	P	P	P	P	hsa_circRNA_403472		exonic	chr5	-	142675024	142680328	NM_000176	NR3C1	ACTGCTTCTCTCTTCAGCTCGAAAAACAAAGAAAAAAATAAAAGGAATTCAGCAGGCCAC
ASCRP3001591	92	75	99	63	52	92	5.63896	5.66051	5.40647	5.45934	5.05155	5.73238	P	P	A	P	A	P	hsa_circRNA_072780	hsa_circ_0072780	exonic	chr5	-	68590619	68607031	NM_176816	CCDC125	ACTGCTTCTTCAGCTCAAACAAGAGGAGGTAGAAATGTTAAAAACTGAACTTGAGGCATC
ASCRP3001599	129	98	130.5	82	70	105	6.3531	6.11889	6.01953	6.0352	5.84751	6.01489	P	P	P	P	P	P	hsa_circRNA_101182	hsa_circ_0004479	exonic	chr12	-	121220457	121229360	NM_139015	SPPL3	ACTGGCCATTGGCTTCTCATGGATGGTCCCTTAATATGGACTTTGAAAATCAAGATAAGG
ASCRP3001600	73	64	97.5	59	69.5	78	5.13944	5.33381	5.2126	5.26043	5.89475	5.04428	A	P	A	P	P	A	hsa_circRNA_003030	hsa_circ_0003030	exonic	chr10	+	54040548	54050050	NM_006258	PRKG1	ACTGGGAAGGCTTAAGAAAAGGTACCTTGACACCTCCTATAATACCAAGTAGGTTCGTTT
ASCRP3001602	81	67.5	111	66.5	51.5	87	5.4648	5.44009	5.51824	5.59238	5.02225	5.48909	P	P	A	P	A	A	hsa_circRNA_101068	hsa_circ_0026349	exonic	chr12	+	52385646	52385777	NM_004302	ACVR1B	ACTGGTGGCAGAGTTATGAGGAGTCCATGAAGAATATCAGCTGCCATATTACGACTTAGT
ASCRP3001604	78.5	67.5	101.5	61	52.5	98	5.39223	5.44009	5.36331	5.33976	5.08026	5.73238	P	P	A	A	A	P	hsa_circRNA_100975	hsa_circ_0002100	exonic	chr11	+	120345268	120348235	NM_015313	ARHGEF12	ACTGGTTTGCAGAGTCCAGAATTTGGATTTAACAAAAAGGAAGATGATTCATGAAGGGCC
ASCRP3001605	90	78	113.5	76	70	98	5.66526	5.68175	5.66526	5.85376	5.84751	5.81798	P	P	P	P	P	P	hsa_circRNA_100977	hsa_circ_0002089	exonic	chr11	+	120347369	120348235	NM_015313	ARHGEF12	ACTGGTTTGCAGAGTCCAGATAACAAAGCTTTATTCGTCATTTCCATGTCAGACAATGGC
ASCRP3001606	81	82	106.5	73	78	80	5.35158	5.79543	5.47835	5.81371	6.1782	5.08912	P	P	A	P	P	A	hsa_circRNA_026700	hsa_circ_0026700	exonic	chr12	+	54675169	54680872	uc001sfo.3	HNRNPA1	ACTGTATTTAACTTAGTCTCCTAAAGAGCCCGAACAGCTGAGGAAGCTCTTCATTGGAGG
ASCRP3001609	125	105	131	74	76	100	6.30677	6.22234	6.06962	5.85376	6.1429	5.90482	P	P	P	P	P	P	hsa_circRNA_004390	hsa_circ_0004390	exonic	chr1	-	85331067	85331821	NM_012152	LPAR3	ACTGTCTTAGGATGTTCACTTCTCCACAATGAATGAGTGTCACTATGACAAGCACATGGA
ASCRP3001613	98	83	129	71	80	91	5.8286	5.85376	5.96861	5.70498	6.22234	5.59487	P	P	P	P	P	P	hsa_circRNA_052535	hsa_circ_0052535	exonic	chr2	+	9517036	9520937	NM_003887	ASAP2	ACTGTGAGGAGCTGGAGCCGGATGAAACGGCCCTCCACCTTGCAGTCAGATCCGTGGATC
ASCRP3001615	131	111	157	100	58	121	6.38797	6.34425	6.52483	6.4662	5.37205	6.38438	P	P	P	P	A	P	hsa_circRNA_104733	hsa_circ_0002359	exonic	chr9	+	6420911	6434173	NM_152896	UHRF2	ACTGTGTTGCTGCTGATGAAGACGTTATTTACCATATCCAGTATGATGATTGGAAAATGG
ASCRP3001617	74	59	81	47	49	78	5.21583	5.2126	4.87434	4.68167	5.05155	4.99988	P	P	A	A	A	P	hsa_circRNA_102175	hsa_circ_0045337	exonic	chr17	-	62864579	62865284	NM_199340	LRRC37A3	ACTGTTGAACTGGAAAAACTAATTCTCAATCACAATCCTCTGACAACTGTTGAAGATCCA
ASCRP3001618	96	76	104	68	70	94	5.80729	5.68175	5.54681	5.61218	5.9405	5.69805	P	P	P	P	P	P	hsa_circRNA_406499		exonic	chr4	-	87275682	87292020	uc003hpv.3	MAPK10	ACTGTTGAATTAGACCCGTTTCCTATAGATGAGAAACCATACAAGCTGTGAACCATAATT
ASCRP3001619	141	92.5	139	94	83.5	110.5	6.54041	6.00743	6.28689	6.31887	6.33087	6.1682	P	P	P	P	P	P	hsa_circRNA_086368	hsa_circ_0086368	exonic	chr9	-	14081841	14113080	NM_001190737	NFIB	ACTGTTTAAACAATAAAATGAGCTATGCTACAGACTCTGCCTACACAGCCTCAGGCACAT
ASCRP3001624	535.5	436.5	731	237	136	297	8.66385	8.53137	9.10503	7.93564	7.41748	8.05572	P	P	P	P	P	P	hsa_circRNA_104328	hsa_circ_0005251	exonic	chr7	-	23015828	23030758	NM_032581	FAM126A	ACTTACATGCCCAGTGTTTCTCTTCAGTCACTGTGTCAAATTTGTTCAAGGTTGAAGGTT
ASCRP3001628	76	59	86	61	54	84	5.26669	5.18972	5.05517	5.42057	5.13603	5.33082	P	P	A	P	A	P	hsa_circRNA_102095	hsa_circ_0006669	exonic	chr17	-	44159806	44172067	NM_015443	KANSL1	ACTTAGTTCTGAGGTGAAGACAGATCATGGGACTGATAAATTGGAGACGCAGGTCAGAAT
ASCRP3001629	445	319	390	267	55.5	347.5	8.39552	8.03387	8.15923	8.08258	5.32183	8.32342	P	P	P	P	A	P	hsa_circRNA_405156		exonic	chr13	-	60485868	60548590	NM_030932	DIAPH3	ACTTATGTGAACCTGAGCAGTTTGTGGTTGTGTTTGAAAAAGAGTTTACCGACCACCAAG
ASCRP3001630	80	67	88	58	65	74.5	5.43732	5.48373	4.98097	5.21583	5.7233	4.88251	P	P	A	A	P	A	hsa_circRNA_103805	hsa_circ_0005524	exonic	chr5	-	31421378	31424578	NM_013235	DROSHA	ACTTATTCATTCATTTCCCAGATCATCATGAAGGACACTTAACTGACCTGCGCGAAGTCT
ASCRP3001631	1282	1043	1096	733	70	944.5	9.95734	9.86095	9.75182	9.63647	5.88054	9.82615	P	P	P	P	P	M	hsa_circRNA_002368	hsa_circ_0002368	exonic	chr17	-	4186092	4192703	NM_003342	UBE2G1	ACTTATTTCAGGTTGATAAAAATGGTGATGTGTGCATTTCTATTCTTCATGAGCCTGGGG
ASCRP3001632	74	62	81	59	64.5	80	5.21583	5.17315	4.94239	5.33976	5.68175	5.15133	A	P	A	P	P	A	hsa_circRNA_103895	hsa_circ_0073051	exonic	chr5	-	74721185	74722303	NM_005713	COL4A3BP	ACTTCAAAGGGATAAAGACTGAATCTGGATATGGATCTGAATCCAGCTTGCGTCGACATG
ASCRP3001633	107.5	106.5	135	86	119	117	6.02046	6.23037	6.03061	6.13608	7.09625	6.24312	P	P	P	P	P	P	hsa_circRNA_089921	hsa_circ_0089921	exonic	chrX	-	15444028	15477863	NM_003662	PIR	ACTTCAAATTGGACCCAGGAGCCAAACATTCCCAACCTATCCCTAAAGGTATCCTACCTC
ASCRP3001634	70	60	103	57	63	78	4.98097	5.24148	5.37495	5.12573	5.58238	5.2126	A	P	A	P	P	A	hsa_circRNA_066083	hsa_circ_0066083	exonic	chr3	-	52675969	52677359	NM_018313	PBRM1	ACTTCAATATGGCTCAGAAAGTGAAGAAGATGCTGCTTTAGCTGGACTCCATCCAACTTG
ASCRP3001636	106.5	79	117	75.5	105.5	93.5	6.03153	5.70729	5.88054	5.89677	6.81375	5.74588	P	P	P	P	P	P	hsa_circRNA_104800	hsa_circ_0087305	exonic	chr9	+	82324537	82336803	NM_007005	TLE4	ACTTCACCTCCCAGGTGGGATTTGATCCACACCATCACATGCGTGTGCCAGCAATACCTC
ASCRP3001637	110	97	138	91	116	123	6.09094	6.10148	6.23676	6.23037	7.05073	6.42762	P	P	P	P	P	P	hsa_circRNA_402827		exonic	chr3	+	37061800	37067498	NM_000249	MLH1	ACTTCAGAAATGTCAGAGAAGAGAGGACCTACTTCCAGCAACCCCAGTTTAGAAATCAGT
ASCRP3001641	83	84	116	69.5	70	96.5	5.48104	5.83703	5.74812	5.69109	5.84751	5.70958	P	P	A	P	P	P	hsa_circRNA_104425	hsa_circ_0081006	exonic	chr7	-	91842508	91855996	NM_004912	KRIT1	ACTTCATCTCCTCAACATGGAAACTAAGGTATGGAAAAGTTGAGGCCACTCGCATATTGT
ASCRP3001642	235.5	224.5	241	339	63	326	7.39265	7.5038	7.26129	8.44742	5.58238	8.2266	P	P	P	P	P	P	hsa_circRNA_057028	hsa_circ_0057028	exonic	chr2	-	171867882	171884915	NM_012290	TLK1	ACTTCATCTGCTTGGTAGAGGTGGCTTTAGTGAAGTGTATAAGGTTGACTTTGGCAGAAT
ASCRP3001643	323.5	240	347	249	222	277	7.87189	7.61008	7.97057	8.0021	8.3654	7.9425	P	P	P	P	P	P	hsa_circRNA_001788	hsa_circ_0001788	exonic	chr8	+	37623043	37623873	NM_007198	PROSC	ACTTCATTGGCCACCTACAGAAACAAAATGTCAACAAATTGATGGGATCTCCCAGCCATC
ASCRP3001644	335	330	338	241	229	261	7.94201	8.09384	7.91387	7.9537	8.41679	7.87138	P	P	P	P	P	P	hsa_circRNA_100604	hsa_circ_0009172	exonic	chr10	-	70218860	70229920	NR_102264	DNA2	ACTTCCCTCAGATGCAGCTCTCTCTATTTCAGAAGAAAGTGGTAGCTTCCTTTCCAAGAA
ASCRP3001646	223	213	275	180	126	208	7.2761	7.4037	7.54944	7.50215	7.22799	7.43704	P	P	P	P	P	P	hsa_circRNA_406044		antisense	chr2	+	216227368	216238260	NM_002026	FN1	ACTTCCTCTCCAGCTGGCTGTTGGCCTCTTGAAGGCAGTGACATGGTAGCCTGTCACCTG
ASCRP3001648	182	163.5	180	320	193.5	371.5	6.97151	6.98771	6.75485	8.33984	8.06338	8.41397	P	P	P	P	P	P	hsa_circRNA_406309		intronic	chr3	+	99584817	99585905	ENST00000421999	CMSS1	ACTTCCTTTCCTGTCACAGGTTATTTTCACTTAGATATTGCACGTGGGCATTTTGGAGGA
ASCRP3001656	1246	900	1042.5	584	645	867	9.8996	9.60161	9.68131	9.29442	10.5068	9.69254	P	P	P	P	P	P	hsa_circRNA_001038	hsa_circ_0000453	antisense	chr12	-	122495211	122495481	NM_020993	BCL7A	ACTTCTTCCCTCATCAGACCATTCTCTTCCTCACCCACCAGGCCTGGACACCCCCTGAAG
ASCRP3001659	72.5	57	95	57	59.5	93	5.22872	5.17315	5.15302	5.21583	5.41213	5.59487	P	A	A	A	P	P	hsa_circRNA_405193		sense overlapping	chr14	-	31631798	31638674	NM_015382	HECTD1	ACTTGACAGATCCCAAAGTTCATCTGGAAGAATAAATAGACTCTGTTACGGCATGGTGCA
ASCRP3001662	77	64	103	63	53.5	85	5.35158	5.33381	5.34568	5.50507	5.25099	5.37205	P	P	A	P	A	A	hsa_circRNA_027612	hsa_circ_0027612	exonic	chr12	-	76461150	76462774	NM_004537	NAP1L1	ACTTGATGGTCTGGTAGAAACACCAACAGGATACATTGAAAGCAAAGAACAGTCTGAACT
ASCRP3001665	107	84.5	133	92	56	108.5	6.07498	5.8233	6.00743	6.26439	5.16815	6.13608	P	P	P	P	A	P	hsa_circRNA_000798	hsa_circ_0000321	intronic	chr11	-	64538243	64538337	ENST00000227503	SF1	ACTTGGGGTTTCTGTGGTTCATAAAGTTGGGATATGGGTACAGAAGCTTTTCCTCATAGG
ASCRP3001666	382	330	393	241.5	142	273.5	8.14549	8.10306	8.17387	7.96529	7.51568	7.9322	P	P	P	P	P	P	hsa_circRNA_100372	hsa_circ_0015004	exonic	chr1	+	161293403	161326630	NM_003001	SDHC	ACTTGTCTTCCCTCTCATGTATCATACCTGGAATGGGATCCGACACTTGACACGTTGGTC
ASCRP3001667	287	259	268.5	250	55	290	7.67064	7.72222	7.53946	7.99787	5.21907	8.03387	M	P	P	P	A	P	hsa_circRNA_003099	hsa_circ_0003099	exonic	chr1	+	44137175	44149475	NM_014663	KDM4A	ACTTGTGCTGCAGGAGTGTGTCAGTGATGATGATTATTCTGACTCCACTGAAGTCAAATT
ASCRP3001668	116	87	125.5	77	87	111	6.15982	5.9405	6.06064	5.88054	6.41358	6.1947	P	P	P	P	P	P	hsa_circRNA_405543		intronic	chr17	+	15907201	15907487	ENST00000261647	TTC19	ACTTGTTATGAGTAAGGACATTGCCTAGTATTGGCCCCTCACTGAAGCAGTTTTCAAAAC
ASCRP3001669	81	64	95	62	57	85	5.37784	5.42897	5.21907	5.42057	5.32183	5.33082	P	P	A	P	A	A	hsa_circRNA_009241	hsa_circ_0009241	exonic	chr1	-	1152287	1159348	NM_016176	SDF4	ACTTTAAATATAGTTGCCTTTTTTGGTCAGCTTCAGGTGGATGTGAACACTGACCGGAAG
ASCRP3001672	92	75	101	60	68	72	5.68876	5.68175	5.31882	5.26043	5.81371	4.78994	P	P	A	P	P	A	hsa_circRNA_406163		intronic	chr21	+	47088787	47093649	ENST00000400314	PCBP3	ACTTTCGGAAGCACATTGGAGATATATTTCCACAGCATCTGGCTTTTCTTGTTCCTGTTC
ASCRP3001673	76.5	66	105	66	53	92.5	5.22872	5.48373	5.43454	5.57735	5.25099	5.64618	P	P	A	P	A	P	hsa_circRNA_406672		intronic	chr5	-	136566487	136566586	ENST00000282223	SPOCK1	ACTTTCTGGGGAGGTTGGGTAAAGGAAAATGGAATTTTTGTAAGAAGTCACTTTCTGGGG
ASCRP3001674	89	83	117	79	81	107.5	5.66526	5.81798	5.72785	5.9405	6.22234	6.026	P	P	A	P	P	P	hsa_circRNA_401015		exonic	chr12	+	98987752	98992481	NM_002635	SLC25A3	ACTTTGAGGGATGCAGCTCCCAAAATGTATAAGGAAGAAGGCCTAAAAGCAAAGATGTTC
ASCRP3001678	205	205	245	156.5	198	182	7.1284	7.3376	7.33685	7.24473	8.11373	7.24948	P	P	P	P	P	P	hsa_circRNA_402266		exonic	chr2	+	58311223	58316858	NM_006296	VRK2	ACTTTTGGGTTACAAAAATCCAGACCAGCTTTCCCCACAAATAAACCAGAGAAAGATGCA
ASCRP3001679	93	82	114	63	64	79	5.70958	5.81798	5.60231	5.45934	5.70268	5.10492	P	P	A	P	P	A	hsa_circRNA_400019	hsa_circ_0092342	intronic	chr11	+	8706439	8707219	ENST00000314138	RPL27A	ACTTTTTTCTCTGTTCTGTAAGTTAATTGGATGTTTTTCTGTACTTCCATACCTTCCCTT
ASCRP3001680	115	104	144	72	68	111	6.10148	6.1782	6.27452	5.82224	5.86412	6.13608	P	P	P	P	P	P	hsa_circRNA_403329		exonic	chr5	+	56152426	56155742	NM_005921	MAP3K1	AGAAAAAGAGTTTCCCCAGTGCCTTCGTGAGATGGAGAATAAAGAAACTCTCAAAGGGTT
ASCRP3001682	85	65	109	63	61	90	5.4648	5.37205	5.51824	5.5287	5.54166	5.56216	P	P	A	P	P	P	hsa_circRNA_103439	hsa_circ_0001330	exonic	chr3	+	119222378	119236162	NM_016589	TIMMDC1	AGAAAACAGAAGGATCGAAAGGCACTCCATGAGCTAAAACTGGAAGAGTGCAATCTGCAC
ASCRP3001685	73	59	96	131.5	54	170	5.21583	5.13603	5.2126	6.9312	5.10492	7.12323	P	P	A	P	A	P	hsa_circRNA_102704	hsa_circ_0054254	exonic	chr2	+	42543101	42544664	NM_019063	EML4	AGAAAATATAGCAGATATGGAAGGTGCACTGTGGTTTGTTCTGGATGCAGAAACCAGAGA
ASCRP3001687	84	82	113	74	81	97	5.59238	5.80729	5.74812	5.76148	6.15982	5.74588	P	P	A	P	P	P	hsa_circRNA_102015	hsa_circ_0007882	exonic	chr17	+	27809214	27818883	NM_020791	TAOK1	AGAAAATCCCTCAAGATCGACCTACATCAGAGGAACTTTTAAAGGATGGCCCCAGAAGTA
ASCRP3001689	83	67	83	61	59	81	5.43732	5.40079	4.82853	5.45934	5.54166	5.12573	P	P	A	P	P	P	hsa_circRNA_103859	hsa_circ_0072688	exonic	chr5	-	64747301	64769779	NM_197941	ADAMTS6	AGAAAATGGGATTGCCCACCACGATAATGCAGTTCTTATTACTAGGTTAAAAAATGGCCA
ASCRP3001690	82	62	97.5	61.5	62	89	5.43732	5.30216	5.36331	5.33976	5.58238	5.59487	P	P	A	P	P	P	hsa_circRNA_104216	hsa_circ_0078223	exonic	chr6	-	149997395	149997873	NM_004690	LATS1	AGAAACACAAATGAAGGTGACCATCCACGGCAAGATAGCATGGATTTCAGTAATGAATGG
ASCRP3001693	73	59	106	56	52	84	5.17648	5.12229	5.54681	5.03331	5.08026	5.25099	A	P	A	P	P	P	hsa_circRNA_401220		exonic	chr14	-	23550956	23559842	NM_014977	ACIN1	AGAAACCAAGGAAAGGAGAAAGACGATCATCTAGGGTCAGACAGATTGGTGAGGAAATGA
ASCRP3001695	186.5	175.5	272	143.5	101	175	7.007	7.1085	7.51699	7.10326	6.74816	7.12926	P	P	P	P	P	P	hsa_circRNA_406725		intronic	chr5	-	180286875	180286984	ENST00000359141	ZFP62	AGAAACTAAACAGCCATCTATTCGGGGGCATTTGGGTTGTCTCCAATTTGTTGTTACTTC
ASCRP3001696	78	62	86.5	61	55.5	82	5.36623	5.33381	5.06956	5.33976	5.29452	5.33082	P	P	A	P	A	A	hsa_circRNA_014491	hsa_circ_0014491	exonic	chr1	-	155141883	155145368	NM_173852	KRTCAP2	AGAAACTGACCCTGAATGTTCAATAAAGTTGATTCTTTGTATGGTGGGTACGGGCACCTC
ASCRP3001698	102	142	112.5	109	109	96	5.93461	6.72902	5.80406	6.63417	6.90986	5.79435	P	P	P	P	P	P	hsa_circRNA_103686	hsa_circ_0070348	exonic	chr4	-	85781564	85781775	NM_014991	WDFY3	AGAAACTGTATATGATGCTGCCAGTGTTTAACAGGAATTAGAAGTGCGTCTCACCAACCA
ASCRP3001701	102	84	128	73.5	85.5	97	5.94928	5.80729	5.96861	5.81371	6.37789	5.81798	P	P	P	P	P	P	hsa_circRNA_020151	hsa_circ_0020151	exonic	chr10	-	120828957	120830597	NM_003750	EIF3A	AGAAAGAATCTCACACAAGATGAGATGCAAAGCTTTCAAATTCTGCCTCCAATACACGCG
ASCRP3001702	72	57	84	62.5	51	81	5.04428	5.17315	4.94239	5.44009	4.98477	5.25099	A	P	A	P	A	P	hsa_circRNA_404743		exonic	chr10	+	33093942	33113532	NM_024688	CCDC7	AGAAAGAGTTACCCTGAGACTGATATAGAAAGCTTGAGAGGTGCTTTGGGAAGACGCTTA
ASCRP3001703	80	62.5	94	61	56	83.5	5.42338	5.35158	5.17315	5.36331	5.27292	5.42897	P	P	A	P	A	A	hsa_circRNA_006599	hsa_circ_0006599	exonic	chr12	-	459786	461490	NM_001042603	KDM5A	AGAAAGATTCTGCCAGAAGAAGAGGAATGTAGCAAACCTCGAGAAGCCTTTGGATTTGAA
ASCRP3001705	86	72	116	72	72.5	89	5.49444	5.5647	5.77252	5.73464	5.92277	5.45387	P	P	P	P	P	P	hsa_circRNA_101044	hsa_circ_0025905	exonic	chr12	+	42768664	42768876	NM_016488	PPHLN1	AGAAAGGAGCAAATCATACTCTTTCCATCAGTCTCAACATAGAAGGACATGAGAGATGGC
ASCRP3001706	118	99	138	91	58	120	6.20778	6.1446	6.23676	6.25577	5.37205	6.35089	P	P	P	P	P	P	hsa_circRNA_404707		intronic	chr10	+	3150990	3151271	ENST00000381075	PFKP	AGAAAGGCTGTGTTTCTATTGGGAAGGGTTGGGCATCTTCACAAGGTCTCTAGGAGGAAG
ASCRP3001707	102.5	90	109	59.5	57	70	5.93461	5.9405	5.70268	5.28222	5.41213	4.67228	P	P	P	P	A	A	hsa_circRNA_406763		intronic	chr6	-	35604790	35614627	ENST00000540787	FKBP5	AGAAATGAACCATTTGTCTTTAGTCTTGGCAAAGGTGTTTGCTGACTAGCACTTTGGAGA
ASCRP3001708	131	124	144	124.5	119.5	141	6.40793	6.53912	6.31887	6.85898	7.09625	6.71992	P	P	P	P	P	P	hsa_circRNA_030355	hsa_circ_0030355	exonic	chr13	+	53191604	53203917	uc021rjx.1	HNRNPA1L2	AGAAATGACCCACCAGACCAGAAACGGAAGAGAGCGCGGGGGATGTGTTTGGCGTGGGGC
ASCRP3001712	84	75	112	61	63	84	5.51562	5.66051	5.67706	5.37784	5.58238	5.28838	P	P	A	P	P	A	hsa_circRNA_101247	hsa_circ_0029961	exonic	chr13	+	33306237	33320238	NM_015032	PDS5B	AGAACAATATCAGCTATGTGCATTAGCTATCAACAGCCTTGCTTCCTGTTTTACATCACA
ASCRP3001713	102	87	134	76	94	99	5.8744	5.9188	6.09094	5.85376	6.60235	5.8785	P	P	P	P	P	P	hsa_circRNA_067926	hsa_circ_0067926	exonic	chr3	+	169991073	170011296	NM_002740	PRKCI	AGAACACAGAGGATTATCTCTTCCAAGGAACCAGTGATGCCCATGGATCAGTCATCCATG
ASCRP3001715	112	106.5	115	97	73.5	111	6.11195	6.24946	5.88054	6.38797	5.99994	6.18317	P	P	P	P	P	P	hsa_circRNA_059060	hsa_circ_0059060	exonic	chr2	+	242282406	242283312	NM_004404	SEPT2	AGAACCCAGAGCACAATGACTTTCTGAAGCTGAGAACCATGCTCATATTCTGGATGAAAT
ASCRP3001718	641	650	576	568	124.5	541	8.91038	9.15702	8.7756	9.25777	7.16739	8.99435	P	P	P	P	P	P	hsa_circRNA_100656	hsa_circ_0004896	exonic	chr10	-	99196947	99197507	NM_016046	EXOSC1	AGAACGAGCTGGGAGTGGTGGTAGCCCACAGTGAGTCAGGTTGAAATTTATAAGAGTTTC
ASCRP3001719	3434	2811	3262	2539	3420	3171.5	11.3663	11.3068	11.3169	11.3833	13.2626	11.5577	P	P	P	P	P	P	hsa_circRNA_010096	hsa_circ_0010096	exonic	chr1	+	16093870	16101291	NM_017556	FBLIM1	AGAACGAGGTGTACTGCCTGGACGACTTCTACAGGATGCCCACCCCCTCCTCCTGTCCTG
ASCRP3001720	75	61	94	59	65	83	5.25099	5.2126	5.28838	5.33976	5.73915	5.34863	P	P	A	P	P	P	hsa_circRNA_403173		exonic	chr4	-	85758081	85853516	NM_014991	WDFY3	AGAACGTCGAGGACTACTCCAGAAAGTTTTTGTACAGGTATAATACTTCTCCACGTCTGC
ASCRP3001721	80	62	91	62	53.5	85	5.36623	5.26981	5.18972	5.42057	5.19957	5.37205	P	P	A	P	A	P	hsa_circRNA_105014	hsa_circ_0091175	exonic	chrX	-	80047352	80049271	NM_153252	BRWD3	AGAACTACCTGTAAATTATGTGAAACCTCCAAATGTGGGTGGCAGCAAATGCACACATTC
ASCRP3001723	81	57.5	88.5	50.5	78	71	5.43732	5.15302	5.01855	4.90275	6.15982	4.75028	P	P	A	A	P	A	hsa_circRNA_004512	hsa_circ_0004512	intergenic	chr11	+	65093858	65094257			AGAACTGAAGCATTGGATTAGCAGCTCAGGATACCGCCTTCAAACAAGGGGTTCAGCTTC
ASCRP3001725	74	50	103	57.5	52	88	5.13944	4.80292	5.37495	5.24148	5.10492	5.48909	P	A	A	P	A	P	hsa_circRNA_404817		sense overlapping	chr10	+	124640186	124650369	NR_027282	LOC399815	AGAACTTCAGAAAGGAAGAAAGATCAATGGAATGGATAAAAACAGAGCCAGAATCTGGTG
ASCRP3001726	90	79.5	114	65	54	85	5.68876	5.76591	5.65337	5.50507	5.34568	5.28838	P	P	A	P	P	P	hsa_circRNA_103359	hsa_circ_0008639	exonic	chr3	-	47716964	47719801	NM_003074	SMARCC1	AGAACTTTGGTCTCCGTACTGACATTTACTCCAAGAAAACATTAGCAAAGATACTTGGCA
ASCRP3001727	85	67	90	62	58	82	5.51562	5.44009	5.25729	5.42057	5.41213	5.17315	P	P	A	P	A	A	hsa_circRNA_007342	hsa_circ_0007342	sense overlapping	chr18	+	66564455	66564919	NM_024781	CCDC102B	AGAAGAAAAATGAACTAGAGAGATTGCAAGCTGAAAATACCTCGGAGTGGGACAAGAGGG
ASCRP3001730	85.5	69	118	61	52	99	5.5647	5.54681	5.67706	5.33976	5.16815	5.85168	P	P	A	A	A	P	hsa_circRNA_008672	hsa_circ_0008672	exonic	chr1	+	33133825	33138502	NM_005610	RBBP4	AGAAGACAATATCATGCAAGTGTGGCAAATGAATTTGGAGGTTTTGGTTCAGTTAGTGGA
ASCRP3001731	91	75	115	74.5	87	107	5.70958	5.62441	5.60231	5.88054	6.38797	6.01489	P	P	P	P	P	P	hsa_circRNA_103938	hsa_circ_0001529	exonic	chr5	-	132227855	132228810	NM_014423	AFF4	AGAAGACCGAAGGGAAGACTTCCAGTAGCTCCAAGGAGGTTAAGAATGAAGATGATAACC
ASCRP3001732	112	93	120	68	56	87	6.07498	6.03336	5.96861	5.61218	5.37205	5.4093	P	P	P	P	A	P	hsa_circRNA_000479	hsa_circ_0000479	exonic	chr13	-	43528083	43544806	NM_033255	EPSTI1	AGAAGAGAAGCATTTAGAGAGCATCAGCAATACACAAGTGCATACACCTTGATAGCACCA
ASCRP3001734	78	62	99	65.5	61	83	5.35158	5.33381	5.15302	5.45934	5.58238	5.25099	P	P	A	P	P	A	hsa_circRNA_400835		exonic	chr11	-	111706887	111709101	NM_001077690	ALG9	AGAAGAGCCATCCAGATATAAATGTTACCACTTTGTGTTTCAACGATATCGCCTGGAGCA
ASCRP3001735	91	62	96	62	61	92	5.63896	5.30216	5.28838	5.33976	5.45934	5.66526	P	P	A	P	P	P	hsa_circRNA_103072	hsa_circ_0002096	exonic	chr20	-	44477088	44483931	NM_005469	ACOT8	AGAAGAGCTGCTTGACTGTGAGACCCTCATTGACCAGTATTTAAGAGGAAGGCATTACTG
ASCRP3001737	151.5	73	87	69	56	94	6.66055	5.58739	5.09088	5.67235	5.32183	5.69805	P	P	A	P	A	P	hsa_circRNA_102336	hsa_circ_0047322	exonic	chr18	+	23895192	23915195	NM_005640	TAF4B	AGAAGATCCAGAACAGCTGAGATTAAAGCAGAAAGCCAAAGAGAGATGAGGATGACATCA
ASCRP3001738	79	67	104	59	64.5	91	5.45661	5.42897	5.34568	5.28222	5.68175	5.62928	P	P	A	P	P	P	hsa_circRNA_003722	hsa_circ_0003722	exonic	chr10	+	120867459	120892121	NM_001303111	FAM45A	AGAAGATCCAGAGAAATCAGAGAGCCACGTTATACAGTGACCATCTTTCCACCGTAGAAA
ASCRP3001740	79	61	106.5	58	73	80	5.4093	5.21907	5.24466	5.17315	5.96956	4.99988	P	P	A	A	P	A	hsa_circRNA_404846		exonic	chr11	+	9495323	9496180	ENST00000496276	ZNF143	AGAAGATGGTACCACAGCATTTATTCACCACACCTCCAAAGGATCACTGGATGTGTTATT
ASCRP3001741	76	60	99	59	62	81	5.32183	5.15302	5.33082	5.32183	5.54166	5.17315	P	P	A	P	P	A	hsa_circRNA_024825	hsa_circ_0024825	exonic	chr11	+	126275990	126283543	NM_006278	ST3GAL4	AGAAGCAGACCATTCACTACTATGAGCAGATCACGCTCAAGTCCATGGCGGTGGCCCGAG
ASCRP3001746	111	93	124	70	59	94	6.05884	6.03336	5.94636	5.70498	5.4971	5.74588	P	P	P	P	P	P	hsa_circRNA_005067	hsa_circ_0005067	intronic	chr1	-	32381491	32385259	ENST00000602889	RP11-84A19.4	AGAAGGAATCCACGTTCTAGTGAGTTTTTCGTTGGAATATACGTTGCACATTTATGGCGA
ASCRP3001747	79	60	87	62	68	85	5.43732	5.2126	5.01855	5.42057	5.81371	5.33082	P	P	A	P	P	P	hsa_circRNA_040929	hsa_circ_0040929	exonic	chr16	-	89371613	89383486	NM_013275	ANKRD11	AGAAGGACTCGGACACAGCAGACGGTTGATGATGAAGCGCCGGCCGTGTAAATGAAGATC
ASCRP3001749	94.5	80.5	119.5	74	174	101	5.77032	5.8233	5.89071	5.82224	7.84495	5.90482	P	P	P	P	P	P	hsa_circRNA_400987		exonic	chr12	-	66923610	66990707	NM_021150	GRIP1	AGAAGGCAATACCTTTGGTTTTGTAATTCGAGATGAGAGTCCCTACACTAAATCCGCCAG
ASCRP3001754	321	308	292.5	216	203	215	7.87138	7.9825	7.61959	7.76872	8.14804	7.54237	P	P	P	P	P	P	hsa_circRNA_405776		exonic	chr19	+	37579940	37587017	ENST00000587082	ZNF420	AGAAGTCTGCCATCTGTTTCATTGTTATTCCTTTTCTCTGCATTCTCCAGACTCTGTGCT
ASCRP3001755	82	69	94	64	43	77	5.37784	5.48373	5.25729	5.48641	4.4323	5.04428	P	P	A	P	A	A	hsa_circRNA_402237		exonic	chr2	-	45715378	45780869	NM_018079	SRBD1	AGAAGTGCAGGTGGAGACCACGTAGCTTTGCAAGGCCAGAGTTAATGAAGATCTTATATA
ASCRP3001756	128	115	153	118	48.5	158	6.38797	6.34425	6.39227	6.73015	4.77245	6.95028	P	P	P	P	A	P	hsa_circRNA_001835	hsa_circ_0001835	sense overlapping	chr9	+	2643266	2643521	NM_003383	VLDLR	AGAAGTGGCGATGTGATGGGGACCCTGACTGCAAGGATGGCAGTGATGAGCTGGACTGTG
ASCRP3001758	88	72	96	62	66	87	5.59238	5.5647	5.34568	5.42057	5.77691	5.4648	P	P	A	P	P	P	hsa_circRNA_001312	hsa_circ_0001312	exonic	chr3	+	56600621	56601081	NR_024460	CCDC66	AGAAGTTCGTTGGAAGCAAAAAAAGCCCAGTGGAGGAAAGAGCTAGGTCAATATAGTCTA
ASCRP3001759	100.5	78	128	63	70.5	94	5.92277	5.70729	6.00743	5.42057	5.92277	5.69805	P	P	P	P	P	P	hsa_circRNA_013093	hsa_circ_0013093	exonic	chr1	+	89206670	89251896	NM_006256	PKN2	AGAAGTTTACACTGGAACTGGACAGGGGGGATTCCCGAAGTCTTCCGTTTTCTGAGAATG
ASCRP3001760	161	164	182.5	117	120	127	6.76594	6.9782	6.80194	6.75039	7.08522	6.4998	P	P	P	P	P	P	hsa_circRNA_104232	hsa_circ_0078357	exonic	chr6	+	155063089	155099179	NM_001286189	SCAF8	AGAAGTTTATTCAGAAAGATTGTGCCTCTACTCCTGCTTGTACAGACTGCTTTTCCAGCA
ASCRP3001761	77	63	82	61	56.5	77	5.28838	5.30216	4.87434	5.37784	5.25099	5.04428	P	P	A	P	A	A	hsa_circRNA_009556	hsa_circ_0009556	exonic	chr1	+	8030953	8045342	NM_007262	PARK7	AGAATAAACAGGGCATTTAGCAAACTATCTGCTGCTGTGAAGGAGATACTGAAGGAGCAG
ASCRP3001762	75	57.5	93.5	55	62.5	72	5.25099	5.12229	5.17315	5.08381	5.60231	4.78994	P	P	A	P	P	A	hsa_circRNA_001406	hsa_circ_0001406	exonic	chr4	+	42024854	42025401	NM_006345	SLC30A9	AGAATACAGAGAAATGATCTAGAACAACTTCGAAAAATCAGACGACGAAGTCCCCATGAA
ASCRP3001764	73.5	61.5	102	58	52	86.5	5.22872	5.26981	5.34568	5.29452	5.16815	5.39223	A	P	A	P	A	P	hsa_circRNA_404963		sense overlapping	chr12	-	10741985	10752211	NR_028045	KLRAP1	AGAATAGACTCTATTTTCTCTGATTCGGTGTGCGCCAAGAAGAAAAGCCCCTAAGGGATC
ASCRP3001767	86	69	102	56	61	74	5.59238	5.53649	5.53649	5.15302	5.54166	4.93061	P	P	A	P	P	A	hsa_circRNA_103813	hsa_circ_0072255	exonic	chr5	-	37326002	37328522	NM_004298	NUP155	AGAATATTCAAGAGTGGCAACAGAGAGATCACTGCAGTTCTCCTGTTCCTAGTGGTAGTC
ASCRP3001769	79	65	111	67	69	91	5.37784	5.37205	5.72785	5.57735	5.84751	5.54424	P	P	A	P	P	P	hsa_circRNA_100078	hsa_circ_0010440	exonic	chr1	-	21076215	21076375	NM_016287	HP1BP3	AGAATCACCCAGGAACCAATTCTAACTATCAAACTGAAGAAATCAGGGGAGAAACCCCTG
ASCRP3001771	2509	2300	2465	1406	1514	1418.5	10.9106	11.0001	10.9169	10.5068	12.16	10.3721	P	M	P	P	P	P	hsa_circRNA_001073	hsa_circ_0000687	sense overlapping	chr16	+	29756705	29756841	uc002dtq.1	BC041466	AGAATCCCCATTTCCCTCCCAGACCCCAGGGTGCCTCAGACAAGAAAGGGTAAGCGTGAG
ASCRP3001777	98	80.5	115.5	71	95	103	5.80729	5.76591	5.85168	5.74812	6.63053	5.95801	P	P	P	P	P	P	hsa_circRNA_100066	hsa_circ_0010052	exonic	chr1	+	15956819	15978390	NM_032341	DDI2	AGAATTAGCAGAAGCCCTTCAAAAATCAGCAGAGGATGCAGACTTACCCCGAATAGATTT
ASCRP3001778	86	76	96.5	67	70	90	5.59238	5.66051	5.39223	5.57735	5.88054	5.56216	P	P	A	P	P	P	hsa_circRNA_101227	hsa_circ_0029636	exonic	chr13	+	20632714	20641530	NM_003453	ZMYM2	AGAATTATGCACCTGACAGCATCTATTACCTTTGCCTTGGAATACAGGAGGGTTCAGCAC
ASCRP3001780	96	74	102	73	69.5	101	5.75926	5.62441	5.60231	5.79435	5.92277	5.93461	P	P	P	P	P	P	hsa_circRNA_104332	hsa_circ_0079619	exonic	chr7	+	24663284	24681487	NM_016447	MPP6	AGAATTGGTTGGTATACTCAAAGAACCTCACTTCCAGCAATGCAGCAAGTCTTGGAAAAC
ASCRP3001783	95	73	98	68	72	96.5	5.81798	5.5647	5.24466	5.57735	5.88054	5.61463	P	P	A	P	P	A	hsa_circRNA_003939	hsa_circ_0003939	exonic	chr9	+	108296773	108301632	NM_001145313	FSD1L	AGACAAAATTTACTCAGCCAGTACTACCTGGTTTCATGAAGTGGTACACCATCCCCAAAA
ASCRP3001784	87.5	65	89	64	69	93	5.53649	5.33381	5.09088	5.50507	5.84751	5.66526	P	P	A	P	P	P	hsa_circRNA_037563	hsa_circ_0037563	exonic	chr16	+	2807472	2810500	NM_016333	SRRM2	AGACAAAGATAAAGACAAGAAGGAGGTACGAGGAACAGCAAATTCAGGAAAAAGTGGCGA
ASCRP3001786	72	60	102	59	56	96	5.21583	5.18972	5.37495	5.33976	5.21907	5.75926	P	P	A	P	A	P	hsa_circRNA_407166		exonic	chr9	+	27009017	27029102	NM_025103	IFT74	AGACAACTTGACATGGATTTAGAGGAACACCAAGGAAAGAAAAACAAATCAGAAGTGTCG
ASCRP3001787	270	208	284	146.5	166	190	7.58994	7.35496	7.61469	7.14123	7.80465	7.32266	P	P	P	P	P	P	hsa_circRNA_405709		exonic	chr19	-	334399	336173	NM_017550	MIER2	AGACAAGCCCAAGGAGGAGCTGGAGAAGGACTTCATCTCCCAGGCCTCCTCGCTGGGGAG
ASCRP3001789	138	119.5	144	90.5	95	111	6.50113	6.42762	6.31887	6.23037	6.60235	6.22234	P	P	P	P	P	P	hsa_circRNA_104838	hsa_circ_0087641	exonic	chr9	-	99284787	99327765	NM_003671	CDC14B	AGACAATCCAAAACAAACGCTATTCCTCTCACATCGCCTTTGTTTTGCCATTCTCTACAG
ASCRP3001790	158	117	164.5	94.5	118	119.5	6.70271	6.38941	6.61957	6.28689	7.06651	6.40793	P	P	P	P	P	P	hsa_circRNA_104456	hsa_circ_0008628	exonic	chr7	-	105099614	105105861	NM_019042	PUS7	AGACACCACCAGTTTTTGCTTCTGCCACAGCCACCTATATTGAGGAAGATGATGTTAATA
ASCRP3001792	77	64	104	60.5	65.5	80	5.25099	5.33381	5.43454	5.28222	5.75926	5.25099	P	P	A	P	P	A	hsa_circRNA_007654	hsa_circ_0007654	exonic	chr2	-	110332157	110350696	NM_144710	SEPT10	AGACACTTGATCTCTTAACCATGAAGAACCTTGACAGCAAGCTCTTTCAGTCTCACATGG
ASCRP3001794	180	155	204	106	101	145.5	6.93464	6.88566	6.97343	6.52221	6.72902	6.77804	P	P	P	P	P	P	hsa_circRNA_028152	hsa_circ_0028152	exonic	chr12	-	110397651	110399490	NM_014776	GIT2	AGACAGCAGGGCAGTTCTCTCTCGGGTTCAAAAGCTAAGTAATCATTTGTTTGAAGAACT
ASCRP3001796	90	84	129	73	81	96	5.63896	5.83703	5.97913	5.79435	6.19142	5.69805	P	P	P	P	P	P	hsa_circRNA_406146		exonic	chr21	-	36421138	36437369	uc002yut.1	RUNX1	AGACAGCATATTTGAGTCATTTCCTTCGTACCCACAGTGCTTCATGAGAGAGCGAGCCCG
ASCRP3001797	137	132	165	99	95.5	121	6.48444	6.61712	6.54814	6.40793	6.54814	6.40793	P	P	P	P	P	P	hsa_circRNA_103143	hsa_circ_0003342	exonic	chr21	+	45497573	45500008	NM_003274	TRAPPC10	AGACAGCCCAGGATTTGTCCCATGCCACCATTGAAATGTATACAAGCATTGGGAGGATTC
ASCRP3001801	291	216.5	259	176.5	282	222	7.7208	7.43043	7.44913	7.45599	8.83394	7.58557	P	P	P	P	P	P	hsa_circRNA_103689	hsa_circ_0007324	exonic	chr4	+	87693930	87696805	NM_006264	PTPN13	AGACATGTCACTTCCTTCATTGGTATTGAAAGCAACAAGTAATCCTTCCCCTCTACCACC
ASCRP3001802	155.5	125	185.5	89	110	115	6.70271	6.54814	6.8228	6.20289	6.9312	6.2094	P	P	P	P	P	P	hsa_circRNA_001832	hsa_circ_0001832	exonic	chr8	+	145223197	145255444	NM_032450	MROH1	AGACATGTCATCAACTCAGCTGAGCTGGCCTCCACCCTGCTGGACGCCATCACCGATAAG
ASCRP3001806	562	480	543.5	511.5	70.5	576	8.73752	8.67639	8.67536	9.09879	5.86412	9.09231	P	P	P	P	P	P	hsa_circRNA_405792		intronic	chr19	-	46133214	46133304	ENST00000588496	EML2	AGACCAAGGTGGTGGATAATGGAGGCAACCTGCTGTGTGCAGTGGATGAATCCAATGATC
ASCRP3001809	250	198	287	140	137.5	205	7.46656	7.28846	7.61469	7.03339	7.39301	7.42799	P	P	P	P	P	P	hsa_circRNA_102628	hsa_circ_0052767	exonic	chr2	-	15601324	15651474	NM_015909	NBAS	AGACCACTTCTCCACATGAATATTCTGTTTTGCTGCCCGAAGCTTGACTTTTACTTGTTG
ASCRP3001810	548	592	833	391	431	389.5	8.70043	9.01285	9.30263	8.69202	9.63647	8.48582	P	P	P	P	P	P	hsa_circRNA_104414	hsa_circ_0080797	exonic	chr7	+	76062243	76062964	NM_007155	ZP3	AGACCAGAATGCCTCCCCTTATCACACCATCGTGGACTTCCATGGGCAGGGCAATGTGAG
ASCRP3001811	118	99	149.5	89	131.5	132	6.22234	6.15982	6.35457	6.23037	7.30185	6.54428	P	P	P	P	P	P	hsa_circRNA_401289		exonic	chr14	-	77812691	77818094	NM_213601	TMED8	AGACCAGGCCCAGGTCCTCAATGAGAGAATGAAGATCTAGAAAACAAGGATACCTCTTTA
ASCRP3001812	80	73	110.5	63.5	61	83	5.4093	5.58739	5.58739	5.55961	5.4971	5.25099	P	P	A	P	P	A	hsa_circRNA_012969	hsa_circ_0012969	exonic	chr1	+	76253181	76257256	NM_004582	RABGGTB	AGACCAGGTTCTGAATCCCATGCTGGGCAGGGCACTCCACAGAAGGATGTTATTATCAAG
ASCRP3001815	88	84	115	64.5	65.5	91	5.57735	5.85376	5.72785	5.55961	5.64378	5.57986	P	P	A	P	P	P	hsa_circRNA_103893	hsa_circ_0073030	exonic	chr5	-	74135898	74137504	NM_015566	FAM169A	AGACCCAGAAAATTCTTGCTCTCTTTGCACCTGAAGATTCACTGACAGAGGATGGCATTC
ASCRP3001816	99	71	109	75.5	74	107	5.8744	5.5647	5.67706	5.84124	5.99994	6.03886	P	P	A	P	P	P	hsa_circRNA_101947	hsa_circ_0041481	exonic	chr17	-	3853804	3854067	NM_005173	ATP2A3	AGACCCCAGAGCTGTGAACCAGGACAAGAAGAACATGCTGTTTTCTTGGGGGACAAAGTG
ASCRP3001817	80	65	98	65	69	83	5.43732	5.40079	5.25729	5.59238	5.81371	5.25099	P	P	A	P	P	P	hsa_circRNA_405108		exonic	chr12	+	132512561	132529498	NM_015409	EP400	AGACCCCTCAGGAGGAAAAGACCAGACTCTTGAAAGAGCGCCTGGATCAGATTTATTTAG
ASCRP3001818	82	74	108	70	49	106	5.48104	5.58739	5.40647	5.64378	4.98477	5.98578	P	P	A	P	A	P	hsa_circRNA_031655	hsa_circ_0031655	exonic	chr14	-	35564253	35568590	NM_017917	PPP2R3C	AGACCGTGTTTTCCAGGAGTGTCTCACTTATGATGGAGAAATGGATTTAGAAAACTACAT
ASCRP3001819	156	125.5	176	108	75	136	6.69461	6.55838	6.70502	6.60111	6.03153	6.66293	P	P	P	P	P	P	hsa_circRNA_104666	hsa_circ_0008496	exonic	chr8	-	101721360	101725409	NM_002568	PABPC1	AGACCTCATCGGCCTGCCTTAAGTGTGAAAGTAATGACTGATGAAAGTGGAAAATCCAAA
ASCRP3001820	92	75	116.5	94	79.5	117	5.75926	5.66051	5.70958	6.34277	6.15982	6.28227	P	P	A	P	P	P	hsa_circRNA_100259	hsa_circ_0006677	exonic	chr1	-	67356836	67371058	NM_024763	WDR78	AGACCTGGAAGAACCATCCTATAAACGGGAAAGATTGACTAGTTTCACAGGAACAATGCC
ASCRP3001821	75	68	98	60	52	70.5	5.25099	5.42897	5.21907	5.36331	5.05155	4.75028	P	P	A	P	A	A	hsa_circRNA_101559	hsa_circ_0004374	exonic	chr15	-	65471271	65472542	NM_006660	CLPX	AGACCTTTGTATGTATTTCTGGTGGTCGCATTCATATGTCAGTTTTAGGAAGGCTTGGGA
ASCRP3001822	95	69	97	65	60	83	5.78347	5.48373	5.42057	5.50507	5.4971	5.33082	P	P	P	P	A	A	hsa_circRNA_001757	hsa_circ_0001757	sense overlapping	chr7	-	140034228	140037149	NM_032295	SLC37A3	AGACCTTTTCTTCTATATTTAGTGTCTCTGATCCGGGACAAGCTAGGATGGATGTGGGTT
ASCRP3001823	120	94	145	108	56	136	6.26361	6.03336	6.27452	6.5799	5.34568	6.62689	P	P	P	P	A	P	hsa_circRNA_000348	hsa_circ_0000348	exonic	chr11	+	92085261	92088570	NM_001008781	FAT3	AGACGACGAGAGTGGATGGAAGTATGATGTGATGGATATAATTATGGGACACTGTGTGGG
ASCRP3001824	87.5	86.5	118	68	55	96	5.60478	5.90983	5.77252	5.57735	5.21907	5.79435	P	P	P	P	A	P	hsa_circRNA_046298	hsa_circ_0046298	exonic	chr17	-	79977183	79977257	NM_001271007	STRA13	AGACGCGCTCCGTGTGGACGTGGACCAGCTGGAGAAGAAGCAGCAGTCCGCGGCGTGCGG
ASCRP3001825	150	143	174	105	55	128	6.64562	6.72902	6.69054	6.55838	5.21907	6.54428	P	P	P	P	A	P	hsa_circRNA_013058	hsa_circ_0013058	exonic	chr1	-	85331067	85331842	uc001dkl.2	LPAR3	AGACGGTGATGACTGTCTTAGCTTCTTTAAATTTCTTTCTAGGATGTTCACTTCTCCACA
ASCRP3001827	87	68	130.5	63	55.5	91	5.61463	5.48373	5.93658	5.40647	5.25099	5.5287	P	P	P	A	A	A	hsa_circRNA_000860	hsa_circ_0000860	exonic	chr18	+	77455224	77457988	NM_004715	CTDP1	AGACGTTGATTCACACAACCGAGCAGCACTGTCAGCAGATGTCGAATAAAAGCGGTTCTG
ASCRP3001829	125	93	141	82	85	106	6.30677	6.03336	6.16653	6.04797	6.33087	5.98578	P	P	P	P	P	P	hsa_circRNA_077032	hsa_circ_0077032	exonic	chr6	-	75823317	75875495	NM_004370	COL12A1	AGACTACAAACCACAAGTTGGAGTGATTGCAGATCAACGTGGTTCTCCTCAAGATTTAGT
ASCRP3001830	155	159.5	190	103	109.5	133	6.69461	6.93562	6.83286	6.48377	6.88159	6.59179	P	P	P	P	P	P	hsa_circRNA_025951	hsa_circ_0025951	exonic	chr12	+	46230371	46233279	NM_152641	ARID2	AGACTCATGTAGCATCTGCCCCAGTTTTGGAAAGACATCGTTGATGATAATGAAGTTCGT
ASCRP3001833	89	64.5	112	68	54	98	5.66526	5.35158	5.62928	5.57735	5.29452	5.73238	P	P	A	P	A	P	hsa_circRNA_102962	hsa_circ_0001119	exonic	chr2	-	240929490	240954277	NM_004544	NDUFA10	AGACTGACCGTGTCTTACATCAGTTCAGAGAGGTGTGGACCACTACAACGAGGTGAAGAG
ASCRP3001837	90.5	96	102	102	108	113	5.66526	6.10148	5.54681	6.48377	6.87136	6.1682	P	P	A	P	P	P	hsa_circRNA_407203		sense overlapping	chr9	+	99220665	99220823	NM_014282	HABP4	AGACTTCACAGCTGAGAAGTTTCCAGATGAAAAAAGCGGACTCCTAGAAGAGGGGAGCAG
ASCRP3001839	95	74	104	64	88	85	5.78347	5.5647	5.51824	5.37784	6.44221	5.45387	P	P	A	P	P	P	hsa_circRNA_406308		intronic	chr3	+	99394503	99396732	ENST00000273342	COL8A1	AGACTTGAATGGAGCTCACACGTTCACCAACTCACCCTTGAAGTCATCTCAAGAACAAAA
ASCRP3001840	186.5	142	155	96	95	119	7.01492	6.74255	6.38797	6.31887	6.60235	6.33087	P	P	P	P	P	P	hsa_circRNA_400850		exonic	chr11	+	118890859	118892596	NM_016146	TRAPPC4	AGACTTTGCCCTCAAGAATCCATTCTATTCCTTAGAAATGCCTATCAGGCTCTTTGCCAT
ASCRP3001841	169	153	167.5	137.5	81	140	6.84963	6.89276	6.60606	7.04709	6.22234	6.66293	P	P	P	P	P	P	hsa_circRNA_001030	hsa_circ_0000333	intronic	chr11	+	68229037	68229117	ENST00000265636	PPP6R3	AGACTTTTTAATTATAGGTGAACGGGATGGGTCTTTGGATGTGTTTCCTGTTGAGGTCCT
ASCRP3001842	106	85.5	122	140	64	171	6.02046	5.86618	5.96861	7.08212	5.64378	7.15479	P	P	P	P	P	P	hsa_circRNA_406544		sense overlapping	chr4	+	144464665	144465125	NM_003601	SMARCA5	AGAGAAAAACAAAAGGCTTGTGGATCAGAATCTGAACAAAATTGGGAAAGATGAAATGCT
ASCRP3001846	214	201	225	138	115	154	7.22237	7.30261	7.22237	7.05435	7.05073	6.89276	P	P	P	P	P	P	hsa_circRNA_047040	hsa_circ_0047040	exonic	chr18	+	13387339	13438383	NM_181481	LDLRAD4	AGAGAACTGTCTCCTGGTGACCGAGCACCCGCCTCCGGGCATCTTCAACTTTTCAGAGGC
ASCRP3001850	87.5	72	110	67	65	91	5.51562	5.58739	5.37495	5.61218	5.64378	5.56216	P	P	A	P	P	A	hsa_circRNA_004324	hsa_circ_0004324	intronic	chr1	-	68628715	68628997	ENST00000262348	WLS	AGAGACAGCAATTGGACAGAATTTGTGAAGGGTTTCATCACCTTAAATGGTTTTGAACCA
ASCRP3001852	194	138	210	114	100	148	7.07411	6.70271	7.07233	6.71764	6.71935	6.82651	P	P	P	P	P	P	hsa_circRNA_101470	hsa_circ_0034326	exonic	chr15	-	31947298	31981684	uc001zfs.1	OTUD7A	AGAGACCTGCTGGAAGAGTTCTCAGGCGCTGTGGTCTCACCTTCCACTGGGGCAACAATG
ASCRP3001853	94.5	88.5	114	81	79	111	5.81798	5.89071	5.70268	5.99052	6.12751	6.01489	P	P	P	P	P	M	hsa_circRNA_002789	hsa_circ_0002789	exonic	chr17	+	49340634	49346265	NM_016001	UTP18	AGAGACTACTAAGCGGAAAACATCTTCAGATGGTTCAAGAACATGAAGACTCGGGTGACT
ASCRP3001854	124	126	150	96	123	123	6.30677	6.56728	6.42762	6.38797	7.16739	6.44013	P	P	P	P	P	P	hsa_circRNA_104797	hsa_circ_0087293	exonic	chr9	+	82267504	82268990	NR_104239	TLE4	AGAGACTCCATCAAGCAGCAACAACTCCAGGCCCAGCATTTATCACATGGACATGGTCTC
ASCRP3001855	91	67	86	70	63	87	5.68876	5.45661	5.01855	5.70498	5.62441	5.45387	P	P	A	P	P	P	hsa_circRNA_100309	hsa_circ_0004127	exonic	chr1	-	115005725	115007010	NM_015906	TRIM33	AGAGACTGTCAGCTATTGGAACACAAAGAACATAGTTGGTGTAATACGGTGCCCAGTATG
ASCRP3001856	109	96	125	96	72	129	6.07498	6.06962	5.93658	6.34277	5.90683	6.54428	P	P	P	P	P	P	hsa_circRNA_404459		exonic	chr1	+	26594973	26596105	NM_022778	CEP85	AGAGAGAAGCAGAATTCTCCTCCGCTGGACATAGGTCAAAGGTCGTGATAAACATATCAA
ASCRP3001857	78.5	63.5	104	79	55	105	5.33678	5.30216	5.4931	5.96765	5.27292	6.06783	P	P	A	P	A	P	hsa_circRNA_405201		exonic	chr14	-	35269429	35272194	NM_013448	BAZ1A	AGAGAGGCTTAAAGTAGAAAGAGAAAAGGCATCATCTCTTTCAACGTATAAAATAGCAGA
ASCRP3001858	84.5	68	108	83.5	66	101.5	5.42338	5.48373	5.65337	6.0352	5.66526	5.8785	M	P	A	P	P	P	hsa_circRNA_405135		sense overlapping	chr13	-	38624905	38647113	NR_047500	LINC00571	AGAGAGTGAAGGGGTATGATGAGACCAAAAGACCAGGAGACAACTGCCAAAGGTTATTAT
ASCRP3001859	77	62	94	67	49	88	5.30216	5.17315	5.09088	5.54166	4.93061	5.5287	P	P	A	P	A	P	hsa_circRNA_103919	hsa_circ_0007003	exonic	chr5	+	96058342	96066564	NM_173060	CAST	AGAGAGTGTTGCTGGTATCACTGCAATATCTGGCAAGCCGGGTGACAAGGTGTCAGCTTC
ASCRP3001860	78	55	94	64	56	86.5	5.36623	4.98097	5.21907	5.54166	5.32183	5.42897	P	A	A	P	A	P	hsa_circRNA_007794	hsa_circ_0007794	sense overlapping	chr2	+	19100478	19125164	TCONS_00003590	XLOC_001374	AGAGATAAGAAAGAGAAAGAGGGACACAGGAGAGAATTAAGCTGACACCAGGAGACACAG
ASCRP3001863	309	290.5	322.5	217	224	242	7.81936	7.89733	7.81109	7.79386	8.37267	7.74369	P	P	P	P	P	P	hsa_circRNA_100164	hsa_circ_0011545	exonic	chr1	+	35846859	35865177	NM_005095	ZMYM4	AGAGATGGCTTCCCCCAACCCAGACGAAGAAGACATTTTAAATCCAAAGGATGTGATCAG
ASCRP3001864	111	97	118	92.5	57	117	6.09094	6.08917	5.94636	6.28689	5.41213	6.30221	P	P	P	P	A	P	hsa_circRNA_103465	hsa_circ_0067231	exonic	chr3	-	128356641	128363826	NM_002950	RPN1	AGAGATGTGCCTGCCTATAGTCAGGTAAAGGGAGAAGATGAGGAAGAGAACAATTTGGAA
ASCRP3001866	121.5	79	107	76.5	65	101	6.23037	5.70729	5.72785	5.81371	5.66526	5.92079	P	P	P	M	P	P	hsa_circRNA_001430	hsa_circ_0001516	exonic	chr5	+	96437462	96438798	ENST00000509481	CTD-2215E18.1	AGAGCAGACTTCACACATAGGAGACGGGTTTGGCTCTGTGATTCATCAGAAATAAGAAAA
ASCRP3001867	71	64	102	64	52.5	88	5.13944	5.32183	5.45934	5.50507	5.25099	5.57986	A	P	A	P	A	P	hsa_circRNA_101232	hsa_circ_0006732	exonic	chr13	-	21987790	21999817	NM_153251	ZDHHC20	AGAGCAGCAAGAGCTTTACCTATCTATACCACATCAGCTTCAAAAATTACTATTTTTGGA
ASCRP3001870	127	118.5	161	95.5	87	113.5	6.31736	6.42762	6.54041	6.37933	6.38797	6.22234	P	P	P	P	P	P	hsa_circRNA_407284		intronic	chrX	+	47028897	47030400	ENST00000329236	RBM10	AGAGCCAGCGGCCAGCTCCTAGGCCTGCCCAGACTGACTGCCCGTCTGGTGTGAGGAGGG
ASCRP3001871	91	85	118	68.5	71	92	5.61463	5.8785	5.70268	5.62928	5.77691	5.62928	P	P	A	P	P	A	hsa_circRNA_402906		exonic	chr3	+	88202379	88202621	NM_173824	C3orf38	AGAGCCAGTTACAAAGACAGAGGACATCCACCTATTTCAACAGATGCTGTTCATGCAATA
ASCRP3001872	87	73	117.5	70	72	100.5	5.61463	5.58739	5.73464	5.70498	5.90683	5.86515	P	P	P	P	P	P	hsa_circRNA_005801	hsa_circ_0005801	exonic	chr10	-	98303832	98325183	NM_020123	TM9SF3	AGAGCCATTCCTTTTGGAACAATGATGATGTGATGCCAGCCACTTACTGTGAAATTGATT
ASCRP3001873	88.5	66	101.5	72	79	106	5.62928	5.40079	5.53649	5.76148	6.19142	6.03886	P	P	A	P	P	P	hsa_circRNA_000519	hsa_circ_0000262	antisense	chr10	-	121048086	121048266	NM_005308	GRK5	AGAGCCCACCATGTTGCTGCAGCAGTGACACAGTGAGGTACAGCAGAGATGAGGAAGAGC
ASCRP3001875	84	60.5	102.5	66	55	92.5	5.5647	5.2126	5.28838	5.57735	5.21907	5.66526	P	P	A	P	A	P	hsa_circRNA_103149	hsa_circ_0002903	exonic	chr21	+	47768925	47769734	NM_006031	PCNT	AGAGCGAGAAAGAAAAACAGCTGGAGACCCTGAAGGAAGATTGGGAATCTGAAAAAGATT
ASCRP3001877	235	220	311	169.5	184	234	7.3808	7.46146	7.7279	7.39836	7.9775	7.67564	P	P	P	P	P	P	hsa_circRNA_083776	hsa_circ_0083776	exonic	chr8	+	27514298	27530537	NM_016240	SCARA3	AGAGCTATTTCCAGGAGTTTTTCAGAAAAGTGGACTCTCTCTCCGAAGACATCTCCTTGA
ASCRP3001878	93	89.5	121	67	62	84	5.72785	5.96956	5.88054	5.59238	5.64378	5.45387	P	P	P	P	P	P	hsa_circRNA_026787	hsa_circ_0026787	exonic	chr12	-	56182858	56189860	NM_033082	SARNP	AGAGCTCAAAGATTTGGTTTGAATGTCTCTTCAATCTCCAGAAAGGGCAGCAGAGAAGAA
ASCRP3001880	137	112	154	199	71	233.5	6.45802	6.30677	6.42062	7.66532	5.88054	7.67152	P	P	P	P	P	P	hsa_circRNA_406796		exonic	chr6	+	74175931	74202075	NM_012123	MTO1	AGAGCTGGCTGAAAGACTGAAAATAGAAGGTCAGATGTCATGTAATCCTTCCTTTGGTGG
ASCRP3001881	80	64	85	63	61	83	5.4093	5.26981	5.01855	5.44009	5.54166	5.28838	P	M	A	P	A	A	hsa_circRNA_083946	hsa_circ_0083946	exonic	chr8	-	37732032	37735069	NM_025151	RAB11FIP1	AGAGCTGTCAAGCCCCGGTGGTATAAGTTGAAATCCAAACCAGGAAAGAAGGACAAGGAG
ASCRP3001882	99	91.5	128	68	56	97	5.8744	5.98957	5.96861	5.64378	5.32183	5.75926	P	P	P	P	A	P	hsa_circRNA_100605	hsa_circ_0006151	exonic	chr10	-	70227879	70229920	NR_102264	DNA2	AGAGCTGTCCTGAGTGAAACTTTTAGGATTTCAGAAGAAAGTGGTAGCTTCCTTTCCAAG
ASCRP3001883	89	63	100	56.5	73	83.5	5.66526	5.33381	5.36331	5.00737	5.9405	5.39223	P	P	A	P	P	P	hsa_circRNA_000843	hsa_circ_0000843	exonic	chr18	+	39595439	39613921	NM_002647	PIK3C3	AGAGGAATAATTCCGGAAACAGCTACACTGTTTAAACTCCCAAATTATAACCAGCCCCCT
ASCRP3001884	1221	1099	1240.5	1151	91	1213	9.84771	9.92765	9.92882	10.2556	6.51763	10.1629	P	P	P	P	P	P	hsa_circRNA_102602	hsa_circ_0052318	exonic	chr19	-	58436990	58439415	NM_133460	ZNF418	AGAGGAATTGGTTGTTGGTGTGGATCAGAAGATGAGGAGGCACCTTCTAAGAAGAGCATT
ASCRP3001885	207.5	225	218	257	118	226	7.18071	7.48849	7.08478	8.04483	7.06651	7.62994	P	P	P	P	P	P	hsa_circRNA_101643	hsa_circ_0036750	exonic	chr15	-	90446447	90454051	NM_182616	ARPIN	AGAGGACGAGGAGTGGGGGAAATGGTGTCCTGCTGGAGGGAGAACTGATCGATGTATCTC
ASCRP3001886	80	71	114.5	66	62	95	5.35158	5.50771	5.63896	5.57735	5.54166	5.69805	P	P	A	P	P	P	hsa_circRNA_007344	hsa_circ_0007344	exonic	chr2	-	10740978	10747437	NM_024894	NOL10	AGAGGAGAAGCAGAAATCTACATGGAAAAAGAAAGTTAAGGTTTTGGGTCCTGCTCCTCG
ASCRP3001889	85	81	119	69.5	72	99	5.49444	5.8233	5.79435	5.69109	5.9405	5.79435	P	P	P	P	P	A	hsa_circRNA_007992	hsa_circ_0007992	exonic	chr7	+	66262360	66270383	NM_014504	RABGEF1	AGAGGATGGCTACTATTTCACCAATCTGTGCCTCCAGAAAGAGTCGAGAAGATAATGGAT
ASCRP3001890	181	60	106	68	61	79	6.95755	5.2126	5.43454	5.57735	5.54166	5.12573	P	P	A	P	P	A	hsa_circRNA_105012	hsa_circ_0001934	exonic	chrX	+	77270158	77275895	NM_000052	ATP7A	AGAGGCACAAACATCAAAGGGCAAAACATCAGAGGCTCTTGCAAAGTTAATTTCACTACA
ASCRP3001891	107	87.5	122	67	79	90	5.98673	5.90983	5.90482	5.50507	6.22234	5.62928	P	P	P	P	P	P	hsa_circRNA_403764		exonic	chr7	-	6022454	6042267	NM_000535	PMS2	AGAGGCTCATAGCCGATGTCACCATTTCTACCTGCCACGCATCGGCGAAGGTTGGAACTC
ASCRP3001892	96	77.5	118.5	72	89	106	5.8286	5.72103	5.85168	5.76148	6.44221	6.03886	P	P	P	P	P	P	hsa_circRNA_006036	hsa_circ_0006036	exonic	chr7	+	128231903	128249633	ENST00000479267	RP11-274B21.1	AGAGGGAGGGAAGAATAGATGATTTATTAAGATGACGAGTAGCACAGCCCCTCTATGGTT
ASCRP3001893	403	285	355	164.5	152	225	8.24791	7.85693	7.98084	7.33537	7.61837	7.61162	P	P	P	P	P	P	hsa_circRNA_104148	hsa_circ_0008236	exonic	chr6	-	83667030	83754378	NM_198920	UBE3D	AGAGTAATGCCAATCTGCCTTCATCCCTTCGCCGTGTGAATTCCTTTCAGGAAGCTCCTC
ASCRP3001895	89	70	116	115.5	96	139	5.65337	5.45661	5.70268	6.74255	6.63053	6.64502	P	P	A	P	P	P	hsa_circRNA_403482		exonic	chr5	-	150076352	150078193	NM_018047	RBM22	AGAGTACTATACACAGAATATGGAGAGAGAGATCTGTGCCAGGCCATTCACAGTGTTTCG
ASCRP3001896	184	173	186.5	98	77	117.5	6.97151	7.08256	6.87136	6.4662	6.0927	6.33087	P	P	P	P	P	P	hsa_circRNA_103619	hsa_circ_0001400	exonic	chr4	-	37633006	37640126	NM_001085399	RELL1	AGAGTAGCAGCGAATGCTGATGTCTTAAAGGCGATGGTAGCAGATAACAGCCTGTATGAT
ASCRP3001897	91	68	108	67	69	99.5	5.61463	5.42897	5.45934	5.61218	5.88054	5.89071	P	P	A	P	P	P	hsa_circRNA_003357	hsa_circ_0003357	exonic	chr10	+	111883774	111890244	NM_001121	ADD3	AGAGTATAAGAGGACAATCGAACGTAAACAACAAGGCCTAGAAGGGGTATAGAACAGGCT
ASCRP3001898	90	69	104.5	58	65	89.5	5.68876	5.53649	5.44562	5.26043	5.66526	5.50507	P	P	A	A	P	A	hsa_circRNA_406315		exonic	chr3	-	101371339	101384652	NM_014415	ZBTB11	AGAGTATAGGAGACACATGAACAACCATGAAGGTTTTTGTAAGGCCAGCTTCCTTCCTTT
ASCRP3001899	83.5	77	111	65	50.5	98	5.50507	5.68175	5.67706	5.48641	5.05155	5.85168	P	P	P	P	A	P	hsa_circRNA_000637	hsa_circ_0000637	exonic	chr15	+	76182775	76183355	NM_173469	UBE2Q2	AGAGTGCAGTTTGGAGCAAATAAGGTATGTATTGGGTGGAGGAGCATTATGTATGGAACT
ASCRP3001904	106	78	112	68	81	90.5	5.97913	5.7414	5.60231	5.54166	6.19142	5.50507	P	P	A	P	P	A	hsa_circRNA_029865	hsa_circ_0029865	exonic	chr13	+	28840851	28869475	NM_175854	PAN3	AGATAAATTTCAGTTCCTACAGAGGTTGACAGCTACCATAGCCTATTCCCTCTAGAACCA
ASCRP3001905	184	183	233	135	220	173	6.98106	7.1865	7.24355	7.01213	8.31702	7.13525	P	M	P	P	P	P	hsa_circRNA_062556	hsa_circ_0062556	exonic	chr22	-	24108020	24108462	NM_213720	CHCHD10	AGATAACCCAAGACACAAATGTGCAATTAAAAGTTTATTTTAGACCACAGCCCCCACCCC
ASCRP3001907	77	61	104	60	51	94	5.28838	5.26981	5.37495	5.33976	4.98477	5.66526	P	P	A	P	A	P	hsa_circRNA_001778	hsa_circ_0001778	exonic	chr7	+	158662545	158669382	NM_018051	WDR60	AGATACCGAGAAAGAAAGAGAAGAACCAAAGATGATACCTGGAAAGCAGATGACCTCAGA
ASCRP3001911	291	205	310.5	162	164.5	212	7.71509	7.33164	7.77642	7.30983	7.79548	7.50843	P	P	P	P	P	P	hsa_circRNA_404910		exonic	chr11	+	76234198	76239510	NM_020193	C11orf30	AGATAGTAGTTCCTCTTCTACAGAGTCCTCCCAGAGTTCCCAAGGAACGACTACCAAAAT
ASCRP3001914	113	94	138.5	74	78	94	6.10148	6.04069	6.18977	5.76148	6.08032	5.73238	P	P	P	P	P	A	hsa_circRNA_101243	hsa_circ_0029855	exonic	chr13	+	28834583	28835595	NM_175854	PAN3	AGATATGCCAGGTGTTTCCAAACTATCATATTTATCCTCCAACTGCACCTCACGTTGCTT
ASCRP3001916	863.5	936	973	541	732	530.5	9.35369	9.67507	9.56985	9.17034	10.8627	8.97942	P	P	P	P	P	P	hsa_circRNA_104507	hsa_circ_0001756	exonic	chr7	-	139415730	139416814	NM_022740	HIPK2	AGATATTACAGGTATGGCCTCACATGTGCAAGTTTTCTCCCCTCACACCCTTCAATCAAG
ASCRP3001918	92	66	109	66	54	95	5.70037	5.42897	5.66526	5.54166	5.16815	5.75926	P	P	A	P	A	P	hsa_circRNA_092363	hsa_circ_0000028	exonic	chr1	-	22041881	22048257	NM_032236	USP48	AGATATTCTGTGTCCACATGTGAAAGCCCTGTGTAAGGAATGTGTAGTAGAACGTTGTCG
ASCRP3001925	267.5	211.5	289	227	54	291	7.57363	7.39301	7.62691	7.84808	5.13603	8.05255	P	P	P	P	A	P	hsa_circRNA_406341		exonic	chr3	-	125170148	125176209	NM_003794	SNX4	AGATCAGTATGTGCAAAAAGGGCTGTGTGCAGGAAACATGAACTTATGCAGTATGACTTG
ASCRP3001927	77	59	89	62	57	162	5.33678	5.2126	5.09088	5.29452	5.37205	7.01817	P	P	A	P	A	P	hsa_circRNA_407116		exonic	chr8	+	109462051	109468159	NM_014673	EMC2	AGATCCAACTAACACTAAATGAGAGATAAAATGAGAAAATGGAGAGAAGAAAACTCAAGA
ASCRP3001928	82	67	101	69	70.5	103	5.45661	5.42897	5.37495	5.64378	5.86412	5.95801	P	P	A	P	P	P	hsa_circRNA_045989	hsa_circ_0045989	exonic	chr17	-	78115117	78115647	NM_014740	EIF4A3	AGATCCAGAAGGTCTCAGTCCGGCACAGGAAAAACAGCCACCTTCAGTATCTCAGTCCTC
ASCRP3001929	88.5	69.5	126	59	56.5	86	5.57735	5.52086	5.98862	5.24148	5.37205	5.45387	P	P	P	A	A	A	hsa_circRNA_052247	hsa_circ_0052247	exonic	chr19	+	55997027	55998935	NM_020378	NAT14	AGATCCGTCTGGTTTTTTACACCGTTTGTTAATAAAGCCTGAAACCGCTGGTGCACGACG
ASCRP3001931	148	123	155	85	54	114	6.54041	6.49448	6.42762	6.11542	5.27292	6.28997	P	P	P	P	A	P	hsa_circRNA_001738	hsa_circ_0001738	exonic	chr7	-	107002477	107053077	NM_006348	COG5	AGATCCTGTTTCTCACATTTGTTTCATTGAAGAAATAGTTAAGATTATCTTTCTCAAGGA
ASCRP3001932	128.5	97.5	117	69	80	98	6.3619	6.08032	5.94636	5.61218	6.15982	5.85168	P	P	P	P	P	P	hsa_circRNA_103000	hsa_circ_0006704	exonic	chr20	-	17933230	17934761	NM_014426	SNX5	AGATCGCAACTTTCATGTTTTCCTGGAATATGATCAGGATATTCCACCTGCTCCTACGAA
ASCRP3001933	78	67	93	52.5	55	82.5	5.42338	5.45661	5.21907	4.90275	5.32183	5.26981	P	P	A	A	A	P	hsa_circRNA_003394	hsa_circ_0003394	exonic	chr2	-	197777605	197784874	NM_024989	PGAP1	AGATCGTTTCATTACAGAAAATAGAACTTCCAAAGAAACTGGCAAAACGCTATCCCGCAT
ASCRP3001934	267	173	204.5	148	187	227	7.55776	7.07411	7.03889	7.15858	8.01958	7.62994	P	P	P	P	P	P	hsa_circRNA_002919	hsa_circ_0002919	exonic	chr5	+	115202366	115205825	NM_001284	AP3S1	AGATCTAATTCAAAGTGAAGATACACAACAGCAAATCATCAGGGAGACTTTCCATTTGGT
ASCRP3001935	87	70	97	63	58	81	5.59238	5.49444	5.44562	5.45934	5.48104	5.12573	P	P	A	P	A	A	hsa_circRNA_029416	hsa_circ_0029416	exonic	chr12	-	129822178	130185243	NM_133448	TMEM132D	AGATCTATGTGAGCCCAAAGGACTTGATTGGAGTTGTGCCGCTGGCTATGTGACGGAAGG
ASCRP3001937	235	203	218	116	99	162.5	7.37502	7.32566	7.09053	6.71077	6.67944	7.01027	P	P	P	P	P	P	hsa_circRNA_405133		sense overlapping	chr13	+	36939636	36943737	NR_045180	SPG20-AS1	AGATCTCTCTGCCCAGGCTTGGAAATACATAAGGATCAGATTACTAGGAAAGCCAAGTCT
ASCRP3001939	99	96	129.5	75	112	105	5.88054	6.06962	5.94636	5.85376	6.9312	5.8785	P	P	P	P	P	M	hsa_circRNA_023812	hsa_circ_0023812	exonic	chr11	-	78180292	78204241	NM_024678	NARS2	AGATCTTAAAGCAAGCATCCCAGAACTTCACCTTTACCCCAGAGAGCTTTTACTCAAGTG
ASCRP3001941	120.5	123	121	92	55	110	6.25577	6.50378	5.98862	6.25577	5.27292	6.15982	P	P	P	P	A	P	hsa_circRNA_104532	hsa_circ_0001772	exonic	chr7	+	155465560	155473602	NM_053043	RBM33	AGATGAATTTACATGAACTTGAAGATGATTTACTTGGAGAAGATTTGCTATCTGGCAAAA
ASCRP3001942	95	90.5	109	76	96	102.5	5.75926	6.01582	5.70268	5.82224	6.6546	5.96956	P	P	P	P	P	P	hsa_circRNA_089471	hsa_circ_0089471	exonic	chr9	+	138392843	138396519	NM_016034	MRPS2	AGATGACCTGATTCCAGCAAAAATAAAACTCAGATTTGGGCAAAATGAGAGTGCCCGGGC
ASCRP3001943	138	131	152.5	113	130.5	136	6.50775	6.5799	6.40793	6.69809	7.30185	6.64502	P	P	P	P	P	P	hsa_circRNA_043415	hsa_circ_0043415	exonic	chr17	-	37571278	37576171	NM_004774	MED1	AGATGACTTCATTGCCAAAGTTGTTCAAAGGCTCTTCCTGGTCAGCAGCACTGCTATTTC
ASCRP3001944	112	102.5	141	91	113	108	6.12923	6.1947	6.21427	6.25577	6.97008	6.08917	P	P	P	P	P	P	hsa_circRNA_008450	hsa_circ_0008450	exonic	chr16	+	66642211	66643906	NM_144601	CMTM3	AGATGAGACCACAGCCCACAAGACAGAAGGGTCTCTCATTCATCACTTTTATCTGCTATG
ASCRP3001946	88	71	115	66	67	95	5.65337	5.5647	5.56216	5.54166	5.73915	5.66526	P	P	A	P	P	P	hsa_circRNA_103236	hsa_circ_0063481	exonic	chr22	+	41521867	41542820	NM_001429	EP300	AGATGATGCCTCGAATAACTCCACAATCTGATGGGAATGATGAACAACCCCAATCCTTAT
ASCRP3001949	106	87.5	125	84.5	75	110	6.03153	5.95994	5.96861	6.08032	6.01489	6.12407	P	P	P	P	P	P	hsa_circRNA_103435	hsa_circ_0001329	exonic	chr3	+	119219541	119222868	NM_016589	TIMMDC1	AGATGCCTTAAGCCATTTTGTAATTGCAGGAGTGAACAGCAGAGAATTTCAAAGGACCTT
ASCRP3001950	156	135	154.5	146	79	170	6.69461	6.65221	6.47974	7.14123	6.15982	7.12323	P	P	P	P	P	P	hsa_circRNA_104707	hsa_circ_0003221	exonic	chr8	-	141856358	141900868	NM_005607	PTK2	AGATGCGGGGCAATGCACTAGAAAAGAAGTCTAACTATGAAGTATTAGAAATATGACAGA
ASCRP3001951	93	74	111	64	65.5	81	5.65337	5.63413	5.62928	5.54166	5.75926	5.26981	P	P	A	P	P	A	hsa_circRNA_104361	hsa_circ_0009092	exonic	chr7	+	44739739	44741214	NM_002541	OGDH	AGATGCTTCCAGGACCTTAAAGAAGCCAACTTCGACATCAATCAGCTATATGACTGCAAT
ASCRP3001954	115	115	140	135	87.5	133	6.18647	6.37354	6.15982	7.01213	6.42762	6.5799	P	P	P	P	P	P	hsa_circRNA_104574	hsa_circ_0083756	exonic	chr8	-	27151596	27151827	NM_171982	TRIM35	AGATGGAGATGAAGGAGGACGACGTTTCTTTTCTCATGGTGGAGGCTGCATGGCTGGAAG
ASCRP3001957	79	72	106	66	60	83	5.39223	5.5647	5.43454	5.59238	5.54166	5.33082	P	P	A	P	P	A	hsa_circRNA_103128	hsa_circ_0061694	exonic	chr21	+	38792600	38868560	NM_101395	DYRK1A	AGATGGCACTTGGAACTTAAAGAAGACCAAAGATGGAAAACGGTGTTATAGTTTTGCCGC
ASCRP3001959	105	100.5	109	106	44	118	5.99618	6.1446	5.70958	6.5417	4.59976	6.31132	P	P	P	P	A	P	hsa_circRNA_005322	hsa_circ_0005322	exonic	chr1	-	227381486	227400920	NM_003607	CDC42BPA	AGATGGTGATAGCAATTGACTCAGTTCATCAGCTACATTATGTACACAGGTTGCTGTAGT
ASCRP3001961	85	61	93	60	68	83	5.59238	5.24148	5.17315	5.33976	5.81371	5.33082	P	P	A	P	P	P	hsa_circRNA_000441	hsa_circ_0001623	antisense	chr6	+	90670648	90670832	NM_021813	BACH2	AGATGGTTATATTTCCTAGGTTGATGGGAACAGGAGAAGGTCCCAAAAGCAAACATTCCA
ASCRP3001963	128	105	143	92	86	111	6.39084	6.22234	6.30221	6.25577	6.38797	6.25734	P	P	P	P	P	P	hsa_circRNA_100848	hsa_circ_0022812	exonic	chr11	+	65055186	65063461	NM_002689	POLA2	AGATGTCCTCATCATCCCGTCAGAGCTGAGGTACTTCGTGAAGACTTTGAGCAAAGCATG
ASCRP3001964	203	183.5	219	231	85	270	7.13525	7.1632	7.14633	7.8905	6.33087	7.87599	P	P	P	P	P	M	hsa_circRNA_074183	hsa_circ_0074183	exonic	chr5	+	138611809	138614818	NM_199189	MATR3	AGATGTCTGACAGCCCTGTGTGACACCAAGATAAGTAACAGAGGCTGGCTGTGGCAGATG
ASCRP3001965	76	59	98	62	72	83	5.28838	5.17315	5.21907	5.50507	5.9405	5.2126	P	P	A	P	P	A	hsa_circRNA_002905	hsa_circ_0002905	exonic	chr2	+	203834641	203847164	NM_024744	CARF	AGATGTGCAGACTATTCCAATACAGATTATAGACAACCACTCAGCTCTTAGATTTACATT
ASCRP3001966	89.5	85	120	83	89	99	5.62928	5.86618	5.74812	6.09094	6.4696	5.85168	P	P	P	P	P	P	hsa_circRNA_004649	hsa_circ_0004649	exonic	chr1	-	243858892	244006584	NM_005465	AKT3	AGATGTGGATTTACCTTATCCCCTCAACAACTTTTCAGTGGCAAGCTGAGTCATCACTAG
ASCRP3001967	86	84	110	80	64	119	5.61463	5.8233	5.54681	5.96765	5.70268	6.13608	P	P	A	P	P	M	hsa_circRNA_092573	hsa_circ_0002117	exonic	chr7	+	131071878	131073731	NM_013255	MKLN1	AGATGTTCCCTTGTCGATTCATTAAAATAGTACTTGATTCTAAAGCTCGAAAGGCCTGCT
ASCRP3001969	85	101	115	68.5	73	95	5.53649	6.18977	5.65337	5.69109	5.84751	5.66526	P	P	A	P	M	P	hsa_circRNA_010048	hsa_circ_0010048	exonic	chr1	+	15953163	15970145	NM_032341	DDI2	AGATTATTGGAAGGGTACATCTAGATCGTCTATGCGGAAAGACCTCTCACAGACAACCAC
ASCRP3001970	263	188	277	189	57	267	7.54944	7.20373	7.58745	7.57898	5.41213	7.90487	P	P	P	P	P	P	hsa_circRNA_000864	hsa_circ_0000662	intronic	chr16	-	398402	398484	ENST00000262320	AXIN1	AGATTCCACATAGACAAGGGACAGCAGTGTGGACTGTTGGCTGGTAAAGTGTGTGCAATG
ASCRP3001971	204.5	192.5	226	158	285	181	7.13525	7.26129	7.19391	7.25815	8.85953	7.24394	P	P	P	P	P	P	hsa_circRNA_030101	hsa_circ_0030101	exonic	chr13	-	42335263	42407667	NM_015058	VWA8	AGATTCCTTCACCTGCTCAACAGACCCCGAGAATATATTCAGCTACACAGGATATGACAG
ASCRP3001972	137	103	158	86.5	48.5	126	6.45117	6.20615	6.4662	6.12751	4.96566	6.4662	P	P	P	P	A	P	hsa_circRNA_406799		sense overlapping	chr6	-	75974946	75982671	NM_018247	TMEM30A	AGATTCTAGTGCTTTGCTTGATTCACTGGTCTATGTGGGAGTGTCTGATTGCTGAGTCTA
ASCRP3001973	77	62	95	61.5	64	91	5.25099	5.30216	5.09088	5.50507	5.68175	5.66526	A	P	A	A	P	P	hsa_circRNA_403425		exonic	chr5	+	125939261	125939875	NM_032177	PHAX	AGATTCTCAAGAGAAAGTGGCTGATGAAATTTCATTCAGAAAGTGCTAGGTGGCGACAGT
ASCRP3001975	142	126	153.5	136	56	169.5	6.54041	6.51697	6.42062	7.01213	5.29452	7.09097	P	P	P	P	A	P	hsa_circRNA_007832	hsa_circ_0007832	intronic	chr17	-	13936868	13937733	ENST00000602743	COX10-AS1	AGATTCTTCTGCCTGATAAAACAGGAGTGTGAGTATGGCATCAGGATGATTTGACTGCAA
ASCRP3001976	88	65	100	69	65.5	94	5.5647	5.41213	5.42057	5.59238	5.68175	5.75926	P	P	A	P	P	P	hsa_circRNA_103393	hsa_circ_0001313	exonic	chr3	+	56626997	56628056	NR_024460	CCDC66	AGATTGAGGAACGAGACAGACGACGACAAAAACAATTAGAGCATCAGGAAACAGTACTGC
ASCRP3001978	76	63	105	62	66.5	90	5.35158	5.30216	5.40647	5.45934	5.79435	5.5287	P	P	A	P	P	P	hsa_circRNA_103968	hsa_circ_0007452	exonic	chr5	+	138994281	139003046	NM_003339	UBE2D2	AGATTGCTCGGATCTACAAAACAGATAGAGAAAAAATGACAGTCCCTATCAGGGTGGAGT
ASCRP3001981	201	176.5	218.5	199	55	223	7.12237	7.1085	7.09053	7.65163	5.32183	7.59493	P	P	P	P	A	P	hsa_circRNA_404711		sense overlapping	chr10	+	4872866	4951798	NR_073125	AKR1E2	AGCAAAAATTCTGCATCATTTTGGTGGCGTGTACAGGGACATGAGGAAGGGCTTCTCCAG
ASCRP3001982	106.5	81	99.5	70	79	98	6.03153	5.81798	5.42057	5.66051	6.15982	5.85168	P	P	A	P	P	P	hsa_circRNA_000569	hsa_circ_0000420	sense overlapping	chr12	-	72050664	72054207	NM_144982	ZFC3H1	AGCAAAACCACTTTCCCTGAAATCCGACACTACTGATTCTAGTCAAGATGCTGCACTTAA
ASCRP3001988	93	77	108	98.5	78	116	5.70958	5.73238	5.60231	6.3987	6.15982	6.31132	P	P	A	P	P	P	hsa_circRNA_403236		exonic	chr4	-	146767107	146824367	NM_178835	ZNF827	AGCAAAGAGCACAATCATACAAAAGAAAACACCATCCGGACCACGACCAGATGTTAGTAG
ASCRP3001989	277	222	286	178.5	248	240	7.63781	7.4505	7.63419	7.46962	8.59773	7.76651	P	P	P	P	P	P	hsa_circRNA_049948	hsa_circ_0049948	exonic	chr19	+	17311447	17313692	NM_004145	MYO9B	AGCAAAGCTCAGAAGAAGAAGCGGAAGCAGGAGCGTGCTCCCCCTCCGGACAGCAGCATC
ASCRP3001993	91	70	121	61	78	89.5	5.66526	5.50771	5.81798	5.36331	6.06783	5.54424	P	P	P	A	P	A	hsa_circRNA_104107	hsa_circ_0076410	exonic	chr6	+	42790533	42797910	NM_015349	GLTSCR1L	AGCAACAATTCTTCTGCCAGAGACCCACAAGCATTGAACTATTTTCTACATGGACCTAGT
ASCRP3001999	77	58.5	100	62	63	85	5.25099	5.21907	5.42057	5.50507	5.62441	5.37205	P	P	A	P	P	P	hsa_circRNA_103005	hsa_circ_0059577	exonic	chr20	+	21195172	21196286	NM_018474	KIZ	AGCAAGAAAGAAAATGTGGCTGCAGATATCCCAATCACAGGCAACAGCATTATTGAGAAA
ASCRP3002001	439.5	354.5	463	283	253	319	8.38117	8.23919	8.44086	8.17595	8.66236	8.20659	P	P	P	P	P	P	hsa_circRNA_101287	hsa_circ_0008274	exonic	chr13	-	96485180	96489456	NM_020121	UGGT2	AGCAAGATACAAGATCTCCCCAATAATATGATTTACCAAGTCGCCATTAAGTCTCTTCCT
ASCRP3002002	128	100	138	73	92	104	6.33832	6.15982	6.28689	5.79435	6.51763	6.03886	P	P	P	P	P	P	hsa_circRNA_007899	hsa_circ_0007899	exonic	chr12	+	6630963	6631203	NM_014865	NCAPD2	AGCAAGATGATGTATGAAAACACAACTACAGGCCCAGCAGCTTCCACACAAGAAAAGAAT
ASCRP3002006	114	93	132.5	143	63	175	6.11195	6.026	6.12061	7.07411	5.58238	7.14718	P	P	P	P	P	P	hsa_circRNA_103331	hsa_circ_0004030	exonic	chr3	+	41265511	41280845	NM_001098209	CTNNB1	AGCAATCAGCTGGCCTGGTTTGATACTGACCTGTAAATCATCCTTTAGGGTATTTGAAGT
ASCRP3002009	98	70	127	63	91	96.5	5.85791	5.50771	5.94636	5.45934	6.51763	5.70958	P	P	P	P	P	P	hsa_circRNA_014205	hsa_circ_0014205	exonic	chr1	-	152004981	152006276	NM_005620	S100A11	AGCAATGTCACTTTTTTAAAACATGAAGCAAAAATCTCCAGCCCTACAGAGACTGAGCGG
ASCRP3002010	164	119	181	92.5	49.5	148	6.8228	6.43875	6.71992	6.26439	4.96566	6.79546	P	P	P	P	A	P	hsa_circRNA_402803		exonic	chr3	+	23997527	24001306	NM_005126	NR1D2	AGCAATGTCGCTTCAAAAAGTGTCTGTCTGTTGGAATGTCAAGAGATGAATTTAGTGGCA
ASCRP3002013	94	76	121	84	52	126	5.78347	5.67235	5.84124	6.06064	5.10492	6.47434	P	P	P	P	A	P	hsa_circRNA_007232	hsa_circ_0007232	exonic	chr13	-	50279756	50280508	NM_002267	KPNA3	AGCACAATAGCTGAAATAATAGAGGAATGTGGAGGAAGCAGTGTGGTTCCTTTCCAACAT
ASCRP3002016	482	471	494	524	98	529	8.50646	8.65074	8.52616	9.12239	6.63053	8.96301	P	P	P	P	P	P	hsa_circRNA_003101	hsa_circ_0003101	exonic	chr3	+	66286967	66313803	NM_173471	SLC25A26	AGCACAGTTTTAAGAGAGGCTGGTGGGGTAGCAGGTGTTTCTGTTGACTTGATATTATTT
ASCRP3002018	346	235	399.5	124	186	196	8.00139	7.56476	8.18486	6.8693	7.99198	7.35496	P	P	P	P	P	P	hsa_circRNA_404798		exonic	chr10	-	101654702	101656154	NM_015221	DNMBP	AGCACATCCGGTCCTCAAGTACCGTAAGGGTGATGAAGATAGCCTTATGGAGAAAATTTC
ASCRP3002019	117	86	128	72	90	113	6.15308	5.8785	6.04069	5.73464	6.44221	6.2094	P	P	P	P	P	P	hsa_circRNA_002117	hsa_circ_0000332	intronic	chr11	-	66626276	66626387	ENST00000393955	PC	AGCACCCGCAGTTCTACTCGGGCTGTGGCCTCACCAGCAGGGTTGGCGGCGATGTCCGAG
ASCRP3002021	99	62	120	51	57	81	5.91283	5.30216	5.81798	4.90275	5.45934	5.08912	P	P	P	A	P	A	hsa_circRNA_405340		exonic	chr15	+	50724534	50731374	uc001zym.4	USP8	AGCACTAAGAGGCAACAACAATACTCAACATAAATATCTGTTCTTGAACTCCTGGGCTCA
ASCRP3002022	88	79	116	64.5	82	86.5	5.63896	5.73238	5.79435	5.37784	6.28535	5.42897	P	P	P	M	P	P	hsa_circRNA_102110	hsa_circ_0044301	exonic	chr17	+	45741524	45742524	NM_002265	KPNB1	AGCACTACAGTATCTGGTTCCAATCCTCACACAGACACTAACTAAACAGATCACAATCGA
ASCRP3002023	195	163	197	136	76	159.5	7.08079	6.92775	6.98676	6.98106	6.1429	7.01817	P	M	P	P	P	P	hsa_circRNA_104678	hsa_circ_0085458	exonic	chr8	-	124346117	124348772	NM_014109	ATAD2	AGCACTCCTGGTTCCTGATTATGTCACTGTAATAAAGCAACCAATGGACCTTTCATCTGT
ASCRP3002027	78	60	101	60	61	85	5.32183	5.26981	5.24466	5.26043	5.58238	5.33082	P	P	A	P	P	A	hsa_circRNA_059354	hsa_circ_0059354	exonic	chr20	-	4760668	4766974	NM_170774	RASSF2	AGCACTTTTCAAAGAGAGTGGCCCAGTATATAAAGTTCGAGATGCCGGTACTTAAAAGCT
ASCRP3002028	124	128	145	92	90.5	124.5	6.23676	6.56728	6.38366	6.27763	6.48243	6.47434	P	P	P	P	P	P	hsa_circRNA_100050	hsa_circ_0009759	exonic	chr1	-	11130956	11137005	NM_002685	EXOSC10	AGCAGAACAGGCCATCTCCGTCCGACAGCAGGTCGTGGATCTGTGCCAGTTCAGAAGCAG
ASCRP3002029	93	71.5	116	72	63	91	5.72785	5.54681	5.70268	5.73464	5.62441	5.57986	P	P	A	P	P	A	hsa_circRNA_092508	hsa_circ_0001175	sense overlapping	chr20	-	61826924	61827836	NM_017798	YTHDF1	AGCAGACGCTTTCTGAAAACTACTTGCTCCAAAAGACCCTCTGACTTATCAATCAGACTG
ASCRP3002030	84	75	104	81	82.5	81	5.51562	5.66051	5.4931	6.02046	6.23835	5.28838	P	P	A	P	P	A	hsa_circRNA_102625	hsa_circ_0052760	exonic	chr2	-	15564438	15567918	NM_015909	NBAS	AGCAGAGGAAATAGAGCATTATGCTCGGCAGTTTTAACGGTGACTCCCTGATGATCATTC
ASCRP3002034	101	95	124.5	70	78	98	5.91283	6.06962	5.91283	5.67235	6.12751	5.86515	P	P	P	P	P	P	hsa_circRNA_004745	hsa_circ_0004745	exonic	chr17	+	33932723	33935406	NM_001282	AP2B1	AGCAGATTCAAATCCAATGTTCTCTCTTTCCAGACGTAGTGAACTGTATGCAGACTGACA
ASCRP3002036	80	59	77	60	54	80	5.4093	5.13603	4.70491	5.26043	5.27292	5.22872	P	P	A	P	A	P	hsa_circRNA_102900	hsa_circ_0057953	exonic	chr2	+	208432186	208442379	NM_004379	CREB1	AGCAGCACGAAAGAGAGAGGTCCGTCTAATGAAGAACAGATTTCAACTATTGCAGAAAGT
ASCRP3002038	115	116	142	126	120	143	6.15982	6.40651	6.1947	6.89377	7.10588	6.66293	P	P	P	P	P	M	hsa_circRNA_102638	hsa_circ_0052867	exonic	chr2	-	20507738	20527139	NM_015317	PUM2	AGCAGCAGCTCAGCAGCCACATATAGGTTTGATCTGTGGATGAAATGAATCATGATTTTC
ASCRP3002040	154	113	168	208	61	253	6.67709	6.34425	6.59179	7.71623	5.45934	7.80304	P	P	P	P	P	P	hsa_circRNA_101957	hsa_circ_0003239	exonic	chr17	-	4186092	4200109	NM_003342	UBE2G1	AGCAGCTAGTAACTTCACTTATTTCAGGTGAAGGTGGTGTTTTTAAGGCTCATCTTACTT
ASCRP3002041	82	80	113	72	59	97.5	5.48104	5.73238	5.62928	5.79435	5.43732	5.80514	P	P	P	P	P	P	hsa_circRNA_102129	hsa_circ_0003871	exonic	chr17	-	49294694	49302570	NM_017643	MBTD1	AGCAGCTCCGGTTACCTGTTTTAAACATACTGAACATTCTTCACGATCTGAAAGGAAAAG
ASCRP3002046	91	78	100	62.5	75	87	5.70037	5.68175	5.54681	5.48641	6.03153	5.48909	P	P	P	P	P	P	hsa_circRNA_001267	hsa_circ_0001267	exonic	chr3	+	10094070	10103895	NM_033084	FANCD2	AGCAGTGCACACAGGGCATTTTAGATTATCTGGATAACATATCCCCTCAGCAAATACGAA
ASCRP3002047	72.5	59.5	89	54	58	68.5	5.04428	5.24148	4.94239	5.10492	5.45934	4.53908	M	P	A	A	P	A	hsa_circRNA_402962		exonic	chr3	+	135719900	135722335	NM_002718	PPP2R3A	AGCAGTTTTGATTCAGCAGACTCCAGAGGTGATCAAGGTTTCTCTGTCATTCACAGAAAA
ASCRP3002048	101	96	130	92	54	118.5	5.88054	6.08032	6.06962	6.25577	5.19957	6.33087	P	P	P	P	A	P	hsa_circRNA_013187	hsa_circ_0013187	exonic	chr1	+	93306107	93306565	uc001dpd.3	RPL5	AGCATAAAGTGATGTGATGGCCCACAAATACAATGTATAGTAATTAAATCATGGAGGAGA
ASCRP3002051	103.5	79	109	62	70.5	94	5.94928	5.73238	5.74812	5.37784	5.92277	5.69805	P	P	P	P	P	P	hsa_circRNA_100874	hsa_circ_0003376	exonic	chr11	+	70251370	70253697	NM_005231	CTTN	AGCATATCAAACGGAATCAGTCCCCAATGCCTGGAAATTCCTCATTGGATTACTGTGTTT
ASCRP3002053	82	68	118	68.5	52	95	5.49444	5.45661	5.72785	5.62928	5.16815	5.75926	P	P	P	P	A	P	hsa_circRNA_103654	hsa_circ_0001417	exonic	chr4	-	73950965	73958017	NM_032217	ANKRD17	AGCATCAAATGGGGTGGCACTGAATCAACAAGACAAGCAACTCAATTGATTAATGCTTTG
ASCRP3002055	79.5	61	109	51	52.5	88	5.36623	5.30216	5.54681	4.90275	5.19957	5.45387	P	P	A	A	A	P	hsa_circRNA_103611	hsa_circ_0069323	exonic	chr4	-	22403053	22440043	NM_145290	GPR125	AGCATCTGCCAAGCATGCCCTAACCATTTCTAATATTCAGGCTGGATCTACTGGAAATTG
ASCRP3002057	128	115.5	152	100.5	92	110	6.36773	6.38366	6.41217	6.44152	6.51763	6.18317	P	P	P	P	P	P	hsa_circRNA_103571	hsa_circ_0008106	exonic	chr3	+	197592293	197598333	uc003fyk.2	LRCH3	AGCATTCATGTTCCCTCACCAGCTGTAAGTGATGACAGACCTAATGCTCTATTAAGTTCA
ASCRP3002059	79.5	74	103.5	68	77.5	95	5.45661	5.62441	5.39223	5.64378	6.1782	5.69805	P	P	A	P	P	P	hsa_circRNA_406023		exonic	chr2	-	202400743	202446940	NM_152525	ALS2CR11	AGCATTTTAAAAGCAGACTCATCTCTATCAGAGGTTCCCAGACGTTATGATGATAAGCGG
ASCRP3002060	92	78	114.5	97	72	96.5	5.63896	5.70037	5.65337	6.34277	5.90683	5.81798	P	P	P	P	P	P	hsa_circRNA_102620	hsa_circ_0002229	exonic	chr2	+	11905658	11907984	NM_145693	LPIN1	AGCATTTTTTGTTCAAGAAACAGATAATGATCAGGTGCAGACCATGAATTACGTGGGGCA
ASCRP3002063	107	88	133	78.5	93	112.5	6.03886	5.9405	6.06962	5.92475	6.54814	6.14969	P	P	P	P	P	P	hsa_circRNA_101147	hsa_circ_0028255	exonic	chr12	-	111923074	111948386	NM_002973	ATXN2	AGCCAAGACATATAGAGCAGTTCCAAGATTATCCCCTAAAACTCATAGACCCAGGTCTCC
ASCRP3002064	75	60	89	50	62.5	132	5.21583	5.21907	5.17315	4.87434	5.66526	6.5799	P	P	A	A	P	P	hsa_circRNA_002576	hsa_circ_0002576	exonic	chr8	-	90736856	90737869	NR_125822	LOC101929709	AGCCAAGCAATACAGGTGGCTTCTTTCAAGAAGTTGGAAAAGTTCATTGGAAATTTCTGC
ASCRP3002065	115	100	151	104	52	131	6.1446	6.11889	6.31887	6.52221	5.02225	6.54428	P	P	P	P	A	P	hsa_circRNA_063206	hsa_circ_0063206	exonic	chr22	+	38014454	38017703	NM_013365	GGA1	AGCCAATAAGCTCATCAAAGAGATGGTGCAGGAGGTGCTGGAAACATGCATGAAGAGCTG
ASCRP3002066	83	67	106	69	64	94.5	5.5647	5.40079	5.4931	5.66051	5.68175	5.68175	P	P	A	P	P	P	hsa_circRNA_104669	hsa_circ_0085173	exonic	chr8	+	102570646	102571040	NM_024915	GRHL2	AGCCACAGAGAAACTGCCTTGGCACCAGTGAAGCCCAGAGTAATTTGAGTGGAGGAGAAA
ASCRP3002068	87	73	108	77	54	92	5.63896	5.58739	5.4931	5.88054	5.10492	5.64618	P	P	A	P	A	P	hsa_circRNA_054626	hsa_circ_0054626	exonic	chr2	-	55785910	55795499	NM_020463	SMEK2	AGCCACCAAGGTGCCCTTCGCTTTATGAGGCGGATAATTGGACTTAAAGATGAATTTTAT
ASCRP3002069	203	196	243	213.5	227.5	248	7.16152	7.26129	7.2761	7.76264	8.40229	7.76651	P	P	P	P	P	M	hsa_circRNA_100637	hsa_circ_0006956	exonic	chr10	+	86177526	86185649	NM_018999	CCSER2	AGCCACCCTGACCACTATCATCACCATGGAAAAAGTGACTTGAGCAGGATATTTTGAATA
ASCRP3002072	163.5	138	177	103.5	105	130	6.76152	6.67709	6.79655	6.49448	6.8397	6.54428	P	P	P	P	P	P	hsa_circRNA_406752		intronic	chr6	+	31592304	31592917	ENST00000376007	PRRC2A	AGCCAGAGTCTTCCACTTTTATAGCATGTCCTCAGGAAATGTCTTCTTGCAGCACTTAAT
ASCRP3002074	68.5	64	102.5	66	60	102	5.08381	5.35158	5.36331	5.59238	5.45934	5.81798	A	P	A	P	P	P	hsa_circRNA_006023	hsa_circ_0006023	exonic	chr2	+	27900161	27900791	NM_018158	SLC4A1AP	AGCCAGCAGAGATTCCAGAACTAAAAAAGTTGCAAAATTAAATGATGCTGAAAGGGAACT
ASCRP3002075	141	122.5	154.5	91.5	90	122	6.52483	6.49714	6.42062	6.24154	6.44221	6.38438	P	P	P	P	P	P	hsa_circRNA_405243		exonic	chr14	+	62462593	62463260	uc010tsd.1	SYT16	AGCCAGCTCCCTGGTACTTTAGAAACTGTTAATGGAAAAAAGCAAGCTGGAAGTTTTGAG
ASCRP3002076	77.5	63	96	64	58	87.5	5.33678	5.33381	5.36331	5.50507	5.37205	5.4648	P	P	A	P	P	P	hsa_circRNA_004417	hsa_circ_0004417	sense overlapping	chr1	+	219366423	219414650	NM_138794	LYPLAL1	AGCCATCCAACCTACATAAGACTATGACATCATATACTCCTATGAAAGGAGGAATCTCCA
ASCRP3002077	104	89.5	110	134	112.5	154	5.98673	5.94636	5.72785	6.9896	6.95028	6.87136	P	P	P	P	P	P	hsa_circRNA_005525	hsa_circ_0005525	sense overlapping	chr18	-	55398858	55399064	NM_005603	ATP8B1	AGCCATTCAGAAAAGCAGGTAGTTCCAATTTGCCAGCAGAATGAGTACAGAAAGAGACTC
ASCRP3002081	269	244	292	108	97.5	131	7.5692	7.63116	7.63419	6.5799	6.61712	6.53134	P	P	P	P	P	P	hsa_circRNA_402563		exonic	chr20	-	32681480	32686439	NM_003908	EIF2S2	AGCCCAAACATCTCCTTGCATTTTTGTTGGCTGAATTGGGTACAAGGATCTTAAGATTGA
ASCRP3002082	123	100	155	108	59.5	146	6.30677	6.1446	6.41217	6.60111	5.39223	6.7709	P	P	P	P	P	P	hsa_circRNA_405361		sense overlapping	chr15	-	59204757	59209198	NM_024755	SLTM	AGCCCAAGTAAGTAAAAAACATGAAGCAGATGAGTTGAGTGGAGATGCTTCTGTGGAAGA
ASCRP3002083	156	117.5	171	72.5	86	108	6.73015	6.40651	6.71707	5.74812	6.36628	6.08917	P	P	P	P	P	P	hsa_circRNA_043368	hsa_circ_0043368	exonic	chr17	+	36912135	36920478	uc002hqr.3	PSMB3	AGCCCACTTTTTTTTCTTTTTTTGAAATAAAATAGCCTGTCTTTCATGCCCAGCGCCTCA
ASCRP3002084	101	80	113	71	53.5	94	5.96956	5.7414	5.62928	5.72103	5.13603	5.69805	P	P	P	P	A	P	hsa_circRNA_056670	hsa_circ_0056670	exonic	chr2	+	148653869	148672903	NM_001616	ACVR2A	AGCCCAGTTGCTTAACGAATATGTGGCTGTCAAAATATTTCCAATACAGGTGCTATACTT
ASCRP3002085	2013	1068	1730	436	696	1091	10.5932	9.88722	10.4324	8.85408	10.6889	9.99941	P	P	P	P	P	P	hsa_circRNA_060102	hsa_circ_0060102	exonic	chr20	+	34143977	34145405	NM_015966	ERGIC3	AGCCCCAGCCCCAGGTTGATAAATCTATTGATTGATTGTGATAGTACCTCCATGATGTTC
ASCRP3002086	114.5	104	136	85	67.5	109	6.11889	6.17487	6.11195	6.06783	5.75926	6.11195	P	M	P	P	P	P	hsa_circRNA_100564	hsa_circ_0017953	exonic	chr10	+	22002700	22002879	NM_004641	MLLT10	AGCCCCTGCTGTTGCTACAACTCAGGTATTTATAACAGCAATGATGTAGCAGTATCGTTT
ASCRP3002090	242.5	236	254	197	216	242.5	7.42624	7.55872	7.39265	7.64354	8.28114	7.71623	P	P	P	P	P	M	hsa_circRNA_403788		exonic	chr7	-	26883648	26894509	NM_003930	SKAP2	AGCCTCAGAACGATATGATAAAGACGATGAAGCCCCCTCTGATGATGTTGAAACATTTGT
ASCRP3002091	627	488	525.5	726	224	837.5	8.87753	8.70505	8.61132	9.61355	8.37973	9.64325	P	P	P	P	P	M	hsa_circRNA_104855	hsa_circ_0087888	exonic	chr9	-	111795586	111800397	NM_032012	TMEM245	AGCCTCAGCGAGGGGTGTTTGATGCTTCCCTCAAAATGGCTGGCTTCTATGGATTGTATA
ASCRP3002092	92	75	104	70	64	92	5.70958	5.58739	5.40647	5.69109	5.66526	5.62928	P	P	A	P	P	A	hsa_circRNA_100359	hsa_circ_0008998	exonic	chr1	-	155891165	155891709	NM_014949	KIAA0907	AGCCTCCAGCTAGCACTGGACAGGTTCATGCTGAATACTCTAGATTTGTGAATCAGATTA
ASCRP3002093	37512.5	29543.5	38333	21063	27735.5	29671	14.7647	14.7647	14.7647	14.4324	15.8936	15.4825	P	P	P	P	P	P	hsa_circRNA_001831	hsa_circ_0001831	antisense	chr8	+	144894444	144895014	NM_015356	SCRIB	AGCCTCCGCAGCAGGTTCTCCGTGAGGATCAGCTCAGAGAGGTTCTCACAGTCCCCGATG
ASCRP3002094	1055.5	963	1065	629	498	723	9.65538	9.73032	9.70879	9.41045	9.85227	9.44828	P	P	P	P	P	P	hsa_circRNA_104756	hsa_circ_0086694	exonic	chr9	-	33932559	33933626	NM_018449	UBAP2	AGCCTCTCTGCACATGCAGCCCTCTCCTCGAGCACGTCACACACACTCCAAAGACAACAG
ASCRP3002095	436	373.5	440	303	110	367.5	8.35148	8.29958	8.34465	8.25265	6.9312	8.40903	P	P	P	P	P	P	hsa_circRNA_406338		exonic	chr3	+	122928045	122978436	NM_012430	SEC22A	AGCCTGCCTTTACCAGGTCTTCTCTGTTGGTTGAAATGTCTATGATTTTATCTGCCTCAG
ASCRP3002096	83	76.5	106	68	92	86.5	5.51562	5.70037	5.45934	5.57735	6.50643	5.39223	P	P	A	P	P	P	hsa_circRNA_050715	hsa_circ_0050715	exonic	chr19	+	36584932	36590519	NM_173636	WDR62	AGCCTGCTGAGTGAGGCAGGATACGTATGTGTCCACACCTAGTGAGATTCACTCCCTGAG
ASCRP3002098	81	69	98	56	63	76	5.4648	5.50771	5.28838	5.15302	5.62441	5.04428	P	P	A	A	P	A	hsa_circRNA_100531	hsa_circ_0017461	exonic	chr10	+	1139391	1142186	NM_014023	WDR37	AGCCTGTTGCTGACACTAGTTAAATTCTATCAAATTTCATCCCTCAGAGCAGTTGGCTCT
ASCRP3002100	97.5	83	106	76	80	83	5.79435	5.83703	5.72785	5.88054	6.28535	5.31279	P	P	P	P	P	P	hsa_circRNA_005054	hsa_circ_0005054	exonic	chr15	-	33149215	33194241	NM_001103184	FMN1	AGCCTTTCAAGGACAAACTAGAGGAGTTCTTCCAAAAAGATTTTTACATGAGTTAGCCCA
ASCRP3002103	96	81.5	119.5	85	67	106.5	5.78347	5.8233	5.78457	6.09094	5.66526	5.98578	P	P	P	P	M	P	hsa_circRNA_100358	hsa_circ_0000139	exonic	chr1	-	155823066	155823597	NM_032292	GON4L	AGCCTTTTTCAGGAGAGCCTAGTGAAGAAGTCAAGGAAGAAGGAGAATGGAACAAAAGTG
ASCRP3002104	95	98	142	85	95	101	5.79435	6.11889	6.25577	6.11542	6.55838	5.8785	P	P	P	P	P	P	hsa_circRNA_056473	hsa_circ_0056473	exonic	chr2	+	131796425	131801156	NM_015320	ARHGEF4	AGCGAATGTTCTTTCTCTTTGACCACCAGCTCATCTACTGTAAGAAGCTCATCAGCGATG
ASCRP3002105	134	120	171	116	157.5	154.5	6.43597	6.46212	6.61467	6.75039	7.70849	6.86622	P	P	P	P	P	P	hsa_circRNA_405805		exonic	chr19	+	50117789	50119476	NM_020719	PRR12	AGCGAGGACGCTGGCGTTGCAGACGGGGCGTGAACCCCCACCCATCTGGCGAGTCCAGAA
ASCRP3002106	84	72	92	63	51.5	87	5.43732	5.5647	5.25729	5.42057	5.08026	5.48909	P	P	A	P	A	P	hsa_circRNA_024251	hsa_circ_0024251	exonic	chr11	+	108586605	108594189	NM_004398	DDX10	AGCGGCATAATGTGTTTGGATTGGACCTTAAAGACGAGAAAACATTACAGAATCAATCCA
ASCRP3002107	115	95	122	90	100	104	6.1446	6.06962	5.93658	6.18977	6.70732	6.01489	P	P	P	P	P	P	hsa_circRNA_400220		exonic	chr1	-	44713610	44785416	NM_024066	ERI3	AGCGGCATTGGAAATCATCGAGTTCCCCATCCTAAAGCTAAATGGCCGGACCATGGAGAT
ASCRP3002108	1169.5	1045	1020	640	115	645	9.77807	9.86341	9.63473	9.45994	6.99149	9.27223	P	P	P	P	P	P	hsa_circRNA_104434	hsa_circ_0081343	exonic	chr7	+	98985661	98985884	NM_005720	ARPC1B	AGCGGCTCTCGTGTGATCTCCATCTGTTATTTCGAGCAGGAGAATGACTGGCATCGACTG
ASCRP3002110	75.5	65	106	71	55	109	5.30216	5.33381	5.51824	5.67235	5.21907	5.95801	P	P	A	P	A	M	hsa_circRNA_018315	hsa_circ_0018315	exonic	chr10	+	49609654	49613024	NM_002750	MAPK8	AGCGGGCCTACAGAGAGCTAGTTCTTATGAAATGTGTTAATCACAAAAATCTTCTTGGTG
ASCRP3002112	76	83.5	116	79.5	75	101	5.32183	5.89071	5.67706	6.00556	6.06783	5.8785	P	P	A	P	P	P	hsa_circRNA_005152	hsa_circ_0005152	exonic	chr16	-	9009110	9011013	NM_003470	USP7	AGCTAAGTATCAAAGGAAAGAAAAATAGCTGTGTACATGATGCCAACCGAGGGGGATGAT
ASCRP3002113	84	71	95	60.5	68	75.5	5.53649	5.53649	5.34568	5.33976	5.84751	5.04428	P	P	A	P	P	A	hsa_circRNA_000251	hsa_circ_0000251	exonic	chr10	-	94291504	94297307	NM_004969	IDE	AGCTACAGGGAATCCTAAACACCCCTTCAGTAAATTTGGGACAGTTTCCAAAAAAAGACT
ASCRP3002114	93	68	108	65	62	86	5.70958	5.42897	5.62928	5.48641	5.56216	5.45387	P	P	P	P	P	P	hsa_circRNA_025554	hsa_circ_0025554	exonic	chr12	+	19615443	19667718	NM_153207	AEBP2	AGCTACCCAAAGATACTGCCTTGCTTTTGGACCCAAACATATACAGCATAAGCAGTACTA
ASCRP3002116	82.5	73	107	68	64	90	5.5287	5.5647	5.4931	5.67235	5.54166	5.54424	P	P	A	P	M	P	hsa_circRNA_405906		exonic	chr2	-	69754347	69759294	NM_014911	AAK1	AGCTACTCAAGAAAGAGTGCCCAATTCCAAATGTACAGGTTGAAAACATCCTCTTGCATG
ASCRP3002118	80	67	96	60	63	75.5	5.4093	5.50771	5.30064	5.17315	5.66526	4.93061	P	P	A	M	P	A	hsa_circRNA_406707		exonic	chr5	+	162890861	162891808	NM_012484	HMMR	AGCTAGAAAAGTTAAGTCTTCGGAATCAAAGGTTGTGCACCATCTCCAGGTGCTTATGAT
ASCRP3002119	206.5	148	232	103	123	161.5	7.1898	6.81161	7.22799	6.50378	7.16739	6.97151	P	P	P	P	P	P	hsa_circRNA_101579	hsa_circ_0036113	exonic	chr15	+	71229099	71256271	NM_017691	LRRC49	AGCTAGATATGAAGAGAATCACGAGAGATGTGGATAATTTGCCCTGCCTCCAACATCTCT
ASCRP3002122	104.5	94.5	124	85	67	102	5.92277	6.00743	5.90482	6.13608	5.73915	5.95801	M	P	P	P	P	P	hsa_circRNA_101463	hsa_circ_0000586	exonic	chr15	-	25650607	25657118	NM_000462	UBE3A	AGCTAGCCGAATGTTAAAAATCTGTAAGAGCCTGATTTTAGAATTCACCAGCTCCTCAGA
ASCRP3002124	82.5	67	91.5	60	57	82.5	5.42338	5.42897	5.2126	5.26043	5.29452	5.31279	P	P	A	P	A	A	hsa_circRNA_101612	hsa_circ_0000641	exonic	chr15	-	77344726	77348597	NM_005724	TSPAN3	AGCTATTCAGGGGGCAGCTGGCATTTTATGCTATGTGGGAGCCTATGTCTTCATCACTTA
ASCRP3002128	75	62	104	66	58	94	5.19957	5.30216	5.25729	5.54166	5.4971	5.62928	P	P	A	P	P	P	hsa_circRNA_067574	hsa_circ_0067574	exonic	chr3	+	140978964	141006295	NM_152282	PXYLP1	AGCTCACACAGACAGGACATGTTCCCGATTTGAGGTGAAACCATGAAGAGAAAATAGAAT
ASCRP3002129	250	199	260	121	139	150	7.4703	7.28846	7.41713	6.82068	7.44981	6.80732	P	P	P	P	P	P	hsa_circRNA_050374	hsa_circ_0050374	exonic	chr19	-	33106563	33117733	NM_032139	ANKRD27	AGCTCAGAAGGGCAGGCATCCCTCATCGACCTCCTGGTTTCCAAGGGCGCCATGGTAAAT
ASCRP3002130	93	89	131	85	62.5	111	5.80729	5.9188	6.11195	6.06783	5.60231	6.11195	P	P	P	P	P	P	hsa_circRNA_046689	hsa_circ_0046689	exonic	chr18	-	697239	706578	NM_017512	ENOSF1	AGCTCAGATGGCACACGGACCCTGACTACTCGGCTGCCTATGTCGTCATAGAAACTGATG
ASCRP3002133	179	176	211	165	113	203	6.92676	7.07857	7.04436	7.36703	6.97008	7.3844	P	P	P	P	P	P	hsa_circRNA_002824	hsa_circ_0002824	exonic	chr9	+	5021962	5044520	NM_004972	JAK2	AGCTCCTCTTCTTGATGACTTTGTCATGTCTTACCTCTTTGCTCAGGCAAATGTTCTGAA
ASCRP3002134	78	66	122.5	75	66	97	5.39223	5.37784	5.8286	5.79435	5.70268	5.85168	P	P	A	P	P	P	hsa_circRNA_402483		exonic	chr2	-	225422375	225422573	NM_003590	CUL3	AGCTCTACACTGGACTAAGAGAAGTTGTTACCGAACATCTCATAAATAAGATGACCATGG
ASCRP3002135	83	68	101.5	69	64	87	5.43732	5.50771	5.33082	5.61218	5.66526	5.45387	P	P	A	P	P	A	hsa_circRNA_032731	hsa_circ_0032731	exonic	chr14	+	76349027	76368567	NM_015072	TTLL5	AGCTCTACAGGCAATCTTTGGCAGCCAGACACTACCTAACTCCAATTTATGGACAATGAA
ASCRP3002138	132	108	142	80	61.5	99.5	6.42762	6.28689	6.36773	5.99052	5.60231	5.79435	P	P	P	P	P	P	hsa_circRNA_029987	hsa_circ_0029987	exonic	chr13	+	35644044	36220485	NM_015678	NBEA	AGCTCTGCCATGCACCTGAGTACCTTCAAGTTTAAATCTGAGAGTGATATTCATTTGGCA
ASCRP3002139	127	128	172	99	121	117	6.3619	6.56728	6.69054	6.4662	7.14548	6.2094	P	P	P	P	P	P	hsa_circRNA_101995	hsa_circ_0042415	exonic	chr17	-	19835117	19866335	NM_007202	AKAP10	AGCTCTGCGTCTCAGCTTCAATATCCGTACATTCCCCACAAAAAAGCACTAAAAATCATG
ASCRP3002142	183	175	196.5	142	119	159	6.96768	7.09625	6.92181	7.09053	7.10588	6.96383	P	P	P	P	P	P	hsa_circRNA_100039	hsa_circ_0009590	exonic	chr1	-	8616533	8674745	NM_012102	RERE	AGCTCTTCATTTCTGATTACGTTGACACTTACCATGCTGCTGCCCTTAGGTCCACAACTC
ASCRP3002143	79	64	89	59	62	80	5.39223	5.37205	5.09088	5.29452	5.58238	5.12573	P	P	A	P	P	A	hsa_circRNA_100047	hsa_circ_0005199	exonic	chr1	+	10155518	10165802	NM_006048	UBE4B	AGCTCTTTGTCTAGGAGTAGCCCATCGAAGCCAGAGCAGTGAAGGAGTCAGTTCTCTCAG
ASCRP3002144	73	68	96	54	59.5	75	5.16647	5.45661	5.12573	5.08381	5.48104	4.95407	P	P	A	A	P	A	hsa_circRNA_103533	hsa_circ_0068245	exonic	chr3	-	183551279	183551613	NM_018622	PARL	AGCTCTTTTTGGAATTCTGGTGCCATCATGACAGTCCTCGCAGCTGTCTGCACTAAGATC
ASCRP3002146	127	131	163	101.5	118.5	101	6.3815	6.57487	6.47028	6.45117	7.07411	5.79435	P	P	P	P	P	P	hsa_circRNA_400296		exonic	chr1	-	109952549	109964548	NM_002790	PSMA5	AGCTGAATGCAACAAACATTGAGGGGCGTGAATACTTTTTCTCCCGAAGGAAGATTATTT
ASCRP3002147	213	209	235	150	194	192	7.21267	7.36703	7.22799	7.18361	8.06966	7.32266	P	P	P	P	P	P	hsa_circRNA_402505		exonic	chr2	-	239082174	239103511	NM_030768	ILKAP	AGCTGACCCCCAATGACAGGGAAAGAAGCTCAGAAAGGACCCCTGCTCTTTGATGACCTC
ASCRP3002148	89	68	123	60	66	95	5.62928	5.44009	5.85791	5.36331	5.81371	5.81798	P	P	P	A	P	P	hsa_circRNA_001555	hsa_circ_0001555	exonic	chr5	-	171482591	171484477	NM_005990	STK10	AGCTGAGCAGCGTGAGAAGATCAAGCAGACCGGGAAGCAGCCCTGTGGGAGATGGAAGAG
ASCRP3002149	75	65	102	62	61	87	5.19957	5.40079	5.37495	5.37784	5.62441	5.37205	P	P	A	A	P	A	hsa_circRNA_006440	hsa_circ_0006440	intronic	chr17	-	13442383	13445247	ENST00000284110	HS3ST3A1	AGCTGAGGACCCAGATATGTATCAATGAAGTCAAGGCATCCATTCCTTCAACATGCTTTA
ASCRP3002150	81	69.5	113	83	76	107	5.37784	5.49444	5.5723	6.02046	6.03153	6.03886	A	P	A	P	P	P	hsa_circRNA_004119	hsa_circ_0004119	exonic	chr6	-	57058639	57075243	NM_016277	RAB23	AGCTGAGGATCCAGAACTAACGCATTCAAGTAGTAACAAGATTGATTTGAGAGGGAAGAT
ASCRP3002156	71	59	91	61.5	67	79.5	4.88251	5.13603	5.01855	5.37784	5.77691	5.26981	A	P	A	P	P	A	hsa_circRNA_403705		exonic	chr6	+	131466424	131490413	NM_016377	AKAP7	AGCTGGCAGAAGGAGATCATGTAAACTCACTTTTGGAGATAGCAGGAGGAATTAATTCCA
ASCRP3002158	4319	4060.5	4044.5	4669	871	4344	11.6939	11.7663	11.6044	12.2852	11.1754	12.0724	P	P	P	P	P	P	hsa_circRNA_033572	hsa_circ_0033572	exonic	chr14	-	105403590	105444694	NM_138420	AHNAK2	AGCTGGCTTGGCTGTTCCCTGGATGGGCAATAAAGAAAGTGCTGCATCCCCCGCGGCAGC
ASCRP3002159	72	67	102	75	65	87.5	5.21583	5.44009	5.37495	5.79435	5.73915	5.42897	A	P	A	P	P	A	hsa_circRNA_405054		exonic	chr12	-	104200099	104208899	NM_001031701	NT5DC3	AGCTGGGAACTGTCTACAGAATTGGTTCCTTCCATTATGAGCAACTTGTTGAATCCAGAT
ASCRP3002161	114.5	130	156	104	150	121.5	6.16736	6.60111	6.45117	6.5417	7.56508	6.40793	P	P	P	P	P	P	hsa_circRNA_060332	hsa_circ_0060332	exonic	chr20	-	37049238	37063962	uc002xig.3	SNHG17	AGCTGTCGTTCACTTTTTACCCACCCATTCAATAAACCTTACAGAATTGCCCGTCCCTCG
ASCRP3002165	197	171	210	126	95	147.5	7.11024	7.04709	7.04709	6.8693	6.60235	6.82227	P	P	P	P	P	P	hsa_circRNA_103182	hsa_circ_0003720	exonic	chr22	+	24730377	24734445	NM_015330	SPECC1L	AGCTGTGTCCCCTATGCAGGCAAGAGGAGGAGCGAGGCCGGGTATACAATTACATGAATG
ASCRP3002167	82	62.5	84	63	62	85.5	5.49444	5.28838	5.03697	5.37784	5.68175	5.42897	P	P	A	P	A	P	hsa_circRNA_406563		antisense	chr4	+	174309663	174325105	NM_007281	SCRG1	AGCTGTTTCACAGACACAAGCATCTGGTGAGTGACTAAAATGTAAAGAGATGAGTGGGAG
ASCRP3002171	112	80	131.5	73.5	103	104.5	6.07498	5.70729	6.11195	5.8744	6.74816	5.96956	P	P	P	M	P	P	hsa_circRNA_104123	hsa_circ_0076780	exonic	chr6	+	52941283	52945896	NM_012347	FBXO9	AGCTTGAGAGCAGTCAGATTCACATATCAGGCTCGAGAACTCTTCCTAAAAGCAGTAGAA
ASCRP3002172	14257	10895	12516.5	11292.5	275	13629.5	13.4597	13.2225	13.4277	13.4597	8.7849	13.5878	P	P	P	P	P	P	hsa_circRNA_092523	hsa_circ_0001255	sense overlapping	chr22	+	50618381	50618469	NM_052839	PANX2	AGCTTGAGTGGGAGTGTGTGAGCGTGAGCGAGCGGGTGTGTATGTACGAGTGTGCACGTG
ASCRP3002175	108	79	117	67	66	86	6.02046	5.73238	5.78457	5.50507	5.77691	5.5287	P	P	A	P	P	A	hsa_circRNA_406376		intergenic	chr3	-	145701394	145708714			AGCTTGCTCATGAATACCCCAATGGTCCTCATGATAATACCCCAACTAGACCTTTAACTT
ASCRP3002176	40626	41371	40880.5	18329.5	21091	19372	14.9163	14.9758	14.9163	14.1661	15.2329	14.0608	P	M	P	M	P	M	hsa_circRNA_000585	hsa_circ_0000515	sense overlapping	chr14	-	20811305	20811534	NR_002312	RPPH1	AGCTTGGAACAGACTCACGGCCAGCGAACTGAGTGCGTCCTGTCACTCCACTCCCATGTC
ASCRP3002177	125	124	126	115.5	51	121	6.32038	6.51697	6.11195	6.7222	5.10492	6.40793	P	P	P	P	A	P	hsa_circRNA_006971	hsa_circ_0006971	exonic	chrX	-	14868626	14877456	NM_152633	FANCB	AGCTTGGTTGTTGGAGTGAAAACTACATCTTCTTTGAAGCTGTTGCTGCTAAATGGGAAA
ASCRP3002178	77	62	101	55	59	81	5.21583	5.33381	5.33082	5.10492	5.45934	5.2126	P	P	A	A	P	A	hsa_circRNA_007322	hsa_circ_0007322	exonic	chr1	-	47767232	47776034	NM_003035	STIL	AGCTTTAAAGGATACTGAGGATTTGGAATTAAAGAAATCATTCACCAGACATCATGGAGC
ASCRP3002179	757	616	786	433	436.5	596	9.1628	9.0748	9.2248	8.84496	9.65538	9.15355	P	P	P	P	P	P	hsa_circRNA_008068	hsa_circ_0008068	exonic	chr13	-	30801548	30857928	NM_032116	KATNAL1	AGCTTTGCGAAGAAGGTTAGAAAAAAGGATATATATACCTCTCCCAACAGGTCTCTGAAA
ASCRP3002180	86	71	100	73	66.5	94.5	5.49444	5.5647	5.4931	5.76148	5.79435	5.70958	P	P	A	P	P	P	hsa_circRNA_102097	hsa_circ_0044195	exonic	chr17	+	44380003	44383675	NM_014834	LRRC37A	AGCTTTGGAACATTTCAGGCCTGGCACGGAATGCAGTTTTTACATAAGTTAATTCTCAGA
ASCRP3002181	80	57	95	62	75.5	76	5.45661	5.09792	5.28838	5.45934	6.04797	4.99988	P	P	A	P	P	A	hsa_circRNA_092427	hsa_circ_0000629	exonic	chr15	+	72810407	72853890	NM_005744	ARIH1	AGCTTTGTAGAGAATCCAGCAACTATCACAAGAATACTCCTTAGCCACTTCAATTGGGAT
ASCRP3002182	123.5	101.5	148	88	90.5	129	6.28227	6.1615	6.30221	6.1615	6.4696	6.53134	P	P	P	P	P	P	hsa_circRNA_104548	hsa_circ_0001777	exonic	chr7	-	158580694	158591763	NM_020728	ESYT2	AGCTTTGTCTATCTTCTTCCTTAGGAAACCAGTTCATTTTCCAGACACTGAAAGAGCAGA
ASCRP3002184	84	72	101	81	73	107	5.5647	5.5647	5.43454	6.02046	5.9405	6.08917	P	P	A	P	P	P	hsa_circRNA_103427	hsa_circ_0001324	exonic	chr3	+	107429298	107435696	NM_020235	BBX	AGGAAAAGCAGAAATACACAGACATGGCCAAGGAGGTCACAGTAATGAAAGGCAGTAATA
ASCRP3002187	72.5	62	107.5	67	73.5	96	5.25099	5.33381	5.36331	5.54166	5.98673	5.75926	A	P	A	P	P	P	hsa_circRNA_037809	hsa_circ_0037809	exonic	chr16	+	10567335	10574821	NM_024997	ATF7IP2	AGGAAACAACCCCATTGGCACAAAATGCAGTCCAGATACCAGAAAAATTACATCAGGAAA
ASCRP3002189	75	78	100	63	58	87	5.21583	5.73238	5.21907	5.45934	5.37205	5.48909	P	P	A	P	M	A	hsa_circRNA_001574	hsa_circ_0001574	exonic	chr6	+	7602855	7606428	NM_152551	SNRNP48	AGGAAAGAGAGACAATAGTCGAAAAAGTCCAAAATCCTACCTTGAAATCCTGGCAGAAGT
ASCRP3002191	100	88	114.5	74.5	61	99	5.85168	5.9188	5.74812	5.81371	5.60231	5.81798	P	P	P	P	A	P	hsa_circRNA_000587	hsa_circ_0000587	exonic	chr15	-	28491026	28518150	NM_004667	HERC2	AGGAAAGGAACGGGATGATCATGAAGAGTTAGCCTGGCCTGGCATAATGGGGATGTTCAC
ASCRP3002192	76.5	66.5	119	70	71	92	5.33678	5.44009	5.79435	5.62928	5.86412	5.56216	P	P	A	P	P	A	hsa_circRNA_104570	hsa_circ_0004219	exonic	chr8	+	25156459	25158173	NM_024940	DOCK5	AGGAAATAGAGAAGCTCAATAACCTCCAAGCAGTGTTTACATCAATCCTGCAGAACCTCG
ASCRP3002193	68.5	55	103	65	49	87	4.95407	4.98097	5.45934	5.54166	4.81151	5.45387	A	P	A	P	A	P	hsa_circRNA_101358	hsa_circ_0032010	exonic	chr14	-	55451440	55467710	NM_007086	WDHD1	AGGAAATCCTACCTTGCATGGATTGGGTTTTCAGCTGAAGACCCTCAATATAGTAACCTG
ASCRP3002195	225	125	185	135	129	153	7.30223	6.5417	6.80732	7.00138	7.28769	6.90986	P	P	P	P	P	P	hsa_circRNA_104700	hsa_circ_0005273	exonic	chr8	-	141710989	141716304	NM_005607	PTK2	AGGAAATGGAAGAAGATCAGCGCTGGCTGGAAAAAGAGGAAAGATTTCTGCCCAGCAGAC
ASCRP3002198	84	71	110.5	71.5	52	107	5.53649	5.5647	5.58739	5.74812	5.10492	6.03886	P	P	A	P	A	P	hsa_circRNA_406811		sense overlapping	chr6	+	88081310	88093478	uc021zck.1	SMIM8	AGGAACAGTTTGGTGTTACAGCTCTAAAAATCTCCAGCAAACTCTATTAGGAACTTTCCA
ASCRP3002201	80	62.5	97	60	47	76	5.4648	5.32183	5.30064	5.33976	4.81151	4.95407	P	P	A	P	A	A	hsa_circRNA_002353	hsa_circ_0002353	exonic	chr6	-	16586010	16658132	NM_000332	ATXN1	AGGAACTGATAGCTTATGGTTCTCCATTGTGATGAAAGCACATGGTACAGCATACTGGAG
ASCRP3002203	86	73	95	65	88	84	5.54938	5.53649	5.34568	5.5287	6.41358	5.34863	P	P	A	P	P	P	hsa_circRNA_007286	hsa_circ_0007286	intergenic	chr11	-	38891626	38900910			AGGAAGAAAGCGAGGGTTCAAAACGGAGAGTTAACTTTTCTTGGGAAGAAATGAAGTGGA
ASCRP3002205	85	80	114.5	74	86	80.5	5.5287	5.80729	5.75926	5.79435	6.36628	5.15133	P	P	P	P	P	A	hsa_circRNA_406690		sense overlapping	chr5	+	143586380	143586631	NM_020768	KCTD16	AGGAAGACTGAAAAGGGAAGCTGAATACTTCCAGCTCCCAGACTTGTTTATTTTACTCGC
ASCRP3002206	77.5	61	97	61.5	46	97	5.36623	5.2126	5.25729	5.40647	4.83697	5.75926	P	P	A	P	A	P	hsa_circRNA_404908		exonic	chr11	+	73936249	73950301	NM_016147	PPME1	AGGAAGATGACATGGAGGTGAAACAAAGGTCAAGAATCCTGAAGATCTGTCTGCAGAAAC
ASCRP3002208	90	67.5	117	74	72.5	91	5.5647	5.44009	5.70268	5.79435	5.98673	5.62928	P	P	A	P	P	A	hsa_circRNA_404628		exonic	chr1	+	186375214	186381025	ENST00000478571	C1orf27	AGGAAGCAAAACAGCAATTTGGAAAGTTTAGATTCTGAAAAAGAGTTCCACGTCCTCCCT
ASCRP3002210	95	91	124	71	75	90	5.77032	5.98957	5.90482	5.76148	6.08032	5.59487	P	P	P	P	P	P	hsa_circRNA_102140	hsa_circ_0044927	exonic	chr17	-	58275620	58292135	NM_032582	USP32	AGGAAGCTAGTAATCATGCCCAGGATTGGAAATGTACCTTCTCCGAATGCACCTTTAAAG
ASCRP3002212	90	62	112	67	55	94	5.61463	5.30216	5.54681	5.54166	5.19957	5.62928	P	P	A	P	A	P	hsa_circRNA_010972	hsa_circ_0010972	exonic	chr1	+	26566252	26586293	NM_022778	CEP85	AGGAAGTGAAGAAACAGGAAGAAAGGTTGGCTTAAATAACTGTGATTGATGGCCATGCAG
ASCRP3002216	77	64	100.5	62	60	81	5.25099	5.25414	5.36331	5.37784	5.41213	5.17315	P	P	A	P	P	A	hsa_circRNA_013338	hsa_circ_0013338	exonic	chr1	+	101372407	101377794	NM_133496	SLC30A7	AGGAATATTTGTTTTCAAACATGGAGGTCATGGACATTCTCATGGCTCTGCTTAGGCTTG
ASCRP3002220	116.5	104	134	72	49.5	94	6.21589	6.23835	6.15308	5.79435	5.02225	5.73238	P	P	P	P	A	P	hsa_circRNA_001468	hsa_circ_0000444	sense overlapping	chr12	-	116668337	116678267	NM_015335	MED13L	AGGAATTGTATTTGCAGTATTTGGATTTATTTATTTTTCAGATTGATGTCAGGGTTTCTG
ASCRP3002221	79	68	109	62	53	91	5.32183	5.45661	5.54681	5.33976	5.21907	5.57986	P	P	A	P	A	P	hsa_circRNA_007919	hsa_circ_0007919	exonic	chr17	-	953289	1003975	NM_001092	ABR	AGGACAACAATGAGATCGTGGACAAGATCATGGGCAAAGGACAGATCCAGGTGGAAGCAG
ASCRP3002222	81	60	100	58	55	88	5.36623	5.24148	5.30064	5.26043	5.10492	5.4093	P	P	A	P	P	P	hsa_circRNA_103008	hsa_circ_0003298	exonic	chr20	+	21346058	21349228	NM_012255	XRN2	AGGACAAGCCCAGATTCCAAAACTTATGTCAATATTAATTTTAAAGACCCACAGTTTGCT
ASCRP3002225	130	112	149	137	66	154	6.3531	6.33087	6.27452	7.03889	5.73915	6.90986	P	P	P	P	P	P	hsa_circRNA_042372	hsa_circ_0042372	exonic	chr17	+	19445705	19451446	NM_018242	SLC47A1	AGGACCCAGATGTGTCCAGTTCTTGGTTCAGCTGATGGTGTTCCTGATCAGCTTCATAAG
ASCRP3002227	77	69.5	116.5	61.5	51.5	91.5	5.28838	5.54681	5.63896	5.37784	5.16815	5.61463	P	P	A	P	A	P	hsa_circRNA_103454	hsa_circ_0067103	exonic	chr3	-	125032151	125032500	NM_021964	ZNF148	AGGACTACAGTATGCACTTAATGTCCCTGCAGTTATACTTAAGCATGAACATTGACGACA
ASCRP3002229	93	72	103	69	70	107	5.73464	5.58739	5.60231	5.67235	5.90683	6.06783	P	P	A	P	P	P	hsa_circRNA_002649	hsa_circ_0002649	exonic	chr5	-	39382719	39388954	NM_001343	DAB2	AGGACTGCTAAGAATGGGAGTGAGGCCCTAATGATTCTAGATGACCAAACTAACAAACTG
ASCRP3002232	151	151.5	221.5	122	106.5	176	6.64562	6.8538	7.12237	6.81375	6.82651	7.18237	P	P	P	P	P	P	hsa_circRNA_404488		intronic	chr1	+	41456925	41457407	ENST00000372616	CTPS1	AGGAGAAACCCCTACTTCTGTCATTTTTTCCTTCTATTTCCTGATAGCTGGTTGCAGTGT
ASCRP3002239	110	96	119	89	83	125.5	6.11195	6.04979	5.81798	6.21103	6.25577	6.35089	P	P	P	P	P	M	hsa_circRNA_102289	hsa_circ_0046760	exonic	chr18	-	6237962	6312055	NM_173464	L3MBTL4	AGGAGAATGGAAGAACTCTGATAGCACCCCAAGATTGCTATGCTATGCCTTGTATGACTA
ASCRP3002240	92	71	114.5	66	59	95	5.63896	5.5647	5.63896	5.54166	5.45934	5.73238	P	P	A	P	A	P	hsa_circRNA_102912	hsa_circ_0058055	exonic	chr2	-	215645283	215661841	NM_000465	BARD1	AGGAGAGACTTTGCTCCATATTGCTTCTATTAAGTACTAACATTCTGAGAGAGCCTGTGT
ASCRP3002241	165	126.5	162.5	139	118	162	6.78515	6.55838	6.60606	7.06696	7.09625	7.01027	P	P	P	P	P	P	hsa_circRNA_102850	hsa_circ_0001081	exonic	chr2	+	172305190	172314987	NM_025000	DCAF17	AGGAGAGGCTCCTTTTGGCATTCCTTGTAATATTAAAATCACAGGGAGATATACTTCCCA
ASCRP3002243	93	90	118	81	78	101	5.79435	5.93264	5.70958	6.02046	6.15982	5.93461	P	P	P	P	P	P	hsa_circRNA_405038		intronic	chr12	-	90069894	90071593	ENST00000428670	ATP2B1	AGGAGCACCTACAATGGGAGAGAGGAGATTGGGAGGTTCTCTAAGATTGGTTTTTGATTA
ASCRP3002249	76	63	112	70.5	60.5	101	5.22872	5.30216	5.50507	5.72103	5.48104	5.81798	A	P	A	P	A	P	hsa_circRNA_006752	hsa_circ_0006752	exonic	chr22	+	30032739	30035201	NM_000268	NF2	AGGAGCTGGTTCAGGAGATCACACAACATTTATTCTTCTTACAGATGAAGTGGAAAGGGA
ASCRP3002250	170.5	160	181	191	85.5	212	6.8538	6.93857	6.83286	7.58745	6.41358	7.51765	P	P	P	P	M	P	hsa_circRNA_003493	hsa_circ_0003493	exonic	chr2	+	203818727	203820481	NM_024744	CARF	AGGAGCTGTGAGATGTCCCTGAAGAGAAACCCAGTAACAGAAACTTACCAACTGTAAGAG
ASCRP3002251	104	81.5	105	65	64	89	5.93461	5.76591	5.51824	5.64378	5.68175	5.59487	P	P	P	M	P	P	hsa_circRNA_101174	hsa_circ_0028864	exonic	chr12	-	120636920	120637008	NM_001002	RPLP0	AGGAGGACCTCACTGAGATCAGGGACATGTTGCTGGCCAATAAGACTGCTGCCTCATATC
ASCRP3002253	127	109	154.5	75.5	67	98	6.3531	6.31736	6.45802	5.8744	5.81371	5.79435	P	P	P	P	P	P	hsa_circRNA_103389	hsa_circ_0001309	exonic	chr3	-	52771601	52775515	NM_003157	NEK4	AGGAGGAGGATGAATTTGATAGAGAGGAAAGGAAACAGATTCATTGTCTGTCTGAGGATG
ASCRP3002254	110	100	133.5	75	55	102	6.00556	6.13608	6.10148	5.79435	5.21907	6.01489	P	P	P	P	A	P	hsa_circRNA_405153		intronic	chr13	-	52971366	52976829	ENST00000544466	THSD1	AGGAGGAGTGCATGCTAATTCAGAGAAATACAGGTTCTAATTTCAGGTGTTTTTGGGGAA
ASCRP3002255	97	77	100.5	69	57	85	5.85168	5.68175	5.50507	5.61218	5.32183	5.37205	P	P	P	P	A	P	hsa_circRNA_101691	hsa_circ_0007637	exonic	chr16	-	3900297	3901010	NM_004380	CREBBP	AGGAGGCATGGCCAAGATTTTGGATCATTGTTTGACTTGGAAAATGATCTTCCTGATGAG
ASCRP3002257	196	170	204.5	155.5	47	163.5	7.08079	7.04709	7.00933	7.26676	4.81151	6.98771	P	P	P	M	A	P	hsa_circRNA_406500		sense overlapping	chr4	-	88084709	88116842	NM_020803	KLHL8	AGGAGTAGCTGTGTGTTCCTGTTTAACTAGCCAAATTCGAGATTCACAGCAAACTGTACA
ASCRP3002258	76	65	102.5	59	59	81	5.32183	5.40079	5.33082	5.28222	5.45934	5.08912	P	P	A	P	P	A	hsa_circRNA_402369		exonic	chr2	+	135887564	135888291	NM_012233	RAB3GAP1	AGGAGTCACCGCTAAATAATGATGTTCTTAATACTATTCTCCTGGTGATTTTGTCACTGA
ASCRP3002259	377	325	422.5	332	343	465	8.11243	8.07033	8.25344	8.41397	9.2068	8.76376	P	P	P	P	P	P	hsa_circRNA_003785	hsa_circ_0003785	sense overlapping	chr18	+	32902351	32907027	TCONS_00026319	XLOC_012658	AGGAGTCTGCAGAGAAGTCTTCTCTTTCTTCCTCACCCCATAGTAAGACTAGGACTCAAT
ASCRP3002260	121	99	143	85	86.5	113	6.26361	6.11195	6.30221	6.11542	6.33087	6.1682	P	P	P	P	P	P	hsa_circRNA_103639	hsa_circ_0007646	exonic	chr4	+	52729602	52758017	NM_015115	DCUN1D4	AGGAGTGGTTAAAAGGAATGACTTCTCTCCAATTTTCAGCTGAACTCTCATCTCTCAACA
ASCRP3002263	81	72	107	69	69	117	5.4093	5.59983	5.40647	5.61218	5.81371	6.28227	P	P	A	P	P	P	hsa_circRNA_001263	hsa_circ_0001263	exonic	chr3	+	5215701	5216099	NM_018184	ARL8B	AGGATAATATAGGTGCTAGTGCTTGGAAACAAGAGAGATCTTCCTAATGCCTTGGATGAG
ASCRP3002265	80	66.5	97.5	70	59	88	5.43732	5.44009	5.17315	5.67235	5.41213	5.48909	P	P	A	P	P	P	hsa_circRNA_102957	hsa_circ_0001116	exonic	chr2	-	239090705	239093928	NM_030768	ILKAP	AGGATACAGAAGGCTGGAGGAAACGTCAGTACTCGGGTTTCATATTTTGCTGTTTTTGAT
ASCRP3002266	142	138	161	134	50.5	151	6.54041	6.70271	6.50775	6.98106	5.08026	6.86622	P	P	P	P	A	P	hsa_circRNA_104564	hsa_circ_0083444	exonic	chr8	-	17601112	17613470	NM_001001924	MTUS1	AGGATCAGGCGTGTGTCCAGTTCTGGGAACAACAAATCATTTAATCTTCAGAGCATCTTA
ASCRP3002267	127.5	96	135.5	91.5	109.5	107	6.34573	6.04979	6.26361	6.22234	6.92181	6.11195	P	P	P	P	P	P	hsa_circRNA_103792	hsa_circ_0003037	exonic	chr5	+	14270933	14280545	NM_007118	TRIO	AGGATCTCAGGAGACTCATTTCCTATCTAGCCTGTATTCCCAGGGTTTCGAAAAAACGAT
ASCRP3002270	83.5	69	104	65	49	90	5.51562	5.48373	5.40647	5.5287	4.87023	5.56216	P	P	A	P	A	P	hsa_circRNA_000992	hsa_circ_0000992	exonic	chr2	-	37543379	37544322	ENST00000379066	PRKD3	AGGATCTTGTGTGCTCCATAGTTTATCAAAAGGCTAACTATATGTCAGAAAGCATCAGCT
ASCRP3002273	385	316	365	204	207	244	8.1674	8.02097	8.01749	7.69637	8.18321	7.77065	P	P	P	P	P	P	hsa_circRNA_103349	hsa_circ_0065217	exonic	chr3	-	47468646	47470160	NM_012235	SCAP	AGGATGGTCTCCTACACCATCACCCTGGTCTTCCAGCACTACCATGCCAATATGTGGGTG
ASCRP3002278	206	158.5	226.5	1680	192	2050.5	7.14887	6.92577	7.18774	10.774	8.0405	10.9198	P	P	P	P	P	P	hsa_circRNA_406237		exonic	chr3	+	16336362	16345099	uc003cax.3	OXNAD1	AGGCAGAAAAAATAAAGAGGGTTGATTTCTTTATTCCAGGAGTCTCTGTGGTTGGTGGGT
ASCRP3002282	98.5	82	119.5	75	48	97	5.92277	5.81798	5.91283	5.82224	4.93061	5.75926	P	P	P	P	A	P	hsa_circRNA_100948	hsa_circ_0007512	exonic	chr11	+	108002633	108005043	NM_000019	ACAT1	AGGCAGTATTGGGTGCAGGAAATAAGATATGTGGAACGGAGTTATGTATCAAAACCCACT
ASCRP3002284	87	70	110	70.5	77.5	94.5	5.53649	5.5647	5.4931	5.69109	6.12751	5.70958	P	P	A	P	P	P	hsa_circRNA_101019	hsa_circ_0006420	exonic	chr12	+	19615443	19626289	NM_153207	AEBP2	AGGCATATGCTGACACACAGTGGAGACAAACCTTTCAAGCATAAGCAGTACTATAATGGA
ASCRP3002287	81	60	85	52	54	82	5.4648	5.26981	5.06956	4.98097	5.32183	5.33082	P	P	A	A	A	P	hsa_circRNA_102126	hsa_circ_0044638	exonic	chr17	-	49059884	49063139	NM_003971	SPAG9	AGGCCATGAAAATAGAGTTTGTATGTCCATTCATCTGTAGCCCAGTGGAGGAAATGTCTC
ASCRP3002288	173	194	197	139	116	156.5	6.87136	7.25422	6.90886	7.01213	7.01027	6.90083	P	P	P	M	P	P	hsa_circRNA_001357	hsa_circ_0001357	exonic	chr3	-	167217940	167254788	NM_178824	WDR49	AGGCCCCGTCACTTTTTAAAAGGCTATTACTGTGTTTCGACCCCAAAACTTCAATCAATT
ASCRP3002289	141	138	146	82	101	109.5	6.53134	6.67709	6.34573	6.02046	6.66767	6.05342	P	P	P	P	M	P	hsa_circRNA_081379	hsa_circ_0081379	exonic	chr7	+	99621041	99621555	NM_003439	ZKSCAN1	AGGCCGTGACCCTTCTAGAAGACTTGGAGCTTGATTTATCAGGACAACAGGAATAGTAAA
ASCRP3002294	100	97	112	88	71	110	5.8286	6.08917	5.79435	6.11542	5.96956	6.12407	P	P	P	P	P	P	hsa_circRNA_103046	hsa_circ_0007632	exonic	chr20	-	34312491	34313077	NM_004902	RBM39	AGGCGTGCCAATCATAGTACAGGCATCACAGAGAACCTATTGATAATTTAACTCCTGAGG
ASCRP3002295	119.5	73	126	75	101	94	6.21589	5.58739	6.06064	5.79435	6.70732	5.75926	P	P	P	P	P	P	hsa_circRNA_406673		intronic	chr5	-	136770511	136771563	ENST00000282223	SPOCK1	AGGCTACTGATATTTACCACTAAAATTAGTGTTTTAATAAGTAAAAAAACTCCCCCAAGA
ASCRP3002297	89	77.5	116	76	87	91	5.63896	5.70037	5.70268	5.79435	6.38797	5.62928	P	P	A	P	P	A	hsa_circRNA_405450		exonic	chr16	+	19576172	19592975	NM_020314	C16orf62	AGGCTCTAAAAATAGTCATCCAGGCACTCCAGGAATAGGAACTACAAAGCTGAATTTGCA
ASCRP3002298	78.5	63	103.5	61.5	71	90	5.35158	5.32183	5.39223	5.32183	5.92277	5.45387	P	P	A	A	P	A	hsa_circRNA_008320	hsa_circ_0008320	exonic	chr8	+	107691437	107696587	NM_018002	OXR1	AGGCTGAATTTGATAAGACCACTACACTGGCCAAAAGAAGACCCTAGACAAGAAAGATGG
ASCRP3002301	473.5	501	482	310	139	304.5	8.49151	8.73103	8.48011	8.29576	7.43356	8.1072	P	P	P	P	P	P	hsa_circRNA_063681	hsa_circ_0063681	exonic	chr22	-	43455389	43460330	NM_012263	TTLL1	AGGCTGTGGCGGTTTGTGTCTCAATCTAATAAGGAAGCCTACGTGATCTCTCTCTATATT
ASCRP3002307	84	65	84	60.5	66	100	5.53649	5.33381	4.94239	5.36331	5.81371	5.8785	P	P	A	P	P	P	hsa_circRNA_100755	hsa_circ_0021102	exonic	chr11	-	8728631	8734282	NM_005418	ST5	AGGGAAGACCATCAAAGTGAAGACATTCCTGCCAGGTGCTGGCAATGAGCCCACACACAG
ASCRP3002315	166	128	174	106	50	143	6.79655	6.55583	6.74928	6.55838	5.05155	6.69345	P	P	P	P	A	P	hsa_circRNA_092435	hsa_circ_0000696	exonic	chr16	-	47001424	47002076	NM_005880	DNAJA2	AGGGATGGTACAACAGATGCAGTCTGTGTGCTCTGATTGTAATGGAGAAGAGTATCTTTA
ASCRP3002316	97	90.5	106	69	75	84	5.8286	5.96956	5.69109	5.70498	6.11195	5.33082	P	P	P	P	P	P	hsa_circRNA_405328		sense overlapping	chr15	+	43628823	43652158	NM_001012969	ADAL	AGGGCAGAACCAAGATGGACATTAAACTCTCCTTCTTTAAGATGTTTCCAGATGTTTCAA
ASCRP3002319	142	134	168	138.5	122	163	6.54041	6.62932	6.63659	7.05435	7.16739	7.0398	P	P	P	P	P	P	hsa_circRNA_104706	hsa_circ_0005982	exonic	chr8	-	141828375	141900868	NM_005607	PTK2	AGGGCTGCAATAATATGACAGATACCTAGCATCTAGCAAAATAATGGCAGCTGCTTACCT
ASCRP3002320	116	102.5	145	183.5	67.5	215	6.15982	6.1782	6.27452	7.51502	5.77691	7.52517	P	P	P	P	P	P	hsa_circRNA_100219	hsa_circ_0004619	exonic	chr1	-	51121113	51210447	NM_007051	FAF1	AGGGCTGGCCAACTTCTGCTACAGACGACTCAGAGAGATTAAACAGATTCTAGAAAATGA
ASCRP3002321	99	90	123	100	98.5	124	5.85168	5.94636	5.89071	6.41358	6.69461	6.4662	P	P	P	P	P	P	hsa_circRNA_004912	hsa_circ_0004912	exonic	chr3	+	52446826	52448603	NM_016483	PHF7	AGGGGAATTTCTTCAGAAAGACAATATCAGCGTGCATTATTTCTGTCTTCTGGAAGAGCC
ASCRP3002322	79.5	63	103	66	63	86	5.36623	5.30216	5.28838	5.57735	5.66526	5.45387	P	P	A	P	A	A	hsa_circRNA_000827	hsa_circ_0000827	exonic	chr18	+	9204473	9211782	NM_015208	ANKRD12	AGGGGCAAATGTGAATGTGAAAGATTTTGCAGATTCAGATCCAGGACATACAAGTGAAAA
ASCRP3002324	116	112	139	104	70	112	6.15982	6.34425	6.1947	6.48377	5.88054	6.22234	P	P	P	P	P	P	hsa_circRNA_102010	hsa_circ_0003638	exonic	chr17	+	26490568	26499644	NM_016231	NLK	AGGGGTCCTCATAAACAGGTTTGAAATATCTCCATTCAGCTGGCATTTTACATCGAGACA
ASCRP3002326	217	163	251.5	118	149	164	7.22237	6.9782	7.37284	6.75039	7.60361	7.05254	P	P	P	P	P	P	hsa_circRNA_101795	hsa_circ_0000688	exonic	chr16	+	29845053	29845387	NM_005115	MVP	AGGGTGACAGGACATCACACCCCTGCAGGTGGTTCTGCCCAACACTGCCCTCCATCTAAA
ASCRP3002327	107	78	107.5	69	70	86	6.00556	5.68175	5.58739	5.64378	5.90683	5.4093	P	P	P	P	P	P	hsa_circRNA_016413	hsa_circ_0016413	exonic	chr1	+	213046019	213061936	NM_014053	FLVCR1	AGGTACTTCATCTGGTCTTCTTAATGCTTCTGCACAGCCTTCAAAGAAAAACCTCGGTAT
ASCRP3002332	87	69	141.5	69	59	96	5.65337	5.50771	6.18647	5.64378	5.37205	5.74588	P	P	P	P	A	P	hsa_circRNA_100717	hsa_circ_0007142	exonic	chr10	+	128768965	128788867	NM_001380	DOCK1	AGGTCACAGCCAAAATTGATTATGGAAACAGCTTTTTATAACTATGATGCCAGAGGAGCG
ASCRP3002336	117	81	124	71.5	76	114	6.17654	5.73238	6.11195	5.76148	6.06783	6.23037	P	P	P	P	P	P	hsa_circRNA_104040	hsa_circ_0075410	exonic	chr6	+	304627	311962	NM_020185	DUSP22	AGGTGACACATATTCTGTCTGTCCACGATAGTGCCAGGCCTATGTTGGAGATCCTGCCCG
ASCRP3002337	133	123	146	84.5	82	95	6.43597	6.50378	6.3619	6.10498	6.22234	5.69805	P	P	P	P	P	P	hsa_circRNA_103879	hsa_circ_0072857	exonic	chr5	-	70294550	70297970	NM_004536	NAIP	AGGTGATGACCCATTAGACGATCACACCAGATGTTTTCCCAAGGAGAACATTTTGTGAAT
ASCRP3002338	88	67	95	68	59	88	5.59238	5.4648	5.25729	5.64378	5.45934	5.48909	P	P	A	P	P	P	hsa_circRNA_101069	hsa_circ_0026497	exonic	chr12	+	53410256	53416411	NM_001417	EIF4B	AGGTGATGATAGCTTTGGAGACACAAAAAAGAAGAATAAGAAGGGGAAGACTATCTCCCT
ASCRP3002339	168	135	161.5	108	130	116	6.84546	6.65221	6.53134	6.60111	7.28075	6.35089	P	P	P	P	P	P	hsa_circRNA_103255	hsa_circ_0063776	exonic	chr22	+	46493805	46494438	NR_027033	MIRLET7BHG	AGGTGATGCCTGAAGCTCAAGGGACTGTGTCCACCCTCAGAATGTGGCCCCGTCCCAGAG
ASCRP3002341	223	228.5	233	282	89	279	7.2761	7.53169	7.22237	8.16322	6.44221	7.98583	P	P	P	P	P	P	hsa_circRNA_089954	hsa_circ_0089954	exonic	chrX	-	16716358	16721064	NM_019857	CTPS2	AGGTGCCGGTGGATGGTAATAAGGAAGAGCCCCAAATATGCGTTATTGAGATTATATCTG
ASCRP3002342	90	85	121	66.5	52	103	5.68876	5.81798	5.88054	5.59238	5.16815	5.8785	P	P	P	P	A	P	hsa_circRNA_103330	hsa_circ_0004194	exonic	chr3	+	41265511	41268843	NM_001904	CTNNB1	AGGTGCTATCTGTCTGCTCTAGTAATAAGCCGGCTATTGTAGAAGCTGGGTATTTGAAGT
ASCRP3002343	90	82	111	77	58	96	5.66526	5.79543	5.60231	5.96765	5.43732	5.73238	P	P	A	P	P	P	hsa_circRNA_103636	hsa_circ_0001410	exonic	chr4	+	52729602	52744020	NM_015115	DCUN1D4	AGGTGCTTGGAATGGTTCTATGAATATGCAGATTTTCAGCTGAACTCTCATCTCTCAACA
ASCRP3002345	137	114.5	130	118.5	51	133	6.48444	6.38366	6.18647	6.77695	5.16815	6.64502	P	P	P	P	A	P	hsa_circRNA_006910	hsa_circ_0006910	intronic	chr12	-	72051305	72054207	ENST00000378743	ZFC3H1	AGGTGGACTGTCTGTGGATACTACTGGTAATTATGACACTAGTGATTTTATGCTGCACTT
ASCRP3002346	304	310.5	317	337	211.5	273	7.78516	7.99174	7.7808	8.43253	8.21956	7.93441	P	P	P	P	P	P	hsa_circRNA_032891	hsa_circ_0032891	exonic	chr14	-	90397884	90398971	NM_145231	EFCAB11	AGGTGGCTCCCAAATTACCGGAAAGGACTGTTCTTGAGGTATTCAGGTATATTACTCGAG
ASCRP3002348	77	69	84.5	65	53	89	5.35158	5.50771	4.99988	5.57735	5.21907	5.5287	P	P	A	P	A	P	hsa_circRNA_000964	hsa_circ_0001653	intronic	chr6	-	152456984	152457139	ENST00000265368	SYNE1	AGGTGGTCAGGAACCAGATGGCTTTGTAGGTAATATAATAAATGGAAAGTCCCAGAAGCA
ASCRP3002349	80.5	68	116.5	80	55	100	5.37784	5.45661	5.80406	5.99052	5.27292	5.89071	P	P	A	P	A	P	hsa_circRNA_000490	hsa_circ_0000490	antisense	chr13	+	51693168	51693304	NR_102431	LINC00371	AGGTGTACAGTATGCCTGGGTGTACAGTATGCCCAGGTCTACAGTGTGCTCAGGCATATG
ASCRP3002350	76	65	94	56.5	56	81	5.37784	5.40079	5.28838	5.19793	5.37205	5.33082	P	P	A	P	A	A	hsa_circRNA_103570	hsa_circ_0008439	exonic	chr3	+	197592293	197593090	NM_032773	LRCH3	AGGTGTCAGGGCAGAAACCAACAAAGAGTGATGACAGACCTAATGCTCTATTAAGTTCAC
ASCRP3002353	97	89	132	80	74	98.5	5.85168	5.9188	6.12923	5.92475	5.96956	5.80514	P	P	P	P	P	P	hsa_circRNA_102873	hsa_circ_0003353	exonic	chr2	-	188348850	188368497	NM_006287	TFPI	AGGTTCCCAGCCTTTTTGAGATGATTTACACAATGAAGAAAGTACATGCACTTTGGGCTT
ASCRP3002358	227	199	242	295.5	84.5	320	7.31135	7.28113	7.2761	8.2276	6.37789	8.19618	P	P	P	P	P	P	hsa_circRNA_400102	hsa_circ_0092354	intronic	chr9	-	139270332	139270572	ENST00000298532	SNAPC4	AGGTTTACCAAGCAGACTGGGCGTGGCCGGCGCTGGGGTGGTCTTGGCATAGGCTCATTC
ASCRP3002360	84	62.5	80.5	58	53	88.5	5.50507	5.33381	4.78994	5.26043	5.21907	5.54424	P	P	A	P	A	P	hsa_circRNA_002781	hsa_circ_0002781	exonic	chr9	-	26861063	26884883	NM_024828	CAAP1	AGGTTTGGAATTAAAACAAGGTGACAATGGAATGGACTCTGATATGGAAGAGGAAGCAGA
ASCRP3002361	112.5	90	127	76.5	69	109.5	6.10148	5.95994	5.98862	5.8744	5.88054	6.1682	P	P	P	P	P	P	hsa_circRNA_023690	hsa_circ_0023690	exonic	chr11	-	77327195	77340944	NM_001293	CLNS1A	AGGTTTTCTATATTACCGCCTGTCTTGGTTAGATGGCTCTGGATTAGGATTCTCACTGGA
ASCRP3002365	86	71	103	55	58	79	5.5647	5.52086	5.37495	5.10492	5.45934	5.17315	P	P	A	A	P	A	hsa_circRNA_407305		exonic	chrX	-	83588766	83616620	NM_144657	HDX	AGTAAACTCTTTCTTGGATTATAAGCTACAGGACCGCACTCAGTTCAGTGACCGAGACTT
ASCRP3002368	105	77	114	66	54	94	5.89475	5.70729	5.74812	5.50507	5.32183	5.66526	P	P	P	P	A	P	hsa_circRNA_061007	hsa_circ_0061007	exonic	chr20	+	57569164	57570188	NM_198976	NELFCD	AGTAAATTTTTAAAAAGCCTTTCTGCTGGGTTGGATTAAGTGCTGGACGTCATTGCTCCT
ASCRP3002370	794.5	585.5	664	312	485	392	9.2248	8.99882	8.94933	8.30984	9.81191	8.51042	P	P	P	P	P	P	hsa_circRNA_025501	hsa_circ_0025501	exonic	chr12	+	12870301	12875305	uc001rat.2	CDKN1B	AGTAATCAATAAAGAAAACTTCCATAGCTATTCTTCTTCGTCAGCCTCCCTTCCACCGCC
ASCRP3002371	144	104	149	93	75	112	6.57487	6.20615	6.41217	6.30069	6.12751	6.18317	P	P	P	P	P	P	hsa_circRNA_102656	hsa_circ_0003001	exonic	chr2	-	32117060	32157204	NM_015955	MEMO1	AGTAATCTCTTTGTGGTTTCTTCTGATTTCTGCCATTGGGCCATGCAGGATATACGTACT
ASCRP3002372	80	70	106	58	45	86	5.35158	5.52086	5.37495	5.19793	4.70491	5.28838	P	P	A	P	A	P	hsa_circRNA_102869	hsa_circ_0057298	exonic	chr2	+	183993014	183998351	NM_138285	NUP35	AGTAATGCAGAGTCCTCTTGTTGGAGTTACATCTACTCCTGGAACAGGATCTGAACCAAT
ASCRP3002376	111	86	135	65	47	101	6.08917	5.8785	6.09094	5.54166	4.83697	5.79435	P	P	P	P	A	P	hsa_circRNA_006222	hsa_circ_0006222	exonic	chr12	-	48477373	48491907	NR_051991	SENP1	AGTACAGCAGAAGAGATGATATTGCTGATAGGATGAGGATGGATGCTGGAGAAGTGACTT
ASCRP3002377	77	70	120	61	77	102	5.37784	5.50771	5.79435	5.33976	6.12751	5.85168	P	P	P	P	P	P	hsa_circRNA_082275	hsa_circ_0082275	exonic	chr7	-	128655032	128657110	NM_012470	TNPO3	AGTACAGTAGTATCTCTATTGCTGGCTTTAGCAATAGCAGATCTTGCCCTACAGATGCCT
ASCRP3002378	86	69	111	64	68	98	5.54938	5.48373	5.44562	5.45934	5.84751	5.81798	P	P	A	P	P	P	hsa_circRNA_100950	hsa_circ_0007694	exonic	chr11	+	108137897	108138069	NM_000051	ATM	AGTACCATAGGCATCCTTCATCAAAAAGCCATTTGACCGTGGAGAAGTAGAATCAATGGA
ASCRP3002379	112	82.5	122	67.5	113	97	6.09094	5.79543	5.95607	5.59238	6.9312	5.79435	P	P	P	P	P	P	hsa_circRNA_104715	hsa_circ_0085794	exonic	chr8	-	142225857	142231864	NM_001080431	SLC45A4	AGTACCATGACATCAAGCAGGCCTTCCGGAGCAGTACTACAGCCTCACCTGGTTCCTGAG
ASCRP3002381	92	77	113	69	85	96	5.73464	5.66051	5.61463	5.70498	6.31736	5.73238	P	P	A	P	P	P	hsa_circRNA_104944	hsa_circ_0089183	exonic	chr9	+	134072602	134077104	NM_005085	NUP214	AGTACTGGTGGAATAGTCTTTGGCCAGGGGCAACACCCTCCACTAAAGAGTCAAGCCAGC
ASCRP3002383	90	84	107	66	81	74	5.66526	5.81798	5.51824	5.59238	6.20778	4.95407	P	P	A	P	P	A	hsa_circRNA_035208	hsa_circ_0035208	exonic	chr15	-	50596162	50596330	NM_002041	GABPB1	AGTAGAGGTTTTACTTAAGCTGGGAACTTCTCCACTTCATCTAGCAGCACAGTATGGTCA
ASCRP3002385	151	125	177.5	212	79	282	6.67239	6.50378	6.71192	7.74257	6.20778	7.98583	P	P	P	P	P	P	hsa_circRNA_007273	hsa_circ_0007273	exonic	chr2	-	73315177	73316443	NM_015470	RAB11FIP5	AGTAGCTGGTTTGGCTTGAGAGAAGCCAAGGACCCGACTCAGAAACCCAGGTGGTACAAG
ASCRP3002386	82	66.5	102	67	55	94	5.49444	5.4648	5.33082	5.64378	5.27292	5.62928	P	P	A	P	A	P	hsa_circRNA_104069	hsa_circ_0007370	exonic	chr6	-	17646297	17649531	NM_005124	NUP153	AGTAGTTCAGGAAATGGAAGTTCCAGTATTACCGAAAATCTCTCTACCGATCACCAGTTC
ASCRP3002390	76.5	60	105	59	52	83.5	5.26669	5.24148	5.45934	5.29452	5.13603	5.39223	P	P	A	P	A	A	hsa_circRNA_092398	hsa_circ_0000441	exonic	chr12	-	116534473	116549317	NM_015335	MED13L	AGTCAACAAAAGTTGTGGAAGAAGGACTCTGGGAAAATGGCCTTTCCTATGAATGTAGGA
ASCRP3002395	85	71	107	64	50.5	89	5.53649	5.48373	5.44562	5.45934	5.16815	5.56216	P	P	A	P	A	P	hsa_circRNA_104346	hsa_circ_0001696	exonic	chr7	-	35707043	35712888	NM_022373	HERPUD2	AGTCACCAGTTTCCATATGTAATGCAAGGTTGACGAAGGATCAGAGATTGGTGTATTCGG
ASCRP3002396	91.5	71.5	99	59	56	84	5.66526	5.53649	5.37495	5.29452	5.41213	5.31279	P	P	A	P	A	P	hsa_circRNA_100976	hsa_circ_0002955	exonic	chr11	+	120346048	120348235	NM_015313	ARHGEF12	AGTCACTGGTTTGCAGAGTCCAGATTTATACACGTTGCTGCTGGAAGACATTCTTGTATT
ASCRP3002397	173	187	186	179	220	154	6.87136	7.1865	6.79655	7.46588	8.29537	6.89276	P	P	P	P	M	P	hsa_circRNA_103999	hsa_circ_0074854	exonic	chr5	+	162940560	162944680	NM_013283	MAT2B	AGTCACTTAAGACCTCCCCATGTTATAGTACATTGTGCAGCAGAGAGAAGACCAGATGTT
ASCRP3002398	77.5	71	102	59	60	93.5	5.30216	5.53649	5.28838	5.28222	5.4971	5.64618	P	P	A	A	P	P	hsa_circRNA_104080	hsa_circ_0075819	exonic	chr6	+	21783862	21802971	NR_015410	CASC15	AGTCAGAATGACTGATGAGTGCTCTTCAGTACCCTCAGGTGACTACAGATGTGTTAACAC
ASCRP3002400	128	102.5	157	81	84.5	108	6.36773	6.1615	6.4051	6.02046	6.33087	6.13608	P	P	P	P	P	P	hsa_circRNA_401253		exonic	chr14	-	55457930	55467710	NM_007086	WDHD1	AGTCAGGTTCTACACCGTTGCATCTCACTCACAGATTCATGACCCTCAATATAGTAACCT
ASCRP3002401	95.5	72.5	128	66.5	88	102	5.70037	5.57735	5.94636	5.55961	6.4696	5.93461	P	P	P	P	M	P	hsa_circRNA_092589	hsa_circ_0001915	antisense	chrX	-	40988349	40990765	NM_001039590	USP9X	AGTCAGTATGTGGAAATGCAGCTTCTAAAAGCACTTCTAATTCCCCTTTCGGCAAAACTG
ASCRP3002402	131.5	111	147	97	124	108.5	6.41358	6.33087	6.33385	6.37933	7.16739	6.06783	P	P	P	P	P	P	hsa_circRNA_064277	hsa_circ_0064277	exonic	chr3	-	10342614	10359778	uc003bvm.3	SEC13	AGTCATATTGCTTATAAGTGTCAGTAATTAACACTGTGGATACCTCCCATGAGGACATGA
ASCRP3002403	92	87	116	68	66	99	5.68876	5.9008	5.73464	5.66051	5.73915	5.79435	P	P	A	P	P	P	hsa_circRNA_101436	hsa_circ_0000567	exonic	chr14	-	99924615	99932150	NM_032233	SETD3	AGTCATCCAGTCAGAAAAATGGGTAAGAAGAGTCGAGTAAAAACTCAGAAATCTGGCACT
ASCRP3002404	194	179	203	122.5	58	138	7.02326	7.09625	7.01771	6.8318	5.45934	6.69345	P	P	P	P	P	P	hsa_circRNA_006270	hsa_circ_0006270	exonic	chr5	+	148590288	148612863	NM_014945	ABLIM3	AGTCATCTGCGGATGGTGTTCCATACTGTGAGTCCGACTACCATGCCCAGTTTGGCATTA
ASCRP3002408	189	149	179	87	97	115	7.007	6.81161	6.74928	6.1615	6.63053	6.23037	P	P	P	P	P	P	hsa_circRNA_103905	hsa_circ_0008226	exonic	chr5	+	80388619	80422982	NM_006909	RASGRF2	AGTCCACCAGGTTCTCTTATTCAAGTACCTTCCGTTGAGAGGGGGAAACTTAGTAAAGTT
ASCRP3002409	111	100	127.5	102	71.5	128	6.11195	6.11889	6.13608	6.48377	5.99994	6.51697	P	P	P	P	P	P	hsa_circRNA_101793	hsa_circ_0038917	exonic	chr16	-	29577406	29580649	uc002dsp.3	LOC440354	AGTCCACGCTGACATACAGAATGACGAAAAGGATTGACTTGATGCAAAACATCACAAAGG
ASCRP3002410	3116	2589.5	3067	1642	1189.5	1487	11.2375	11.1754	11.2375	10.7222	11.6704	10.4663	P	P	P	P	P	P	hsa_circRNA_100375	hsa_circ_0006758	exonic	chr1	+	165859440	165860559	NM_012474	UCK2	AGTCCAGATCCCCGTGTATGACTTTGTCTCCCATTCCCGTCTTCCGTGTGTGCTAAGATC
ASCRP3002411	134.5	113	161	86	121.5	116.5	6.44013	6.33087	6.50113	6.11542	7.11718	6.24312	P	P	P	P	P	P	hsa_circRNA_100197	hsa_circ_0005246	exonic	chr1	-	44785299	44804994	NM_024066	ERI3	AGTCCATCCACAGCTTACCCCATTCTGTACAGAGTTTTAGATGCTTCTGGATGTTCAATG
ASCRP3002412	86	77.5	121	74.5	71	100	5.53649	5.68175	5.79435	5.77691	5.88054	5.77691	P	P	P	P	P	P	hsa_circRNA_103174	hsa_circ_0062522	exonic	chr22	+	23595985	23615961	NM_004327	BCR	AGTCCATGACGGTGAAGAAGGGAGAGATGGCTCGTTCGGAACACCACCTGGATACGGCTG
ASCRP3002414	92	73.5	132.5	59.5	47	89	5.75926	5.61218	6.01953	5.28222	4.81151	5.45387	P	P	P	A	A	A	hsa_circRNA_001176	hsa_circ_0001176	sense overlapping	chr20	-	62197441	62197777	NM_033405	HELZ2	AGTCCCAGCTGGTGGTAGCGGGACCTAGGCCAGGTGTCTGTCGGCAGTTTTGAGATCCTG
ASCRP3002415	111	111	132	100.5	91	123	6.12923	6.33087	6.11195	6.49448	6.51763	6.38438	P	P	P	P	P	P	hsa_circRNA_407094		intronic	chr8	-	90659967	90660841	ENST00000519655	RP11-37B2.1	AGTCCCCAGCAAAGCCCTAAAATAATGAATTTATTTTCTGGTAGAGGAGAACGTCGCAGA
ASCRP3002416	76	58	94	58	53	83	5.25099	5.08381	5.05517	5.17315	5.10492	5.25099	P	P	A	P	A	A	hsa_circRNA_104590	hsa_circ_0083952	exonic	chr8	+	37967896	37968351	NM_004674	ASH2L	AGTCCCGAACACAGGATGAACATCCGAAGACAATGTTCTCCAAAGATAAGATCCTGTCTA
ASCRP3002418	115	99.5	151.5	98	109	123	6.15982	6.12923	6.36773	6.43458	6.89175	6.42762	P	P	P	P	P	P	hsa_circRNA_401782		exonic	chr17	+	34144719	34149837	NM_003487	TAF15	AGTCCTATCATTCACAAAGGGAAAACTACAGCCACCACACACAAGATTCTGGAAGTTACG
ASCRP3002419	161	155	189	124.5	110.5	151	6.74255	6.89276	6.8693	6.84546	6.90083	6.87955	P	P	P	P	P	P	hsa_circRNA_101317	hsa_circ_0004137	exonic	chr14	-	23375403	23378804	NM_018107	RBM23	AGTCCTCCACTTGCCACTGGGATGAGCAACAAAGGAAAGAAGTTAAAAAGGATTATCCTA
ASCRP3002420	186	166	200	123	80	136.5	6.97151	6.99997	6.99244	6.83812	6.19142	6.68354	P	P	P	P	P	P	hsa_circRNA_406464		intronic	chr4	-	38828305	38831158	ENST00000506146	TLR1	AGTCCTCGGAGTGCCCTGTGAATCATATTGGTCTTTGGAATTTGGACTCATATCAAGATG
ASCRP3002422	605	528	594	358	246	394	8.84888	8.7849	8.80922	8.55761	8.59773	8.49151	P	P	P	M	P	P	hsa_circRNA_405483		intronic	chr16	-	70299035	70299440	ENST00000261772	AARS	AGTCCTTTGGAGTCCCTTTTCTCCTACTTTACGGTAAAGAACTTGGAGAGTGAACAGGAA
ASCRP3002424	72	70	108.5	71	69.5	97.5	5.10492	5.48373	5.47835	5.73464	5.86412	5.73238	A	P	A	P	P	P	hsa_circRNA_092383	hsa_circ_0002045	exonic	chr10	+	102697158	102710510	NM_018121	FAM178A	AGTCGGTGAAGTTAGTTGTTCTCATTCTTTTTCTTCTGGACAACGGATGATGTCAGTTCA
ASCRP3002427	191	213	195	161	146.5	126	7.02788	7.4037	6.95028	7.32266	7.5584	6.47434	P	P	P	P	P	P	hsa_circRNA_002032	hsa_circ_0002032	exonic	chr1	-	63042932	63052295	NM_033407	DOCK7	AGTCTCATTGGAAAAACCACCACAGGCTTATTCTGTACTGTCTCCTGAGAAATCTTCTCT
ASCRP3002429	9177	8777	8933	7759	3139	8500	12.8959	12.9641	12.8808	12.859	13.1996	12.859	P	P	P	P	P	P	hsa_circRNA_405923		sense overlapping	chr2	+	85262138	85262970	NM_020122	KCMF1	AGTCTCTCCCCCACCTCTTTACCATTGATAATAATAGATTTATACTATGGTGGGGAAGCT
ASCRP3002430	105	92	122	77	63	106	5.98673	6.01582	5.92277	5.85376	5.62441	6.01489	P	P	P	P	P	P	hsa_circRNA_006518	hsa_circ_0006518	exonic	chrX	+	30683627	30695569	NM_000167	GK	AGTCTGGGACAAGATAACTGGAGAGCCTCTCTACAATGCTGTGGGTTTTCAATTCAAAAA
ASCRP3002432	126	110	146	105	54	119	6.29916	6.31736	6.23676	6.5417	5.21907	6.30221	P	P	P	P	A	P	hsa_circRNA_100174	hsa_circ_0011631	exonic	chr1	+	36437624	36439112	NM_024852	AGO3	AGTCTGTTCGGCCTGCCATGTGGAAAATGATGCTTAATATCGATGGTAGATTTAGACGTT
ASCRP3002433	442	322	499.5	270	285.5	319	8.37973	8.05572	8.55234	8.10589	8.876	8.2017	P	P	P	P	P	P	hsa_circRNA_102205	hsa_circ_0045862	exonic	chr17	+	76082583	76083174	NM_018996	TNRC6C	AGTCTTCACCCAACACCTTTGCTCCTTACCCTCTCGGCATACCAACGTTTACAAATCCAG
ASCRP3002434	841.5	797.5	843.5	405	181	552.5	9.30738	9.43341	9.31552	8.73244	7.93956	9.02698	P	P	P	P	P	P	hsa_circRNA_403250		exonic	chr4	+	152487289	152510078	NM_001109977	FAM160A1	AGTCTTGGCTCCTGCTCTCCATAAGGTTTTGGAAGGTGACAATGAAATGTGAAGAAGTTA
ASCRP3002435	114	86	129	74	79	100	6.05884	5.8785	6.06962	5.79435	6.19142	5.8785	M	P	P	P	P	P	hsa_circRNA_009107	hsa_circ_0009107	exonic	chr19	+	4944143	4947223	NM_013282	UHRF1	AGTCTTGTGATCAGAAACTCACCAACACCAACAGGTACTGCCCTGAGTGCCGGAATGATG
ASCRP3002436	88	72	115	61.5	54	83	5.61463	5.5647	5.72785	5.32183	5.27292	5.37205	P	P	P	P	A	A	hsa_circRNA_007255	hsa_circ_0007255	exonic	chrX	+	69549254	69553539	NM_012310	KIF4A	AGTCTTGTTGCTACAGGCCCATGGAGGTACCCTGCCTGGATCTATAACGTATTAATATTA
ASCRP3002440	98	86	122	73	54.5	102	5.89475	5.83703	5.90482	5.77691	5.25099	5.81798	P	P	P	P	A	P	hsa_circRNA_101092	hsa_circ_0008594	exonic	chr12	+	64456696	64509673	NM_020762	SRGAP1	AGTGAAGATGTGCTGTGATCTTGGCTACCATGCAAGTCTGAACAGAGCCCTAAGAACATA
ASCRP3002441	92	65	90	57	53	74	5.61463	5.37205	5.2126	5.21583	5.10492	4.87023	P	P	P	P	A	A	hsa_circRNA_102874	hsa_circ_0057462	exonic	chr2	+	190315628	190316621	NM_032168	WDR75	AGTGAATAAAGAAAAACCAGCTGTATTCTTGTTCCCTTGATGGCACAATTAAACTGTGGG
ASCRP3002443	263.5	249	286	188	241	196	7.5443	7.65163	7.57898	7.573	8.53007	7.36119	P	P	P	P	P	P	hsa_circRNA_017969	hsa_circ_0017969	exonic	chr10	-	22856779	22862386	NM_005028	PIP4K2A	AGTGACAAAGAAAAGTACATAGTGGAATGTCATGGGATCACCCTTCTTCCCCAGTTCTTG
ASCRP3002444	99	85	125	64.5	81	90	5.8286	5.85376	5.94636	5.5287	6.22234	5.62928	P	P	P	P	P	P	hsa_circRNA_103238	hsa_circ_0063534	exonic	chr22	-	41664100	41677086	NM_002883	RANGAP1	AGTGACATGTTCACGGGAAGGCTGCGGACCGAGATCCCACCAGCCCTGTCTGCAGATCTC
ASCRP3002445	123	104.5	135.5	83	91	95.5	6.25577	6.23037	6.10148	6.10498	6.53976	5.66526	P	P	P	P	P	P	hsa_circRNA_103548	hsa_circ_0068514	exonic	chr3	+	189455528	189456563	NM_003722	TP63	AGTGACCCCATGTGGTTTCGTAGAAACCCCAGCTCATTTCTCTTGGAAAGAAAGTTATTA
ASCRP3002446	75	54	92	59	53	77	5.28838	4.87843	5.15302	5.29452	5.16815	4.98097	P	P	A	P	P	A	hsa_circRNA_104139	hsa_circ_0001614	exonic	chr6	+	76412360	76412788	NM_015571	SENP6	AGTGAGAATGGCCTACAGAATGAAAGTTTAAGTTCCACACATCATACAGTGCACACTGGT
ASCRP3002448	149.5	131.5	137	73.5	64	82	6.63779	6.60111	6.15308	5.81371	5.70268	5.2126	P	P	P	P	P	A	hsa_circRNA_406412		intronic	chr3	-	186517507	186517774	ENST00000296273	RFC4	AGTGAGATTAAGATCCAGTTCTTTTGTTTTTTTGTTTTTTTTTTGAGACTCTGGTCTCAA
ASCRP3002452	101.5	96	131	112.5	55	147	5.90482	6.11889	6.09094	6.71077	5.27292	6.76152	P	P	P	P	A	P	hsa_circRNA_100886	hsa_circ_0003908	exonic	chr11	-	73418464	73431944	NM_002869	RAB6A	AGTGCAAAAGCTGGATACAATGTAAAGCAGGCAACAATTGGCATTGACTTTTTATCAAAA
ASCRP3002454	138.5	96	151	98.5	108.5	121.5	6.45117	6.08032	6.45802	6.41358	6.88159	6.38438	P	P	P	P	P	P	hsa_circRNA_102767	hsa_circ_0055323	exonic	chr2	-	74655974	74656069	NM_033046	RTKN	AGTGCAAGATGGATTCCGCACACATGACCTCACCCTTGCCAGTCATGTGGTCCTCGTTAC
ASCRP3002456	93	80	131	68.5	55	87	5.73464	5.77691	6.03061	5.69109	5.27292	5.4093	P	P	P	P	A	A	hsa_circRNA_004893	hsa_circ_0004893	exonic	chr1	-	32377296	32385259	NM_080391	PTP4A2	AGTGCATTGTGTTGCAGGATTGGGAAGGTTTTTCGTTGGAATATACGTTGCACATTTATG
ASCRP3002458	210	185	241	143.5	135	186	7.17157	7.1865	7.28499	7.12797	7.3844	7.2605	P	P	P	P	P	P	hsa_circRNA_401068		exonic	chr12	+	117187645	117217153	NM_032814	RNFT2	AGTGCCTCATCGTGGCCCTGCCCAAGATCATCCTGGCTGTCAAGTCCAAGAAACCGCAGC
ASCRP3002461	92	79	115	70	76	90	5.63896	5.73238	5.69109	5.67235	6.03153	5.48909	P	P	A	P	P	A	hsa_circRNA_102670	hsa_circ_0053816	exonic	chr2	+	32730071	32730272	NM_016252	BIRC6	AGTGCTGCTTAAGGAGATACATATCCAGCCTCATCTTGCATCTCTTGCAAGTACAATCAC
ASCRP3002462	285	283	288	252	58	288	7.67594	7.86236	7.61959	8.00981	5.37205	8.0205	P	P	P	P	P	P	hsa_circRNA_102679	hsa_circ_0005579	exonic	chr2	+	36623756	36691798	NM_016441	CRIM1	AGTGCTGTGATGTCTTTGAATGTGTTAATGATGAGAACTGGACTGATGACCAACTGCTTG
ASCRP3002464	85	64	95	57	60	73	5.5647	5.37205	5.25729	5.26043	5.4971	4.82004	P	P	A	P	P	A	hsa_circRNA_026213	hsa_circ_0026213	exonic	chr12	-	50523580	50531603	uc001rwc.3	CERS5	AGTGCTTCAACCCACCTCTTTCAAGTGGGCTTTATCACTATTATATCATGGAATTGGCCT
ASCRP3002466	68.5	63	105.5	77	43	101	5.04428	5.32183	5.47835	5.91083	4.4323	5.93461	A	P	A	P	A	P	hsa_circRNA_000079	hsa_circ_0000079	exonic	chr1	+	62908829	62914337	NM_003368	USP1	AGTGCTTTGCTGCTAGTGGTTTGGAGGAAATTGCAAAGAAGATTCTTTGGCAAGTTATGA
ASCRP3002467	120.5	90	132	77	93	101	6.20207	5.96956	6.17654	5.97913	6.54814	5.98578	P	P	P	P	P	P	hsa_circRNA_404954		intronic	chr12	-	2790819	2791778	ENST00000501371	CACNA1C-AS1	AGTGGAAGGAAAGATGAGAGGTCTCATCCTGAGACGTCTCCTCCTGACCCGCCATGGCTG
ASCRP3002468	86	74	102	67.5	62	95.5	5.53649	5.59983	5.51824	5.62928	5.58238	5.77691	P	P	A	P	P	P	hsa_circRNA_405659		sense overlapping	chr18	-	13666477	13682104	NM_152352	FAM210A	AGTGGAATAAGAAGCTGAAACCTATCAACACTCTTCAAAATGCAATGGAATGTACCACGG
ASCRP3002471	76	75	111	64	70	87	5.26669	5.66051	5.54681	5.45934	5.84751	5.4093	P	P	A	P	P	A	hsa_circRNA_102157	hsa_circ_0045128	exonic	chr17	+	60613530	60642498	NM_006852	TLK2	AGTGGACAGATGGTTATGCTTTTCAGAATCTTATCAACGACGAGTAGAACAGCCCCTCTA
ASCRP3002472	92	76	115	65.5	57	90	5.73464	5.61218	5.72785	5.5287	5.45934	5.57986	P	P	A	P	A	A	hsa_circRNA_104402	hsa_circ_0005811	exonic	chr7	-	74239461	74248066	NM_173537	GTF2IRD2	AGTGGAGGACTATTTCTGCTTTTGTTATGTGTAAAGAACTGGCCAAGTCCAAGGCAGAAG
ASCRP3002474	98	91	114.5	124	201	136.5	5.85791	5.99994	5.75926	6.8877	8.13783	6.59863	P	P	P	P	P	P	hsa_circRNA_092022	hsa_circ_0092022	exonic	chrX	-	153594675	153599729	NM_001456	FLNA	AGTGGCAACATCGCCAACAAGACCACCTACTTTGAGATCTTTACGGCAGCGCAACCTCTG
ASCRP3002476	4152.5	3981	3757	3740	267	3130	11.6436	11.7429	11.5171	12.0724	8.72578	11.5281	P	P	P	P	P	P	hsa_circRNA_407205		sense overlapping	chr9	+	99481790	99483412	ENST00000423924	RP11-535M15.1	AGTGGGAGATTTGGAACAGCTTTGAGAAGAGCAAGGTGGTGGTTATTTAATGGGTATTTG
ASCRP3002477	121	108	144	111	71	136	6.26361	6.28689	6.30221	6.65101	5.90683	6.62689	P	P	P	P	P	P	hsa_circRNA_103516	hsa_circ_0003692	exonic	chr3	+	171969049	172028671	NM_022763	FNDC3B	AGTGGGATGAGAAATTATACCATTTTATGGAATGTCAACCTACATCACCCGAGAAGACCA
ASCRP3002478	123	115.5	146	141	91	156.5	6.24154	6.41147	6.35457	7.08212	6.41358	6.93661	P	P	P	P	P	P	hsa_circRNA_002106	hsa_circ_0000053	exonic	chr1	-	36826821	36828257	ENST00000473733	STK40	AGTGGGATTTCTGGAAATAATGCAAAGAGAGCTGGACCATTCATCCTTGAGAACATCAGT
ASCRP3002479	88	74	112	69.5	64	95.5	5.61463	5.63413	5.45934	5.66051	5.64378	5.59487	P	P	A	P	P	P	hsa_circRNA_102800	hsa_circ_0008953	exonic	chr2	-	110342702	110350696	NM_144710	SEPT10	AGTGGGATTTGGTGACCAAATAAATAAAGAAGAGAGCTCTTTCAGTCTCACATGGCAACG
ASCRP3002480	108	108	115	80	64	112	6.06783	6.25577	5.79435	6.02046	5.66526	6.18317	P	P	P	P	P	P	hsa_circRNA_007854	hsa_circ_0007854	sense overlapping	chr3	-	169840378	169843795	NM_024947	PHC3	AGTGGGGAGAGGAGAAGATTTGACTTCTGAACATCCTTTGTTAGTTTATTTAGGAAAGGG
ASCRP3002483	86	72	114	71	54	99	5.53649	5.59983	5.67706	5.73464	5.21907	5.79435	P	P	A	P	A	P	hsa_circRNA_062610	hsa_circ_0062610	exonic	chr22	+	24761443	24765288	NM_015330	SPECC1L	AGTGGTGTCAGAAGAAAACAGAAGGCTATCAGTGTCTCGACGAAGTAGTGAAGAAGTGAA
ASCRP3002484	153	108	150.5	92	104	98	6.6653	6.28689	6.40793	6.24154	6.80517	5.81798	P	P	P	P	P	P	hsa_circRNA_105053	hsa_circ_0092235	exonic	chrY	+	14832521	14834120	NM_004654	USP9Y	AGTGTAAAAGACTTCATCACCTGATTCTTCCAATGAGAATTCCGTAGCAACTCCTCCTCC
ASCRP3002487	85.5	62.5	91	61	59	78	5.57735	5.32183	4.98097	5.42057	5.54166	5.04428	P	P	A	A	P	A	hsa_circRNA_005020	hsa_circ_0005020	sense overlapping	chr1	+	78338685	78340796	NM_198549	FAM73A	AGTGTGCTATGAAATATTTTAAGCAGATCCCAGATGGATTTTTTGCCCATTTTTATGCCA
ASCRP3002488	1499.5	1158.5	1488	778.5	629	1040	10.1869	9.99223	10.1949	9.73485	10.3973	9.94593	P	P	P	P	P	P	hsa_circRNA_000281	hsa_circ_0000281	sense overlapping	chr11	+	22304372	22304688	NM_213599	ANO5	AGTGTGGTTTAATTGGTATGAGATACCTGCTTCCTCCTCCTCAAAGGGAATCTATTGTTT
ASCRP3002489	128	112.5	160	95	66	124	6.36773	6.37354	6.47974	6.36628	5.81371	6.38438	P	P	P	P	P	P	hsa_circRNA_406171		exonic	chr22	-	19808120	19808898	NM_053004	GNB1L	AGTGTGTGACCTGGCTGCAGACGCTGCCCCAGGGGCGCCAGCTCCTCAGGTAACTGCATC
ASCRP3002491	395.5	393.5	446	323	365	293	8.20659	8.37267	8.36358	8.37376	9.31061	8.06338	P	P	P	P	P	P	hsa_circRNA_101784	hsa_circ_0008223	exonic	chr16	-	28177828	28181230	NM_015171	XPO6	AGTGTTACTGCTGCCACTCCACCACCATCCCCGACCTCAGGAGAAAGTGTTGATCCAGTC
ASCRP3002492	126	119	142.5	102	105	120.5	6.34573	6.43875	6.25577	6.4662	6.7846	6.37064	P	P	P	P	P	P	hsa_circRNA_103782	hsa_circ_0009053	exonic	chr5	-	6622128	6625782	NM_017755	NSUN2	AGTTAATTGAAATGCTACATGCCGACATGAATGTCCCCTTTCCAGGTATCCTGAAGAACT
ASCRP3002495	125.5	95	135	92.5	96	114	6.32038	6.08917	6.20615	6.28689	6.64502	6.25734	P	P	P	P	P	P	hsa_circRNA_406695		exonic	chr5	+	145379620	145383716	NM_152550	SH3RF2	AGTTAGGAGATAAAGTAGGCATCTTCCCTATCTTGTTTGTAGAGGTGCCTCGAGCAAAGG
ASCRP3002496	1236	705.5	1151	610	54.5	955	9.8806	9.28463	9.79373	9.35883	5.29452	9.84771	P	P	P	P	A	P	hsa_circRNA_404595		intronic	chr1	-	156303463	156304503	ENST00000295688	CCT3	AGTTAGGGCCAAGCTTCATGAGTTCAGAGGTCTTTGAATAGTGTGTGTTTTGTTTTTGGT
ASCRP3002497	89	83	120.5	72	94.5	83	5.66526	5.85376	5.75926	5.79435	6.61712	5.25099	P	P	A	P	P	A	hsa_circRNA_103683	hsa_circ_0007676	exonic	chr4	-	83867410	83900159	NM_194282	LIN54	AGTTAGTCAGAATCCCAGTACAAACACTCAGCCTCTTCAGCAAGATTGCTAAGAAGCCTC
ASCRP3002499	89	71	95	68.5	56.5	90.5	5.61463	5.5647	5.25729	5.62928	5.34568	5.61463	P	P	A	P	A	P	hsa_circRNA_002387	hsa_circ_0002387	exonic	chr3	-	170906490	170912424	NM_015028	TNIK	AGTTATTGCCTGTGATGAAAACCCAGATGCCACATATGATTTCAAGTTGGTGATGGAGTT
ASCRP3002500	270	202	293	184.5	189	208.5	7.60669	7.3376	7.67594	7.53914	8.0295	7.49717	P	P	P	P	P	P	hsa_circRNA_405896		exonic	chr2	-	61708319	61713097	NM_003400	XPO1	AGTTCAAATAAAGGTCGCTGAAAATTTTGTTCCCCCTCTGTTGGATGCAGTTCTCATTGA
ASCRP3002501	149	136	181	103	84.5	144.5	6.65579	6.6396	6.74255	6.4662	6.30221	6.67121	P	P	P	P	P	M	hsa_circRNA_003057	hsa_circ_0003057	exonic	chr5	-	14741935	14758707	NM_054027	ANKH	AGTTCACCTTCGTCTGCATGGCTCTGTCACTCACGCTTATAGTGATTTAGGATACTACAT
ASCRP3002502	98	80	106	62	59	86.5	5.8286	5.75482	5.53649	5.44009	5.4971	5.39223	P	P	A	P	A	P	hsa_circRNA_101906	hsa_circ_0040921	exonic	chr16	-	89337224	89341599	NM_013275	ANKRD11	AGTTCATCTCCTGGCTCCAGGACGTGGATGACAAGTATGACCGCATGAAGATCGCACCCC
ASCRP3002503	99	78	117	80	63	106	5.8744	5.73238	5.75926	5.96765	5.62441	5.98578	P	P	P	P	P	P	hsa_circRNA_100105	hsa_circ_0011000	exonic	chr1	+	26772806	26786635	NM_024887	DHDDS	AGTTCCAGATGAACCATAGCGTGCTTCAGGGAGAAACTGCAGAAGCATGGGGTGTGTATC
ASCRP3002505	179	158	185	122.5	124	153	6.94541	6.91883	6.81375	6.8318	7.22799	6.85691	P	P	P	P	P	P	hsa_circRNA_061284	hsa_circ_0061284	exonic	chr21	+	17138315	17198684	NM_013396	USP25	AGTTCCCCACCTAGTGGTTCCATACCATCACAGACATTACCAAGGATAGTAATGGAAACT
ASCRP3002506	142	223	137	233	180.5	111	6.48444	7.46146	6.22234	7.88568	7.95054	6.14969	M	P	P	P	P	P	hsa_circRNA_101800	hsa_circ_0006127	exonic	chr16	+	30740286	30740893	NM_006662	SRCAP	AGTTCCCTGACTTAAGACTCATCCAGTATGATTGCGGACTCCCTGGAGGAAAAGCGGAAG
ASCRP3002507	239	174	257	164	180	174	7.40476	7.06696	7.4443	7.34131	7.95054	7.17407	P	P	P	P	P	P	hsa_circRNA_024081	hsa_circ_0024081	exonic	chr11	-	95620775	95621425	NM_001243571	MTMR2	AGTTCCTACACATCTCATTATAGTTTTGCCTCCACTTCTCATTCAGAGAATTCAGTGCAT
ASCRP3002509	156	141.5	187	109	126.5	144.5	6.69461	6.74816	6.83286	6.65101	7.19391	6.70271	P	P	P	P	P	P	hsa_circRNA_051825	hsa_circ_0051825	exonic	chr19	+	49506535	49519182	NM_006666	RUVBL2	AGTTCTGACACTGTGACTCTGTATAAAATGGTTGGGAAGCTGCGTGCCCACTCCCACATC
ASCRP3002510	130	125.5	142	113	147	108	6.33832	6.5417	6.22234	6.69112	7.55041	5.98578	P	P	P	P	P	P	hsa_circRNA_103998	hsa_circ_0074817	exonic	chr5	-	158204420	158223486	NM_001290360	EBF1	AGTTCTGCAAAGGAACACCAGGCAGATTCATTTATACAGCAGCTACTCCCTGTATCAAAG
ASCRP3002511	90	78	120.5	71	57	95	5.66526	5.73238	5.80406	5.70498	5.41213	5.61463	P	P	P	P	P	P	hsa_circRNA_406319		sense overlapping	chr3	-	107099431	107101023	NR_126332	LOC101929579	AGTTCTGGCTGTTCCTTACGGACATCTCTGGTGACACACAAGTGGAGAAGATAAATAGTA
ASCRP3002514	318	228	281	152	185	209	7.86314	7.51568	7.55649	7.22076	7.99716	7.46656	P	P	P	P	P	P	hsa_circRNA_000595	hsa_circ_0000595	exonic	chr15	+	44615162	44630515	NM_138423	CASC4	AGTTGATGATCTTCCCCCTGGTTAAACTACAGAACAACATATCGTATCAGATGGCAGACA
ASCRP3002516	261.5	199	292	111	114	156	7.53849	7.27494	7.66324	6.66767	6.98106	6.94639	P	P	P	P	P	P	hsa_circRNA_092372	hsa_circ_0000166	sense overlapping	chr1	+	186375214	186388209	NM_017847	C1orf27	AGTTGCAGTCCTTGCTGCGGGTATCTCCTTTCATTACTTCAGTGATTAGGATTCTGAAAA
ASCRP3002518	77.5	62	98	63.5	52	88	5.32183	5.30216	5.31882	5.48641	5.10492	5.5287	P	P	A	P	A	A	hsa_circRNA_008952	hsa_circ_0008952	exonic	chr9	-	14639893	14680160	NM_178566	ZDHHC21	AGTTGGAATAACTGGACTCTTTTACACTCAACTAATTGGCATCATCACAGTTCTCATGGA
ASCRP3002519	175.5	153.5	216.5	128.5	223.5	178	6.92676	6.8693	7.09053	6.9312	8.3654	7.20006	P	P	P	P	P	P	hsa_circRNA_004045	hsa_circ_0004045	exonic	chr18	-	43668074	43675097	NM_004046	ATP5A1	AGTTGGTGAAGAGACTTACAGATGCAGGTCTCCAGAAATGCTTTGGGTTCATCTTTCATT
ASCRP3002520	1083.5	863.5	892	522	545	526.5	9.68854	9.54737	9.42661	9.11829	10.0222	8.95201	P	P	P	P	P	P	hsa_circRNA_101408	hsa_circ_0032704	exonic	chr14	+	76173360	76187046	NM_015072	TTLL5	AGTTGTTTTGCCAAACCAGATCTCCCTGGAAGAGAACATTTTGGTCTCCCGTTACATTAA
ASCRP3002522	116.5	100	137.5	138	71	174.5	6.15982	6.18977	6.21427	7.08212	5.90683	7.18237	P	P	P	P	P	P	hsa_circRNA_004182	hsa_circ_0004182	intronic	chr2	+	36596250	36623930	ENST00000426856	CRIM1	AGTTTCCAAGTCAGGATATGTGCCTTTCAGCTTTAAAGAGAATTGAAGGTTGGTTGGTGC
ASCRP3002525	86	76.5	113	77	71	111	5.53649	5.63413	5.62928	5.85376	5.9405	5.98578	P	P	P	P	P	M	hsa_circRNA_007249	hsa_circ_0007249	exonic	chr1	+	31810021	31821821	NM_016505	ZCCHC17	AGTTTGAGAAGCCTGACCCTACAAGGAATCCTTCTAGAAAAAGAAAGAAGGTCTGGTCCA
ASCRP3002530	347	255	239	260.5	104	350.5	7.99151	7.69289	7.28499	8.06068	6.80517	8.33984	P	P	P	P	P	P	hsa_circRNA_101525	hsa_circ_0035381	exonic	chr15	+	55621921	55634000	NM_004855	PIGB	AGTTTTACCATTCTGTATGGTGTTCTGTGTTTTTTTGCCAGTTGTGCTCCTGGTTCACAT
ASCRP3002531	102	73	102	62.5	71	81	5.91283	5.63413	5.45934	5.45934	5.95607	5.31279	P	P	A	P	P	P	hsa_circRNA_104354	hsa_circ_0001700	exonic	chr7	-	43679047	43680248	NR_047701	COA1	AGTTTTCCAGCCACCAGTGGGATGATGTTGAAGATTCCTGTCTCTGGATCCAAATCAGAG
ASCRP3002533	105.5	79.5	121	66	71	93	5.99618	5.7414	5.77252	5.57735	5.9405	5.66526	P	P	A	P	P	P	hsa_circRNA_006505	hsa_circ_0006505	exonic	chr17	-	15443746	15457143	ENST00000428082	TVP23C	AGTTTTTAAGACAAACATCCAGTAGCATCGTTTTTCCACTTATTCTTTCGAGTCAGTGCA
ASCRP3002534	98	114.5	130	82	80	103.5	5.91283	6.39941	6.04979	6.06783	6.15982	5.92079	P	P	P	P	P	P	hsa_circRNA_092148	hsa_circ_0092148	exonic	chrX	-	154006958	154019343	NM_002436	MPP1	ATAAAAATGCTGTGTTGAAATGCCAAGCTCCCTTCACGTGGGGGATGAGATCCTAGAAAT
ASCRP3002536	162	140	170.5	115	77	145	6.78296	6.71421	6.65221	6.66767	6.0927	6.74816	P	P	P	P	P	P	hsa_circRNA_067550	hsa_circ_0067550	exonic	chr3	-	139076432	139094456	NM_004766	COPB2	ATAAAACCTTTTGAATTAAGTGTGGCAGTTGGGCTCTTCGTCACCAAACTTCACTTTGGA
ASCRP3002537	77.5	60	95	63	67	90	5.30216	5.24148	5.18972	5.45934	5.79435	5.59487	P	A	A	P	P	P	hsa_circRNA_407048		sense overlapping	chr8	+	24131569	24157590	NM_014265	ADAM28	ATAAAAGAGAGGCCAAAGAGCCAGAGCAACAGATCCCAGTAAAGAACCCAACTAACAAAG
ASCRP3002538	276.5	252.5	291	209	111.5	244	7.65163	7.67946	7.64233	7.70158	6.92181	7.76651	P	P	P	P	P	P	hsa_circRNA_066465	hsa_circ_0066465	exonic	chr3	+	66312474	66313803	NM_173471	SLC25A26	ATAAAAGCACAGTTTTAAGAGAGGTTGCCTGCCTGATTCGAGTTCCATCTGAAGTGGTTA
ASCRP3002547	93	77.5	118	64	60	93	5.78347	5.72103	5.79435	5.50507	5.4971	5.59487	P	P	P	P	P	P	hsa_circRNA_080091	hsa_circ_0080091	exonic	chr7	+	44839300	44842716	uc003tlw.3	PPIA	ATAAACATCAAACATCTTTTCATTAGGTGGTGACTTCACACGCCATAATGGCACTGGTGG
ASCRP3002548	88.5	67	102	59	79	77	5.67235	5.4648	5.51824	5.24148	6.15982	4.99988	P	P	P	P	P	A	hsa_circRNA_031776	hsa_circ_0031776	exonic	chr14	-	50050289	50053094	ENST00000245458	RPS29	ATAAACATTTGAAAAAACCCTTCACTTTTACCTCGTTGCACTGCTGAGAGCAAGATGGGT
ASCRP3002549	2488	1791	2815	1097	569	1386	10.8998	10.6616	11.1179	10.2109	10.1336	10.3131	P	P	P	P	P	P	hsa_circRNA_065384	hsa_circ_0065384	exonic	chr3	+	48491442	48495818	NM_032166	ATRIP	ATAAACTGGCTGCTCCCTCTGTTTCCCATGTCAGGTGATCATAAGGTCCACAGATTATTA
ASCRP3002553	80	65.5	88	54	69	84	5.53649	5.35158	5.06956	5.08381	5.84751	5.37205	M	P	A	A	P	A	hsa_circRNA_078543	hsa_circ_0078543	sense overlapping	chr6	+	160148151	160177351	NM_004906	WTAP	ATAAAGATTTTTATTGTAACTCCTTAATTCCCTTACTGAGCTTGCTGAGCTCCGGGGCCC
ASCRP3002554	81	61	110	61	65	88	5.43732	5.2126	5.4931	5.33976	5.54166	5.45387	P	P	A	A	M	A	hsa_circRNA_406760		intronic	chr6	-	34854542	34854813	ENST00000361288	TAF11	ATAAAGTACAAACTTTTAGAAAAAGAGAAAATTTCCACCGCACCCGGTGATCAGGGACCC
ASCRP3002557	94.5	76	111	81	63	91	5.72785	5.66051	5.70268	5.99052	5.58238	5.66526	P	P	P	P	P	P	hsa_circRNA_010988	hsa_circ_0010988	exonic	chr1	+	26644410	26647014	NM_001803	CD52	ATAAAGTTACCCTTGTACTTGCACTCCTGGTTCAAAAGCAGCTAAACCAAAAGAAGCCTC
ASCRP3002558	3491	2736	3491	2459	2210.5	3411	11.3833	11.2452	11.4364	11.3403	12.7225	11.6704	P	P	P	P	P	P	hsa_circRNA_051907	hsa_circ_0051907	sense overlapping	chr19	+	49999633	50002944	NM_001015	RPS11	ATAAAGTTATTTTCTCATTCCACTTCCTCTCCAGCCCCTGCGTAATCGATAAGGAAACCC
ASCRP3002561	136.5	122	163	110	73	132	6.47839	6.46756	6.55583	6.62079	5.96956	6.59179	P	P	P	P	P	P	hsa_circRNA_086474	hsa_circ_0086474	exonic	chr9	-	19376253	19378916	NM_001010	RPS6	ATAAATAAGATCAGACTCTGGGTTATGTGGTCCGAATCAGTGGTGGGAACGACAAACAAG
ASCRP3002562	76.5	70	103.5	69	66	106.5	5.36623	5.53649	5.40647	5.67235	5.73915	5.999	P	P	A	P	P	P	hsa_circRNA_101397	hsa_circ_0032506	exonic	chr14	+	73637504	73640415	NM_000021	PSEN1	ATAAATACAGGTGCTATAAGAATGACAATAGAGAACGGCAGGAGCACAACGACAGACGGA
ASCRP3002564	101.5	96	130	90	85	105	5.98673	6.06962	6.06064	6.17654	6.31736	6.01489	P	P	P	M	P	P	hsa_circRNA_404957		exonic	chr12	+	4763457	4794491	NM_005002	NDUFA9	ATAACAAGGGATAAAGTGGAGCGGGTTCTGCCATTACTGCAATAGCCACATCTGTGTGTC
ASCRP3002566	234.5	151.5	221	114	48	173	7.37066	6.8693	7.17988	6.69809	4.93061	7.14718	P	P	P	P	A	P	hsa_circRNA_406010		intronic	chr2	-	197085692	197086934	ENST00000260983	HECW2	ATAACATTAAGAGTATTGCTTTGTAGTGTGTGTATCTGCACACCTGGCGCCTAAGTGTGG
ASCRP3002567	94	79	111.5	67	87	89	5.74812	5.73238	5.78457	5.57735	6.42762	5.62928	P	P	P	P	P	P	hsa_circRNA_100422	hsa_circ_0015796	exonic	chr1	-	197621364	197627499	NM_144977	DENND1B	ATAACCACCCAGTACCAAAGGCAAATACTCCTGTAAATTTGAGTGTGTTACCTTCCCTGG
ASCRP3002568	121	117	171	129	108	164	6.23676	6.40651	6.63659	6.93759	6.89175	7.01027	P	P	P	P	P	P	hsa_circRNA_000950	hsa_circ_0001525	intronic	chr5	+	131761180	131761386	ENST00000337752	C5orf56	ATAACCTGTTTGAACTGCTTAACATGGGAGATGTCCACACACAGTCATACCTGTGTTTGA
ASCRP3002569	102	81	104	81	105	88	5.93461	5.75482	5.4931	6.02046	6.8397	5.48909	P	P	A	P	P	A	hsa_circRNA_401920		exonic	chr18	-	12366963	12367381	NM_006796	AFG3L2	ATAACTATCTTTCAAAAGGAGTAAATCAAAGCCAGCTGCTACCACACGCTCTTCTGGAGG
ASCRP3002571	401.5	383	423	173	80	211	8.24276	8.3309	8.28114	7.43078	6.15982	7.49217	P	P	P	P	P	P	hsa_circRNA_407029		intergenic	chr7	+	153555574	153562137			ATAACTTGTCTCCAATATTTGACAGTGGTGATGTGAAGATTCTCAGCCCAGTGATGACGC
ASCRP3002573	89	74	114	68	82	96	5.63896	5.66051	5.65337	5.66051	6.28535	5.75926	P	P	A	P	P	P	hsa_circRNA_100357	hsa_circ_0014628	exonic	chr1	-	155742856	155753880	NM_032292	GON4L	ATAAGATCGTCTTCACCAAGGCTGAGGACAATTCCAAGATGAGATGGGATTCTCCAACAT
ASCRP3002574	215.5	172	229.5	128	104	169.5	7.24434	7.05616	7.2312	6.90083	6.7846	7.10588	P	P	P	P	P	P	hsa_circRNA_400200		exonic	chr1	-	38341277	38351497	NM_005540	INPP5B	ATAAGATGGAAAATGCCAACATTCCTTCTGTGTCCCTGTCCAAGCGAGAGGGCAACAAGG
ASCRP3002575	250	181.5	247	137	70.5	184	7.46146	7.15479	7.34981	7.02788	5.89475	7.26754	P	P	P	P	P	P	hsa_circRNA_000480	hsa_circ_0000480	antisense	chr13	+	46559797	46563115	NM_015070	ZC3H13	ATAAGATGGTGAAGGAGTTCTCTGTCATCTCTGTGGTCTCTAGAAGAGCTCTGATCCTGT
ASCRP3002576	94	82	121	77	82	99	5.75926	5.77691	5.85791	5.88054	6.22234	5.90482	P	P	P	P	P	P	hsa_circRNA_405669		sense overlapping	chr18	-	22895575	22902151	NM_015461	ZNF521	ATAAGATTATGTGCCAGACCCCAACTGTAAACTTGAAGACAAGACTGAAGATGGAGAGGC
ASCRP3002577	118	109.5	130	85.5	65.5	109.5	6.18977	6.30677	6.15982	6.14969	5.7233	6.1682	P	P	P	P	P	P	hsa_circRNA_002545	hsa_circ_0002545	sense overlapping	chr10	-	126727565	126811437	NM_001329	CTBP2	ATAAGCACAAAGTCAAGAGACAGCGATTGGACAGAATTTGTGAAGCCTTAGACCAGAACA
ASCRP3002581	280	203	306	126	148.5	179	7.63419	7.3219	7.68707	6.8877	7.57205	7.20006	P	P	P	P	P	P	hsa_circRNA_020964	hsa_circ_0020964	exonic	chr11	-	5274420	5275744	NM_000184	HBG2	ATAATAAATCTATTCTGCTAAGAGATCACGCTCCTGGTTGTCTACCCATGGACCCAGAGG
ASCRP3002582	111	86	128	75	87.5	110	6.11195	5.9008	6.12061	5.88054	6.41358	6.18317	P	P	P	P	P	P	hsa_circRNA_020959	hsa_circ_0020959	exonic	chr11	-	5269501	5269717	NM_000559	HBG1	ATAATAAATCTATTCTGCTGAGAGATCACCTCCTGGGAAATGTGCTGGTGACCGTTTTGG
ASCRP3002583	76	64	106	73	64	80	5.30216	5.37205	5.40647	5.76148	5.66526	5.28838	P	P	A	P	P	A	hsa_circRNA_034100	hsa_circ_0034100	exonic	chr15	+	25201569	25223729	uc021sga.1	SNRPN	ATAATAAATGCATAGAGCAATTAAACTGTGCTGCTGTTTCGGAGTTTCAGCCGTACCCTC
ASCRP3002585	93	81	121	80.5	80	101	5.73464	5.77691	5.85791	6.00556	6.23835	5.95801	P	P	P	P	P	P	hsa_circRNA_103091	hsa_circ_0060927	exonic	chr20	-	52773707	52788209	NM_000782	CYP24A1	ATAATACGCCTCAGGGAAGGGGAAGACTGGCAGCGGGTCCGGAGTGCCTTTCAAAAGAAA
ASCRP3002588	365	268	313	156	273	227	8.07636	7.77147	7.73695	7.23918	8.77052	7.60762	P	P	P	P	P	P	hsa_circRNA_407100		sense overlapping	chr8	+	94767247	94828743	NM_153704	TMEM67	ATAATCATGGCCAAAAAAAAGTCATGATATCAGGCCCAGACCTTCTCTTTCCCTTTCCAG
ASCRP3002590	169.5	137	176	108	149	134	6.8538	6.64622	6.73693	6.58992	7.58118	6.59179	P	P	P	P	P	P	hsa_circRNA_001959	hsa_circ_0001539	antisense	chr5	-	139042473	139043291	NM_016463	CXXC5	ATAATGAGAACTGATGACAACACACCCCACCATCTACTTCAGGTCCTGCGTCAGGCCAGG
ASCRP3002600	74.5	61	99.5	63	45	86	5.26669	5.26981	5.33082	5.50507	4.67228	5.4093	P	P	A	P	A	A	hsa_circRNA_100272	hsa_circ_0004463	exonic	chr1	+	92798947	92811471	NM_024813	RPAP2	ATACACAAACCTGCGGAATGGACTTTAATTGCTATGGTGTTGCTGTCATTCATGATTCCA
ASCRP3002605	120	88	130	87.5	95	111	6.25261	5.9008	6.15982	6.14969	6.53976	6.07141	P	P	P	P	P	P	hsa_circRNA_400710		exonic	chr11	-	11348632	11362551	NM_198516	GALNT18	ATACAGAGAATGTCCCCATCATGTACATCTGCCATGGGATGACGCCTCAGGTGTGGCAGT
ASCRP3002606	74	58	98	53	60	73.5	5.21583	5.2126	5.28838	4.93061	5.58238	4.93061	P	P	A	A	P	A	hsa_circRNA_071228	hsa_circ_0071228	exonic	chr4	-	151771875	151837890	NM_006726	LRBA	ATACAGATGTGGAGAAGGCTATTGCATTACCTCCTATAGCCAAATGGCCATACCAGAATG
ASCRP3002608	349	269	318.5	524	116.5	602	8.01401	7.77614	7.76485	9.13099	7.0398	9.16846	P	P	P	P	P	P	hsa_circRNA_012722	hsa_circ_0012722	exonic	chr1	-	58996272	58996401	NM_145243	OMA1	ATACAGTCTAAATTGCAGGAGGCAGAAAAGGCTGGCATGGTTCATTTGTTGGATTTCCTA
ASCRP3002609	72	63	118	58	55	90	5.06597	5.24148	5.74812	5.33976	5.29452	5.48909	P	P	P	A	A	P	hsa_circRNA_103430	hsa_circ_0066803	exonic	chr3	-	112267379	112269109	NM_022488	ATG3	ATACATATCACAACACAGGGCTACAGGGGAAGAATTGAAAGTGAAGGCATACCTACCAAC
ASCRP3002610	79	65	111	64.5	64	89	5.43732	5.37784	5.5723	5.50507	5.66526	5.48909	P	P	A	P	P	A	hsa_circRNA_003898	hsa_circ_0003898	exonic	chr2	+	231624673	231658046	NM_016289	CAB39	ATACATCTGCACCCAACAGAATATTTTGTTCATGTTATTGAAAGGGTAGCACAGGCGGAG
ASCRP3002611	398	359	440	285	536	302	8.22238	8.2358	8.34206	8.18424	9.99612	8.11979	P	M	P	P	P	P	hsa_circRNA_406038		intronic	chr2	-	206889066	206889235	ENST00000403263	INO80D	ATACATTCCCTGATTCCCTGGACTATGTTAGGTTCCCTCTACTGTCCTACTCTTCCCTTA
ASCRP3002612	113.5	95	119	67.5	79.5	89	6.13779	6.06962	5.79435	5.62928	6.15982	5.5287	P	P	P	P	P	A	hsa_circRNA_101621	hsa_circ_0002970	exonic	chr15	+	81199003	81201647	NM_018689	CEMIP	ATACATTCTCTCGCTGCGTCACAGTCCATGGCTCCAATGGCTTGTTGGGAAACCAATGTA
ASCRP3002613	134	114	154	88	75	109	6.42062	6.36628	6.4051	6.13608	6.01489	6.11195	P	P	P	P	P	P	hsa_circRNA_400959		exonic	chr12	+	51076920	51080465	NM_173602	DIP2B	ATACATTGAGGTAGCCCTGGTTTACCCCAACAATGATCCAGTCATGTTTATGGTGGCTTT
ASCRP3002616	77	68	108	69	70.5	96	5.32183	5.40079	5.5723	5.64378	5.92277	5.69805	P	P	A	P	P	P	hsa_circRNA_104864	hsa_circ_0003611	exonic	chr9	-	113703700	113735838	NM_057159	LPAR1	ATACCATGATGAGTCTTCTGAAGACTGTGGTCATTGTGCTTGGTGGACGTCTGATTTATG
ASCRP3002619	93	89	121.5	77.5	82	84	5.73464	5.90983	5.85168	5.92475	6.15982	5.25099	P	P	P	P	M	A	hsa_circRNA_101775	hsa_circ_0038702	exonic	chr16	-	25264266	25266713	NM_001012981	ZKSCAN2	ATACCCTAGATCAGGAAGTGACAACCACACGGCTTCCTGCTGGGTCCCAGGTCAGCAGTC
ASCRP3002621	458	298	370	182.5	140	241	8.42695	7.93907	8.08656	7.51699	7.46588	7.74929	P	P	P	P	P	P	hsa_circRNA_100430	hsa_circ_0007167	exonic	chr1	+	203676136	203677232	NM_001684	ATP2B4	ATACCTCCAAGATTCTGGTCTGCTCATGTCTGCTCTCACGGTTTTCATCCTGATTCTATA
ASCRP3002623	93	77	115	118	94	144	5.70958	5.68175	5.70268	6.77695	6.63053	6.73241	P	P	A	P	P	P	hsa_circRNA_101356	hsa_circ_0004846	exonic	chr14	+	55168779	55169298	NM_015589	SAMD4A	ATACGATTGGAACCAGCACAAGTACAAGAATCATTAACCAATGGCAACAGGAATCCAAGG
ASCRP3002626	105	96	134.5	79.5	73	118	5.96956	6.06962	6.10148	5.95607	5.96956	6.30221	P	P	P	P	P	P	hsa_circRNA_002103	hsa_circ_0002103	exonic	chr17	+	26449628	26499644	NM_016231	NLK	ATACTCAGGGGTCCTCATAAACAGGTCAGTAACAGATCCAAGAGATGGAAAGAGAGTAGC
ASCRP3002627	234.5	235	274	122	62	156	7.36119	7.54687	7.52289	6.82651	5.68175	6.90986	P	P	P	P	P	P	hsa_circRNA_044684	hsa_circ_0044684	exonic	chr17	+	52990026	52993223	NM_005486	TOM1L1	ATACTCCTGGGTCTGAAAACCATGAAGACATAGAGCTTCTGCAGCTTATTGACATGTGTG
ASCRP3002629	1935	1675	1748.5	1664	169.5	1783	10.5153	10.5205	10.4723	10.7415	7.83656	10.6936	P	P	P	P	P	P	hsa_circRNA_402188		exonic	chr2	+	27862909	27870810	NM_007266	GPN1	ATACTGATGACATTGACCACAGAGGTGGTGGGTGTCTCTGCTGTTCTGGGTACTGGATTA
ASCRP3002631	89	73	111	62	60	79	5.66526	5.53649	5.65337	5.44009	5.54166	5.08912	P	P	P	P	P	A	hsa_circRNA_008178	hsa_circ_0008178	exonic	chr10	-	15863654	15885271	NM_024948	FAM188A	ATACTGTAAGGCATTTCTTTTGAAGAAGCTCCTGTTTTCTTCGGAGAAGTCTTCTTGGCG
ASCRP3002632	78	68	108	67	55	100	5.4093	5.45661	5.62928	5.50507	5.27292	5.85168	P	P	A	P	A	P	hsa_circRNA_100560	hsa_circ_0000220	exonic	chr10	-	15863654	15889942	NM_024948	FAM188A	ATACTGTAAGGGTTTGTGTTTAGTGAATCAGAGGGATCTGCATTAGAACAGTTTGAAGGT
ASCRP3002634	92	77	111	68.5	46	89.5	5.68876	5.68175	5.43454	5.62928	4.81151	5.42897	P	P	A	P	A	P	hsa_circRNA_000801	hsa_circ_0000801	exonic	chr17	+	71229358	71239142	NM_017941	C17orf80	ATACTTCGTCCTGTGTTGTAGCTGGAGTTTCAGACGTCTGAGCTGACATTCACGTTTCAT
ASCRP3002636	85	82.5	113	78	101.5	101	5.5647	5.79543	5.66526	5.88054	6.71935	5.81798	P	P	A	P	P	P	hsa_circRNA_101283	hsa_circ_0030586	exonic	chr13	-	95813442	95840796	NM_005845	ABCC4	ATAGAAATCCAATAGGCATCAGAGACCCCAACTCTACAAGGCCTTTCCTTTACTGTCAGA
ASCRP3002637	119	89.5	141	80	89	105	6.18647	5.96956	6.34573	6.02046	6.4696	6.08917	M	P	P	P	P	P	hsa_circRNA_101746	hsa_circ_0038349	exonic	chr16	+	19627435	19693712	NM_020314	C16orf62	ATAGACAAAGGTGGGAATGGAAGTGGCCCCACATCTCAAAGAAACCCTAAATAAGAACTT
ASCRP3002638	80	84	118	87	81	97	5.42338	5.86618	5.77252	6.18977	6.22234	5.79435	P	P	A	P	P	P	hsa_circRNA_400570		exonic	chr10	-	70152894	70156638	NM_017987	RUFY2	ATAGACAACTGAAGACCCCTCTGGGTCGAGCAAGAGCGTGGCTTCGATTAGCCCTCATGC
ASCRP3002639	84	71	101	61	54	79	5.4648	5.5647	5.34568	5.42057	5.21907	5.04428	P	P	A	P	A	A	hsa_circRNA_405159		exonic	chr13	+	61013821	61068709	NM_030794	TDRD3	ATAGAGAACTGGTATCTTTCAGATGAAGGCATTGAAGCTTGCACAAGCTCTCCAGACAAA
ASCRP3002640	105	97	134	92	68	113	5.94928	6.12923	6.08032	6.23037	5.77691	6.2094	P	P	P	P	P	P	hsa_circRNA_104645	hsa_circ_0001811	exonic	chr8	-	74585341	74601048	NM_014393	STAU2	ATAGAGCTAATTACAACTTTCGGGGCATGTACAATCAGAGATGTTCTCAGTGCAGCTGAG
ASCRP3002641	82.5	74	110	70.5	76	97	5.4648	5.63413	5.5723	5.66051	6.06783	5.70958	P	P	A	P	P	P	hsa_circRNA_100183	hsa_circ_0011938	exonic	chr1	-	41512078	41541123	NM_012236	SCMH1	ATAGAGTACAGCCACAGCCACGACAGGTACCTACCAGTTGTGATTCCAAAGAATCCCTAT
ASCRP3002643	113	101	133	104.5	102	123	6.15308	6.15982	6.11195	6.53134	6.75485	6.40793	P	P	P	P	P	P	hsa_circRNA_001300	hsa_circ_0001393	intronic	chr4	-	4452322	4452402	ENST00000306200	STX18	ATAGATCAAATAATAAATACAGAAGGAGGCTGGATAGGGATGGAGAGGGGTGGTAGAGGC
ASCRP3002646	80.5	62	82	60	57	84.5	5.36623	5.24148	4.88251	5.33976	5.37205	5.31279	P	P	A	P	A	P	hsa_circRNA_102298	hsa_circ_0046881	exonic	chr18	-	9588086	9588851	NM_005134	PPP4R1	ATAGCAATGATGATGTGAAAACAGAAGCTGTGGCTAACCAACTGTGAGAGCGGAGCTGAT
ASCRP3002647	154	105	180.5	84	90	139	6.7056	6.22234	6.75485	6.11542	6.49448	6.67709	P	P	P	P	P	P	hsa_circRNA_100787	hsa_circ_0021647	exonic	chr11	+	34107610	34112225	NM_005898	CAPRIN1	ATAGCAGTGGAATCAATGTAAATGCAGCTCCATTCCAATCCATGCAAACGGTGGTAAATT
ASCRP3002648	278	255	289.5	160	203	169.5	7.657	7.68415	7.62447	7.28807	8.13783	7.10588	P	P	P	P	P	P	hsa_circRNA_012287	hsa_circ_0012287	exonic	chr1	+	46463395	46466651	uc001cox.1	MAST2	ATAGCCACAGAGCTGACAGGTAACAGTCCTTTGGACAGCCCCCGGAATTTCTCTCCAAAT
ASCRP3002649	198.5	203.5	226	142	154	162	7.08743	7.31135	7.17573	7.11024	7.64624	6.96383	P	P	P	P	P	P	hsa_circRNA_104747	hsa_circ_0086563	exonic	chr9	+	20907148	20926416	NM_017794	FOCAD	ATAGCCATTACCAACCCAGAGGGCAACTTCTCTCCTGGTTTTATTATGTTCATATCCAGC
ASCRP3002650	93	78	101.5	68	59.5	93	5.66526	5.70729	5.44562	5.61218	5.4971	5.61463	P	P	A	P	A	P	hsa_circRNA_102879	hsa_circ_0057552	exonic	chr2	+	196544755	196583056	NM_020342	SLC39A10	ATAGCCGTCTTCTGTCATGAACTGCCACATGAATTAGGAAAAATAGAAATGAAGGTACAT
ASCRP3002652	87.5	80	108	66	62	90	5.65337	5.77691	5.40647	5.61218	5.56216	5.37205	P	P	A	P	P	A	hsa_circRNA_104820	hsa_circ_0005218	exonic	chr9	+	96233422	96259881	NM_014612	FAM120A	ATAGCTAAAGATGTTTTCCAGCATTCACAGGTTGCACAGAGCATTGAGGATCACCATCAG
ASCRP3002653	256	190	282	131	127	181	7.50314	7.22237	7.62691	6.96142	7.24394	7.23918	P	P	P	P	P	P	hsa_circRNA_001208	hsa_circ_0001208	sense overlapping	chr22	-	22055264	22065197	NM_013313	YPEL1	ATAGCTCTTGACACTCTCGGCCATCTCTGTGGGTTACGTTTTTCTCTCGTCCCAGCTGTG
ASCRP3002655	82	75	118	61	55	87	5.48104	5.58739	5.65337	5.33976	5.21907	5.37205	P	P	A	P	A	A	hsa_circRNA_103941	hsa_circ_0003319	exonic	chr5	+	133996808	133997276	NM_021982	SEC24A	ATAGCTTCATAAAGTCAGGTCCTGTCCAAAATGCATTGCTGTCTTCACAAGAGTCAGTGA
ASCRP3002657	99	85	118	69	63	93	5.78347	5.85376	5.8286	5.67235	5.66526	5.68175	P	P	P	P	A	P	hsa_circRNA_001656	hsa_circ_0001656	antisense	chr6	-	157150420	157150544	NM_017519	ARID1B	ATAGGAACCTCCTGGGTACGGACTGCTCTGCTGAGGCTGAGAATGAGGGGTACTGCATTC
ASCRP3002660	96.5	75.5	123.5	66	65	94	5.8744	5.64618	5.8286	5.54166	5.62441	5.75926	P	P	P	P	P	P	hsa_circRNA_406125		antisense	chr20	-	50516660	50530353	ENST00000516658	RNU6-347P	ATAGGGATGGAGAAGGAAGCAGATGCCCTACAAAGCCCATGTATAGTCACCCAACAAAAT
ASCRP3002661	376.5	355	369	347	218	387	8.13056	8.21774	8.04142	8.48481	8.30984	8.47538	P	P	P	P	P	P	hsa_circRNA_404953		intronic	chr12	+	1499235	1499964	ENST00000347735	ERC1	ATAGGTTGCCCTGCCCTAGAAGTTTCCTAGTTGATTGATGACCTTTGTATATTTGGGTGG
ASCRP3002664	199	137	168	112	167.5	142	7.09097	6.6853	6.67121	6.66767	7.81537	6.7709	P	P	P	P	P	P	hsa_circRNA_001229	hsa_circ_0001229	sense overlapping	chr22	+	38089338	38089486	NM_024313	NOL12	ATAGTGTTTACCAGTATTAAATTCTCAGCCACTCCTTTCCATGTGTGCCTACCGCATGTT
ASCRP3002666	104	95.5	124.5	87	70	103	5.96956	6.08032	5.97913	6.14969	5.88054	5.93461	P	P	P	P	P	P	hsa_circRNA_400698		exonic	chr11	+	8015972	8016914	NM_003754	EIF3F	ATAGTTCCCGATGACTTTGAGACCATGCTCAACAGCAACATCAATCACTTTAATGGGAGT
ASCRP3002667	81	63	104	61.5	65	90	5.45661	5.26981	5.56216	5.36331	5.7233	5.64618	P	P	A	P	P	P	hsa_circRNA_086622	hsa_circ_0086622	exonic	chr9	+	33037012	33039062	NM_001539	DNAJA1	ATATAAAAGCGTCAGATTGTCAAGCATGGAGATATCAAGTGTGTACTAAATGAAGGCATG
ASCRP3002670	81.5	71	92	67	59.5	94.5	5.48104	5.4648	5.28838	5.61218	5.56216	5.68175	P	P	A	P	P	P	hsa_circRNA_104444	hsa_circ_0081682	exonic	chr7	-	102180052	102180538	NM_001097615	POLR2J3	ATATACACCTGGGTGAAGTTCCTGGTGATGAATGACGAAGGACCCGTGGCTGAAACAAAG
ASCRP3002671	74	63	113.5	72	63	100	5.21583	5.26981	5.61463	5.74812	5.62441	5.80514	P	P	A	P	P	P	hsa_circRNA_081710	hsa_circ_0081710	exonic	chr7	-	102279160	102279646	NM_032959	POLR2J2	ATATACACCTGGGTGAAGTTCCTGGTGATGAATGACGAAGGACCCGTGGCTGAAACCAAG
ASCRP3002672	772	541	708	305	291	348	9.19393	8.84182	9.06933	8.27281	8.88823	8.32642	P	P	P	P	P	P	hsa_circRNA_100420	hsa_circ_0015787	exonic	chr1	-	197586788	197614873	NM_144977	DENND1B	ATATACATCCCAGTGCTTCCTCCACACCTGCTGGACTACTGCTGCATTCCTACTTCATTG
ASCRP3002675	441.5	433	403.5	382	88.5	415.5	8.38549	8.51782	8.21431	8.64355	6.35457	8.58933	P	P	P	P	P	P	hsa_circRNA_007325	hsa_circ_0007325	exonic	chr2	+	26596234	26598016	NM_033505	EPT1	ATATAGAGACCTATTCACTGCAATGATTATTGATGGTGTGGACGGAAAGCAAGCTCGCAG
ASCRP3002676	78.5	59.5	87	64	66.5	75.5	5.39223	5.18972	5.09088	5.5287	5.68175	4.93061	P	P	A	P	P	A	hsa_circRNA_407243		exonic	chr9	+	129796709	129831635	NM_014636	RALGPS1	ATATATCCGAAGCCTGAAGATGGTTCCAAGTATTCCCTATCTAGGAACTAGCCAGCTGTG
ASCRP3002678	167.5	175	192	149	201	145	6.81642	7.09625	6.84546	7.16488	8.12022	6.82651	P	P	P	P	P	P	hsa_circRNA_100327	hsa_circ_0014022	exonic	chr1	+	150464886	150470223	NM_025150	TARS2	ATATCACAGATACACTCGCCCTCAAGCCTATGAACTGCCCTGCACACTGGTGTGGCACAT
ASCRP3002679	96	81	120	87	54	117	5.78347	5.7414	5.70268	6.14969	5.16815	6.28227	P	P	P	P	A	P	hsa_circRNA_404849		intronic	chr11	+	12462922	12465283	ENST00000334956	PARVA	ATATCAGATGGGAACATGAGGTGCTTGGATGGAAACAGATCACTCTCCAAGTGAGATCAT
ASCRP3002681	73	62	109	56	60	94	5.35158	5.17315	5.4931	5.08381	5.4971	5.69805	A	P	A	A	P	P	hsa_circRNA_404725		intronic	chr10	+	17747023	17747548	uc009xjw.2	STAM	ATATCATTTTAGTAAAAGAACATGGGTGCATTTATGTTGTGTACCTTCTTTCCTGAAGCT
ASCRP3002685	101	102	125	83	92.5	98	5.92277	6.17487	5.90482	6.0352	6.53976	5.83598	P	P	P	P	P	P	hsa_circRNA_100796	hsa_circ_0021727	exonic	chr11	+	35222628	35226187	NM_000610	CD44	ATATCGCCAAACACCCAAAGAAGACTCCCATTCGACAACAGGGACAGCTGTTTCAACCAC
ASCRP3002688	225.5	171	245	128	128.5	160.5	7.32865	7.05616	7.39265	6.90083	7.28769	7.00185	P	P	P	P	P	P	hsa_circRNA_407270		intergenic	chrX	+	15969938	16026822			ATATCTCCACTCCTCAAATTGAAGTTCAGTATCTGCTGAACCTCTTACTCTCCTGGAGCC
ASCRP3002689	632	486.5	638	307	305	421	8.89253	8.69319	8.92134	8.28462	9.02582	8.60824	P	P	P	P	P	P	hsa_circRNA_400091	hsa_circ_0092310	intronic	chr6	+	43467278	43467478	ENST00000259751	TJAP1	ATATCTCCATCTGGGCCCTTCCTCCAGCTTTGCTTTGTTTGGCTAACATTTGTTGAATAT
ASCRP3002690	100	91.5	122	81	83	111	5.92277	5.98957	5.81798	6.02046	6.31736	6.12407	P	P	P	P	P	P	hsa_circRNA_101112	hsa_circ_0027679	exonic	chr12	+	81536885	81545875	NM_024560	ACSS3	ATATCTGCTATGGACCTCTTCTTCATGGGAACACAACAGTTTTATATGAGGAGGCGGTTC
ASCRP3002691	140	153	184	118	107	148	6.54041	6.86105	6.76152	6.7846	6.82651	6.77804	P	P	P	P	P	P	hsa_circRNA_103490	hsa_circ_0004565	exonic	chr3	+	149563797	149619949	NM_007282	RNF13	ATATGAAAAAGGGTGATTTTACAACGAGATGCTGCTCTCCATAGGGATGCTCATGCTGTC
ASCRP3002693	186	121	184	102	103	124	6.98106	6.48243	6.84546	6.4662	6.72902	6.4998	P	P	P	P	P	P	hsa_circRNA_404558		exonic	chr1	-	108697604	108724650	NM_013386	SLC25A24	ATATGAACAGGAAAAATTGAGGCTTCAGAAATTGTCCAGTCTCTCCAGACACTGGGTCTG
ASCRP3002694	155	167	169	123.5	182	136.5	6.69461	6.99997	6.60297	6.84546	7.96529	6.59863	P	P	P	P	P	P	hsa_circRNA_406705		sense overlapping	chr5	+	159437506	159446038	NM_003314	TTC1	ATATGAAGAAGATGAAGGAACTTTGAACTTATCCAGCTTTAGCGTCACCTCCCTCACTGG
ASCRP3002695	92.5	75	124	62	64	88	5.80729	5.66051	5.92277	5.37784	5.77691	5.37205	P	P	P	P	P	P	hsa_circRNA_102119	hsa_circ_0044436	exonic	chr17	+	47874111	47875920	NM_007067	KAT7	ATATGAAGTGTCCTACACCAGGCTGTAACTCTCTAGATTCCAGTCCTGTTCGAAATCTGC
ASCRP3002696	335	338	334	453.5	210	398	7.93932	8.14443	7.8867	8.91463	8.21956	8.52616	P	P	P	P	P	P	hsa_circRNA_000030	hsa_circ_0000030	sense overlapping	chr1	-	23836176	23836434	NM_004091	E2F2	ATATGAATGGTACGGGTGAGGAGTGGATAAGGGGCGGGTGAGGGCATCAGCGATCTCTTC
ASCRP3002698	97	84.5	125.5	77.5	57.5	107	5.78347	5.89071	5.96861	5.95607	5.37205	5.98578	P	P	P	P	P	P	hsa_circRNA_100563	hsa_circ_0008311	exonic	chr10	+	17746429	17747740	NM_003473	STAM	ATATGCAGTCATCTGGTGTTTCTGGTTCTCAGGATAAAATGGACCAGTTGCTACAGATGC
ASCRP3002699	156	151	185	129	83	152	6.69461	6.83549	6.7846	6.9223	6.34277	6.84127	P	P	P	P	P	P	hsa_circRNA_042645	hsa_circ_0042645	exonic	chr17	-	26965269	26972177	NM_014680	KIAA0100	ATATGCATGTTTGGGGTGAGGCACTTGTTCTGGACTCCTTCACACTACAGCCTGCGCGCG
ASCRP3002701	84.5	70	111	66	55	90.5	5.59238	5.5647	5.4931	5.61218	5.21907	5.50507	P	P	A	P	A	A	hsa_circRNA_103657	hsa_circ_0069977	exonic	chr4	+	75040222	75041120	NM_001144978	MTHFD2L	ATATGGACCCAAGAGTCAGCGGTATATTAGTTCAGTTACCACTACCAGACATGAAGCCAT
ASCRP3002702	111	96	134.5	66	77.5	93	6.06783	6.08917	6.1947	5.45934	6.04797	5.66526	P	P	P	P	P	P	hsa_circRNA_407311		sense overlapping	chrX	-	100169614	100170072	NM_212559	XKRX	ATATGGGCCTGCACTATAGTTTGTGCTAATGGTATTTTCCCTGGTATCTGTCACCTATGG
ASCRP3002707	122	100	147	89	158.5	111	6.27763	6.11889	6.33385	6.22234	7.71509	6.11195	P	P	P	P	P	P	hsa_circRNA_402931		exonic	chr3	+	122525703	122545912	NM_032839	DIRC2	ATATTAAAGATCGCATAGAGGCTGTGTTATATGCAGGTCTCCGGATAACTGTGCTCCTGA
ASCRP3002709	673	653	658	639	123.5	637.5	8.98832	9.16846	8.96084	9.44932	7.21267	9.26365	P	P	P	P	P	P	hsa_circRNA_401126		exonic	chr13	+	26343183	26349097	NM_016529	ATP8A2	ATATTATTGAGAGTGTCTCCTCTGCAGAAGTCTGAGATAGTGGATGTGGTGAAGAAGCGG
ASCRP3002714	89.5	72	108	54	61	75.5	5.67235	5.63413	5.56216	5.03331	5.58238	4.93061	P	P	A	A	P	A	hsa_circRNA_103555	hsa_circ_0068610	exonic	chr3	-	195785154	195787118	NM_003234	TFRC	ATATTCTGGAATCCCAGCAGTTTCTTTCTGTTTTTGCGAGGTACCAGCAACTTCAAGGTT
ASCRP3002716	85.5	61	93	59	61	82	5.53649	5.24148	5.34568	5.19793	5.62441	5.25099	P	P	A	P	P	P	hsa_circRNA_024402	hsa_circ_0024402	exonic	chr11	+	117109316	117110576	NM_207343	RNF214	ATATTGAAAAGAATTTGCACCAAAGACTCTGCACAGAAGCAGAAGAACTCGCCTCTGTTG
ASCRP3002717	264	208	310	225	74	301	7.52778	7.36703	7.75876	7.84808	6.03153	8.11069	P	P	P	P	P	P	hsa_circRNA_103211	hsa_circ_0063158	exonic	chr22	-	36872779	36872903	NM_012473	TXN2	ATATTGATGACCACACAGACCTCGCCATTGAGTATGAGGTGGTGTGGACCCTGCAAGATC
ASCRP3002719	76.5	66	102	68.5	67	86	5.22872	5.37205	5.33082	5.66051	5.81371	5.56216	P	P	A	P	P	A	hsa_circRNA_103838	hsa_circ_0072464	exonic	chr5	-	53409031	53450469	NM_019087	ARL15	ATATTGGCCAATCATCAAGACAAGCCAGCAGCTCGCTCAGTACAAGAGGTTTTAGTATTA
ASCRP3002720	130	95	156	71	57	102	6.40793	6.04979	6.43875	5.76148	5.37205	5.93461	P	P	P	P	P	P	hsa_circRNA_102380	hsa_circ_0047841	exonic	chr18	-	59739905	59751839	NM_012327	PIGN	ATATTGGGACAAGCTTTGATCTTGCCTCTGTCTATTGCTTTCTGACTGTGTTCAGTCCTT
ASCRP3002722	106	105	121	95.5	93.5	107	6.01489	6.23835	5.81798	6.3531	6.54814	6.05342	P	P	P	P	P	P	hsa_circRNA_103042	hsa_circ_0005587	exonic	chr20	-	34243123	34246936	uc002xdn.1	CPNE1	ATATTGTAGGGGGTGAACTGGTCTAAAAGTTGGTTTTAATTGGTTGCCCACAGGATTGAC
ASCRP3002723	229.5	224	225.5	145	94	162	7.3376	7.48849	7.16697	7.12409	6.61712	7.01027	P	P	P	P	P	P	hsa_circRNA_012346	hsa_circ_0012346	exonic	chr1	-	47034114	47037839	NM_003684	MKNK1	ATATTGTGTGAATCTCCAGAAAAGGTTCCATCTTAGCCCACATCCAGAAGCAAAAGCACT
ASCRP3002725	103	101	120	94	100	100.5	5.8744	6.1615	5.95607	6.30069	6.67944	5.94636	P	P	P	P	P	P	hsa_circRNA_100099	hsa_circ_0003757	exonic	chr1	-	24140679	24147083	NM_000191	HMGCL	ATATTTCTGTGCGGGGGTCAGCACCTCATCTATGGGCACTTTACCAAAGCGGGTGAAAAT
ASCRP3002726	136	135	167	87	75	110	6.48444	6.61712	6.61957	6.18977	6.03153	6.03886	P	P	P	P	P	P	hsa_circRNA_007211	hsa_circ_0007211	sense overlapping	chr1	-	674213	678730	uc001abm.2	AK310751	ATATTTGGAATTTTCGTATACGTGGATTCCAGAGGGGTGACAGCAAAACCTGGATCTACC
ASCRP3002728	79	64	108	61	47	89	5.4093	5.32183	5.5723	5.33976	4.74132	5.5287	P	P	A	P	A	P	hsa_circRNA_027610	hsa_circ_0027610	exonic	chr12	-	76444310	76446890	NM_004537	NAP1L1	ATATTTTACTGGAGAAGCTATTGAAGATGATGATGATGATTTCCTGAGAGTGGAGATCTG
ASCRP3002729	80	73.5	110	59	69	81	5.4093	5.64618	5.62928	5.33976	5.84751	5.22872	P	P	A	P	P	A	hsa_circRNA_104104	hsa_circ_0076254	exonic	chr6	-	38545375	38565897	NM_052893	BTBD9	ATATTTTCCAGCCCGTGTCTGCAGAACAACGACTATCGTCTATTCCACAAGATGAGTAAC
ASCRP3002730	91.5	69.5	92	72	59	96	5.65337	5.53649	5.28838	5.74812	5.54166	5.73238	P	P	A	P	A	P	hsa_circRNA_405626		sense overlapping	chr17	-	70837896	70845943	NM_139177	SLC39A11	ATATTTTGATACAGACAAGAGTGAGAATGGTGAGGCATATCAGAGAAAGAAGGCGGCAGC
ASCRP3002731	82	86	93	81	93.5	84	5.4093	5.8785	5.12573	6.02046	6.5799	5.37205	P	P	A	P	P	P	hsa_circRNA_011047	hsa_circ_0011047	exonic	chr1	-	27331510	27339333	NM_052943	FAM46B	ATATTTTGCACTCTTAACACCTGCCAATAAAGACGGTCTACACTGAAGGGTCGGTTAGTC
ASCRP3002732	2822	2403	2328	3026.5	285.5	3244	11.0773	11.0669	10.8212	11.7334	8.846	11.5825	P	P	P	P	P	P	hsa_circRNA_000963	hsa_circ_0001644	intronic	chr6	-	136610762	136610850	ENST00000353331	BCLAF1	ATATTTTTGACTCTTTTGTGGGTGGTGTCGGGTAGGCCTCGCAATGTATTCAAGTTACTC
ASCRP3002734	108	83	120	64.5	72.5	84	6.04797	5.83703	5.91283	5.48641	5.95607	5.31279	P	P	P	P	P	P	hsa_circRNA_405289		sense overlapping	chr14	-	102810157	102810726	uc001ylu.1	CINP	ATCAAAGAACTGGGCTTCTACCCTGAGCAGCATCTTGCTGTGGACCTCAAGATCCCAGGA
ASCRP3002735	96	85.5	109	68	59	97	5.8286	5.9008	5.62928	5.61218	5.41213	5.79435	P	P	P	P	A	P	hsa_circRNA_102360	hsa_circ_0003694	exonic	chr18	-	45391429	45396935	NM_005901	SMAD2	ATCAAAGTATGGACACAGCACTTGCTCTGAAATTTGGGGACTGAGTACACCAAATACGAT
ASCRP3002736	846	583	802	406	549	537	9.31985	8.99364	9.24604	8.74342	10.0439	8.99199	P	P	P	P	P	P	hsa_circRNA_104268	hsa_circ_0078738	exonic	chr6	-	170033042	170058454	NM_182552	WDR27	ATCAAATCTGCCAAAATAAACTCCTGTGTCCTACCGACCTCTCCACTGTATCTGGGAATT
ASCRP3002737	246	170	260.5	109.5	205	136	7.45119	7.04209	7.47233	6.61221	8.17325	6.63477	P	P	P	P	P	P	hsa_circRNA_406628		sense overlapping	chr5	+	80160631	80173542	NM_002439	MSH3	ATCAACACTGAAGCAGGTGAAATCCTTAACCCTGTTTGTCACCCATTATCCGCCAGTTTG
ASCRP3002738	76.5	68	103	67	68	85	5.26669	5.4648	5.40647	5.57735	5.77691	5.42897	P	P	A	P	P	A	hsa_circRNA_010450	hsa_circ_0010450	exonic	chr1	-	21137230	21139732	NM_003760	EIF4G3	ATCAACCTGCCAGCTAATCTAGACGAAATCCAGATGAGTTCACCTACATTCCTTAGAGCT
ASCRP3002741	258	229	269	242	175.5	282	7.4925	7.52778	7.50314	7.96649	7.89202	7.98583	P	P	P	P	P	P	hsa_circRNA_007408	hsa_circ_0007408	sense overlapping	chr2	+	36764604	36764689	NM_016441	CRIM1	ATCAACGTGGAAGGAAGTTGCTGCCCAATGTGTCCAGACCCTCTGCTCGACCGTCAGCTG
ASCRP3002743	138	119	158	93	79	128	6.50113	6.46212	6.43875	6.25577	6.22234	6.48243	P	P	P	P	P	P	hsa_circRNA_102528	hsa_circ_0050531	exonic	chr19	+	34929549	34934816	NM_005499	UBA2	ATCAAGAAGTATCTCCTGACAGAGCTGACCCTGAAGCTGCCTGGTGTGACCGAGTGTTAT
ASCRP3002744	125	103	131	85	96	106	6.30677	6.20615	6.18977	6.06783	6.6546	6.03886	P	P	P	P	P	P	hsa_circRNA_038343	hsa_circ_0038343	exonic	chr16	+	19627435	19644494	NM_020314	C16orf62	ATCAAGCACATGACTCCAGATCGTGCATTTGAAGATTCCTACCCCCAGGTGGGAATGGAA
ASCRP3002745	118	96	150	82.5	134	116.5	6.20207	6.06962	6.31132	6.10498	7.32753	6.27141	P	P	P	P	P	P	hsa_circRNA_020068	hsa_circ_0020068	exonic	chr10	-	116211382	116247775	NM_002313	ABLIM1	ATCAAGGAATCAACATTTACCGAAAGCCACCCATCTACAAACAGCATGGCTCCACCGTTT
ASCRP3002747	99	69	108	57	71	82	5.78347	5.52086	5.5723	5.26043	5.88054	5.17315	P	P	A	A	P	A	hsa_circRNA_100675	hsa_circ_0003839	exonic	chr10	+	104119940	104120152	NM_004193	GBF1	ATCAAGGATGAGATGTGCCGTCACTTATTCCAGGCACAGCTTTGGTCCCCTATGGTCTTC
ASCRP3002749	152	121	174.5	88	71.5	121	6.65579	6.47434	6.69054	6.1615	5.95607	6.3619	P	P	P	P	P	P	hsa_circRNA_026715	hsa_circ_0026715	exonic	chr12	+	54676862	54679030	NM_031157	HNRNPA1	ATCAATAAACGATTTAATTCTCTTGAAGTGGTTATGGAGGAGGCGGCCCTGGTTACTCTG
ASCRP3002751	97	72	106	77.5	53	99.5	5.8286	5.58739	5.63896	5.85376	5.19957	5.86515	P	P	P	P	A	P	hsa_circRNA_062762	hsa_circ_0062762	exonic	chr22	-	29750638	29752605	NM_001127	AP1B1	ATCAATCTCATCGTGCAGAAAAGGTGGTGGCCAATGCAGTGGCAGCGCTCTCAGAAATTG
ASCRP3002755	96	79	117.5	66	60	87	5.8744	5.75482	5.8744	5.64378	5.54166	5.45387	P	P	P	P	P	P	hsa_circRNA_102652	hsa_circ_0053317	exonic	chr2	+	28460068	28464260	NM_004899	BRE	ATCACAAAAGAAGAGAGTATATTGCTGCTTTTCTCAGTCACTTTGGCACTGCACTTGGAG
ASCRP3002756	123	110	152	97	106	113	6.32038	6.30221	6.38797	6.36628	6.82651	6.25734	P	P	P	P	P	P	hsa_circRNA_026523	hsa_circ_0026523	exonic	chr12	+	53421565	53428493	NM_001417	EIF4B	ATCACAAACTGGGACCTCCACCACATCTAGCAGAAAGTATCGAGATCGTTATGATTCAGA
ASCRP3002758	162	130.5	167	122	40	155.5	6.76152	6.60606	6.62445	6.83812	4.4323	6.90083	P	P	P	P	A	P	hsa_circRNA_403496		exonic	chr5	-	167988397	167993271	NM_024594	PANK3	ATCACCAATAACATTGGTTCTGTGGCACGAATGTGTGCTGTTAATGAGATTGGAAACCTC
ASCRP3002761	89	63	104	61	67	86	5.5647	5.30216	5.54681	5.40647	5.73915	5.37205	P	P	A	P	A	A	hsa_circRNA_081467	hsa_circ_0081467	exonic	chr7	+	99952765	99954506	NR_036569	STAG3L5P-PVRIG2P-PILRB	ATCACCCAGGGCATAGCGCGCTGGCTAGGACTCCAGTACCGTGAAGGGAGGCAGTGAGAG
ASCRP3002763	82	64	113	63.5	60	100	5.35158	5.42897	5.62928	5.48641	5.48104	5.85168	P	P	A	P	P	P	hsa_circRNA_406513		exonic	chr4	+	106180775	106194075	NM_001127208	TET2	ATCACGTACAAAACAAACTGAAAACGCAAGCCAGGCTAAACAGTTGGCAGGAGAACTTGC
ASCRP3002764	95.5	77	120.5	102.5	60	138.5	5.74812	5.7414	5.80406	6.49448	5.4971	6.71992	P	P	P	P	P	P	hsa_circRNA_102239	hsa_circ_0000817	exonic	chr17	+	80521229	80529746	NM_004514	FOXK2	ATCACTAAAAATTATCCCTACTACAGGACTGCGGACAAGGGCTGGCAGGTGCACATTCAG
ASCRP3002765	355	281	336.5	167	203	194	8.03272	7.8363	7.86572	7.38728	8.14804	7.32865	P	P	P	P	P	P	hsa_circRNA_072697	hsa_circ_0072697	exonic	chr5	+	64863339	64868113	NM_015342	PPWD1	ATCACTAAGCTCTTAGAGTTTGAAAGAGTCTATCTTGATAATCTCCCCAGTGCATCCATG
ASCRP3002766	76.5	64.5	96	62	63.5	86	5.22872	5.28838	5.18972	5.29452	5.64378	5.42897	P	P	A	M	P	P	hsa_circRNA_015808	hsa_circ_0015808	exonic	chr1	+	198248083	198266370	NM_133494	NEK7	ATCACTATTCAGAAGAAATATAAAACCAGCTAATGTGTTCATTACAGCCACTGGGGTGGT
ASCRP3002768	155.5	153.5	176	111	103	123	6.68179	6.87802	6.73693	6.62079	6.7846	6.44013	P	P	P	P	P	P	hsa_circRNA_100111	hsa_circ_0007283	exonic	chr1	-	27432375	27436268	NM_003047	SLC9A1	ATCACTGTCATCTTCTTCACCGTCTTTGTGCAGGTCCTGTATCACCTCTTTGAGGAGTTT
ASCRP3002770	124	94.5	131.5	87	99.5	114	6.25261	6.04069	6.12923	6.13608	6.69461	6.30221	P	P	P	P	P	P	hsa_circRNA_102301	hsa_circ_0046909	exonic	chr18	+	9931806	9950565	NM_003574	VAPA	ATCAGAAGAAAATCGGCACCTGAGAGCCCCTTCACAGATGTAGTCACTACAAATCTTAAA
ASCRP3002772	83	71	111	62	73	91	5.42338	5.58739	5.5723	5.42057	5.96956	5.5287	P	P	A	P	P	A	hsa_circRNA_104695	hsa_circ_0004380	exonic	chr8	-	141407718	141415797	NM_031466	TRAPPC9	ATCAGAATTTCTTCAGAATGCAGTTTACATTAACCTTCGACAGGTGCCCTCACCACCAAT
ASCRP3002774	78	62	109.5	61	107	93	5.35158	5.33381	5.53649	5.37784	6.87136	5.62928	P	P	A	P	P	P	hsa_circRNA_050146	hsa_circ_0050146	exonic	chr19	+	18860590	18864395	NM_015321	CRTC1	ATCAGAGGCAGACAAAAACCTTTCCAAGCAAGCATGGGACACCAAGAAGGACCAATTCTG
ASCRP3002776	217	158	250.5	108.5	115	155.5	7.24434	6.92775	7.37284	6.61221	7.01027	6.90083	P	P	P	P	P	P	hsa_circRNA_102478	hsa_circ_0008942	exonic	chr19	+	17273159	17278874	NM_004145	MYO9B	ATCAGCAAGAAACCCACGGGCCTCTTCTACCTGCTGGACGAGGAGAGCAAGCCATCACTG
ASCRP3002777	2918.5	2360	3034.5	1010	599	1353	11.1263	11.0462	11.2156	10.0647	10.2384	10.2827	P	P	P	P	P	P	hsa_circRNA_037798	hsa_circ_0037798	sense overlapping	chr16	-	8946801	8949183	NM_014316	CARHSP1	ATCAGCCATCTTTCTCCCAATAAATTTTTGTTTTGTGCAAGGTGTGGAAGGGGAGTATGT
ASCRP3002778	136	123	154	91	110	120.5	6.44013	6.49714	6.38797	6.25577	6.90083	6.37064	P	P	P	P	P	P	hsa_circRNA_104266	hsa_circ_0078727	exonic	chr6	-	169982931	170052104	NM_182552	WDR27	ATCAGCGCCCCAGCTGCACGGAACGTCATGAAGGACCAACGCCTGGTTTTCCATAGTAAA
ASCRP3002783	80	65	103	63	67	80	5.45661	5.37205	5.34568	5.5287	5.73915	5.25099	P	P	A	P	P	A	hsa_circRNA_045409	hsa_circ_0045409	exonic	chr17	-	65162593	65163912	NM_014877	HELZ	ATCAGTATGACTCCCACCATACCATGGAGTCCTAACAGGTTCAACCTTAAAGTGCAATTG
ASCRP3002784	121	124	143	89	95.5	121	6.26361	6.53134	6.20615	6.17654	6.64502	6.38438	P	P	P	P	P	P	hsa_circRNA_102961	hsa_circ_0058916	exonic	chr2	-	240929490	240951113	NM_004544	NDUFA10	ATCAGTTCAGAGAGCCACATGAAATGAAGATCACCTCTGCCTATCTACAGGACATTGAGA
ASCRP3002785	275	226	281	165	118.5	202	7.61898	7.5038	7.59772	7.36192	7.05796	7.40618	P	P	P	P	P	P	hsa_circRNA_101712	hsa_circ_0005627	exonic	chr16	-	14687157	14698083	NM_002582	PARN	ATCAGTTCTACTGCCCTCTGCCTGCGAAGGAGCGATATATAGTTATCAGCAAAGTAGATG
ASCRP3002788	101	82.5	108	69	79	94	5.91283	5.8233	5.72785	5.67235	6.12751	5.66526	P	P	P	P	P	P	hsa_circRNA_405789		sense overlapping	chr19	-	44429476	44434152	NM_003425	ZNF45	ATCATCAAGCCATGTGAAGCTGCAGACTCCCAGCAAAAATGGACTAAGACATCACTTGAA
ASCRP3002789	105	93	126	73	55	105	5.96956	6.01582	5.88054	5.76148	5.27292	5.8785	P	P	P	P	P	M	hsa_circRNA_401886		exonic	chr17	-	76115051	76115473	NM_007267	TMC6	ATCATCAAGCTGCTGCTCGTCTTCTATGTCAAGAAGGATTATCTCCGAGAAGAAGCTGAA
ASCRP3002790	111	108	143.5	87	77.5	116	6.09094	6.28689	6.29457	6.13608	6.1429	6.23037	P	P	P	P	P	P	hsa_circRNA_104773	hsa_circ_0008698	exonic	chr9	-	36352738	36353328	NM_022781	RNF38	ATCATCCCAGCTTACTGCCATATGTGTTCCTCTGCAAAGGATAGAAAATGAAGTGGAACT
ASCRP3002791	121	130	155	91	88	104	6.25261	6.59491	6.41217	6.30069	6.39941	5.86515	P	P	P	P	P	P	hsa_circRNA_104835	hsa_circ_0087620	exonic	chr9	-	99113384	99114391	NM_007001	SLC35D2	ATCATCCTCAGTGTCTTTGCCATTATTCTCGGGGCTTTCATAGCAGCTGGCCTACCGATG
ASCRP3002792	165.5	135.5	170	100.5	110	115	6.772	6.65579	6.61467	6.44152	6.90986	6.25734	P	P	P	P	P	P	hsa_circRNA_404615		exonic	chr1	+	176524542	176526377	NM_020318	PAPPA2	ATCATCGCAGGAACCCACAAGACTCCCAGAAGGTGAAGTTAAGAGCTCCCAGACTCATAA
ASCRP3002793	77	69	116	80	44	92	5.37784	5.50771	5.70268	6.02046	4.67228	5.5287	P	P	A	P	A	A	hsa_circRNA_100451	hsa_circ_0016430	exonic	chr1	+	213403839	213405598	NM_012424	RPS6KC1	ATCATCTCTGAGGAGTCAGTATTTCTTGTGCTGCAGCATGCGGAAGGTTTTACTTGTAAT
ASCRP3002795	202	190	272	143.5	277	199	7.11024	7.22237	7.52974	7.07411	8.80922	7.37646	P	P	P	P	P	P	hsa_circRNA_045986	hsa_circ_0045986	exonic	chr17	-	78111184	78113939	NM_014740	EIF4A3	ATCATGAAGGAGTTCCGGTCGGGCGCCAGGGGCTGCTTGCTCTCGGTGACTACATGAATG
ASCRP3002796	84	90	114	86.5	89.5	114	5.53649	5.97913	5.67706	6.14969	6.45802	6.026	P	P	P	P	P	M	hsa_circRNA_000272	hsa_circ_0000272	sense overlapping	chr11	-	1491500	1492649	NM_053005	MOB2	ATCATGGACGACCTCACCGAGACAGTACTACTGGTATGACGAGCGGGGGAAGAAGGTCAA
ASCRP3002800	105	91	123.5	91	78	110	5.99618	5.96956	5.99994	6.25577	6.15982	6.18317	P	P	P	P	P	P	hsa_circRNA_092476	hsa_circ_0000963	exonic	chr19	-	57967020	57967550	ENST00000596831	AC004076.9	ATCATGGTCCTGGGATACCTCAGACAATGGCAGCTTTTGGATTGAAATATTTGCTGAATG
ASCRP3002801	207	186	197	166	64.5	209	7.17573	7.16906	7.01306	7.34723	5.7233	7.48815	P	P	P	P	P	P	hsa_circRNA_081594	hsa_circ_0081594	exonic	chr7	-	100882892	100884187	NM_016068	FIS1	ATCATGTGCTTTGGGATGAGTGTAAATAAAACGGGGCTGTGGCTTGGGAAAGCTGCTGCC
ASCRP3002803	92	85	131.5	79	117	113	5.70037	5.85376	6.04069	5.9405	7.05073	6.18317	P	P	P	P	P	P	hsa_circRNA_401441		exonic	chr15	-	65702515	65703708	NM_020962	IGDCC4	ATCATTACTTGGGAGAAGGACCAGGTGACATTGCCTGAGGAGCCTCGGGGAGCTGCTGTT
ASCRP3002806	170	160	194.5	140	148	161.5	6.84022	6.93562	6.90886	7.03889	7.59555	7.03431	P	P	P	P	P	P	hsa_circRNA_104341	hsa_circ_0006010	exonic	chr7	-	32672154	32678977	NR_036680	DPY19L1P1	ATCATTTATATACACATGTGTACCTGTGTAATGTGGACACCACCTCTCCGCGAAAGCTTC
ASCRP3002809	91	80	122.5	187.5	71	239	5.66526	5.7414	5.81798	7.56508	5.90683	7.71623	P	P	P	P	P	P	hsa_circRNA_007743	hsa_circ_0007743	exonic	chr17	+	13977639	13980373	NM_001303	COX10	ATCCAAAATCAAACTCACAGGTTGCGTAGGAGGCTCTGTCTGGTATCTTGAAAGAAGAAC
ASCRP3002811	123	91	122	82	75	105	6.28689	5.97913	6.03061	6.0352	6.01489	6.01489	P	P	P	P	P	P	hsa_circRNA_102043	hsa_circ_0043244	exonic	chr17	-	35578644	35583373	NM_198834	ACACA	ATCCAAACAGGATCAGTTGTGTGGCCGGGACCCTACTCTCACTGATGAGCTGCTGAATAT
ASCRP3002814	192	169	189.5	140.5	157	146	7.03798	7.01771	6.87853	7.06337	7.68473	6.81375	P	P	P	P	P	P	hsa_circRNA_029500	hsa_circ_0029500	exonic	chr12	-	133201490	133248908	NM_006231	POLE	ATCCACACCCAGAATCCTGCCGCCTTTGACTTCCTGCTGCAGCGGGTTGAGAAGACCTTG
ASCRP3002815	192	224	203	202.5	242	172	7.05118	7.49949	6.98011	7.67946	8.56731	7.12323	P	P	P	P	P	P	hsa_circRNA_102955	hsa_circ_0007713	exonic	chr2	+	238933982	238944581	NM_080678	UBE2F	ATCCACTGAATATTGAAGCTGCAGAACATCATTTGCGGGACAAGCCTCCCAAAGTGAAAT
ASCRP3002818	103	82	113.5	74	76	95	5.91283	5.83703	5.78457	5.82224	6.11195	5.75926	P	P	P	P	P	P	hsa_circRNA_103300	hsa_circ_0064460	exonic	chr3	+	15073885	15076316	NM_003298	NR2C2	ATCCAGGAAGCTAACAATGCCCAGTCCAATGCCAGAGTACCTCAACGTGCACTACATCTG
ASCRP3002821	747	647	812	343	321	405	9.14146	9.15122	9.25601	8.47808	9.09693	8.5456	P	P	P	P	P	P	hsa_circRNA_023216	hsa_circ_0023216	exonic	chr11	+	68190956	68193655	NM_002335	LRP5	ATCCATGCAGTGGAGGAAGTCAGCCTGGAGGAGTTCTCCCTTTGTTTTGACCTCTCTGAG
ASCRP3002822	333	247	369	155.5	180	216.5	7.9248	7.63116	8.04779	7.21024	7.93343	7.54687	P	P	P	P	P	P	hsa_circRNA_062032	hsa_circ_0062032	exonic	chr21	+	47407412	47424963	NM_001848	COL6A1	ATCCATGTTGCTGACTTTTCCAAATAAAGGTTTTCACTCCTCTTGCTGCTCCTTCGAATG
ASCRP3002823	74	59	110	61	54	95	5.21583	5.17315	5.5723	5.37784	5.27292	5.73238	P	P	A	A	A	P	hsa_circRNA_001011	hsa_circ_0001011	exonic	chr2	+	61118817	61128218	NM_002908	REL	ATCCATTCAATGGTGCGTATAACCCGTATATAGAGATAATTGAACAACCCAGGCAGAGGG
ASCRP3002824	88	75	112.5	63	67.5	93	5.59238	5.58739	5.56216	5.42057	5.79435	5.57986	P	P	A	P	P	P	hsa_circRNA_001185	hsa_circ_0001185	exonic	chr21	+	34804483	34805178	NM_005534	IFNGR2	ATCCCATTACAGATAGAAGAGGTCAAAGGCCCTTTCAGAAGCAACTCCATTTCATTGGAT
ASCRP3002829	75	64	99	63	47	83.5	5.21583	5.37784	5.28838	5.42057	4.87023	5.15133	P	P	A	P	A	A	hsa_circRNA_104300	hsa_circ_0004349	exonic	chr7	+	6426842	6431672	NM_006908	RAC1	ATCCGCAAACAAGCTGTAGGTAAAACTTGCCTACTGATCAGTTACACAACCAATGCATTT
ASCRP3002830	192	186	214	210	78	236	7.02788	7.18897	7.06337	7.72677	6.0927	7.64684	P	P	P	P	P	P	hsa_circRNA_025750	hsa_circ_0025750	exonic	chr12	+	29446232	29450133	NM_018099	FAR2	ATCCGTGCCCTGTGGAGCCAAAAAAAATCATTGATTCCCTTGACTATTTGAGAAAGTCAA
ASCRP3002831	97	72	108	68	46	97	5.80729	5.57735	5.67706	5.64378	4.74132	5.79435	P	P	P	P	A	P	hsa_circRNA_000082	hsa_circ_0000189	sense overlapping	chr1	-	224462789	224463160	NM_002533	NVL	ATCCTAATTCACACAAATGAGTAGTATGTTGGTGAGAGTGAACGTGCTGTGCGACAAGTT
ASCRP3002833	162	138	192	94.5	96	126.5	6.77804	6.67709	6.8538	6.31132	6.60235	6.50775	P	P	P	P	P	P	hsa_circRNA_020990	hsa_circ_0020990	exonic	chr11	-	6243671	6245937	NM_032127	FAM160A2	ATCCTCGACACCCTCGTTGCTCGTATTGGCAGTAACTCCCGGATTTAGAAATCTGGACTG
ASCRP3002834	103	96	127.5	87	82	112	5.96187	6.08917	6.01953	6.1615	6.25577	6.12407	P	P	P	P	P	P	hsa_circRNA_007210	hsa_circ_0007210	intronic	chr3	-	125567072	125567290	ENST00000594843	RP11-379B18.5	ATCCTGATCCTAGTCCCAGCGGAAGCCCTGGAAGGAGATCAGCAGCAGCTGAATGACGGA
ASCRP3002835	564	548	538	475	237	474	8.75014	8.87753	8.65373	8.99199	8.51042	8.79819	P	P	P	P	P	P	hsa_circRNA_405813		sense overlapping	chr19	+	54245398	54251644	NR_030215	MIR520H	ATCCTGCCCTATTCTCTTGGTGAAATATAAGATTCCATTTTGGATGCTTCCATCGGGACT
ASCRP3002837	83	80	114.5	62	49	86	5.5287	5.78566	5.72785	5.37784	4.98477	5.2126	P	P	A	P	A	A	hsa_circRNA_406456		sense overlapping	chr4	-	24872945	24878319	NM_173463	CCDC149	ATCCTGCTTGTGCTCATTGATGCTGTACCAGCACCACATTACCTGGTGTGTAAGAGGAAG
ASCRP3002838	89	71	130	69.5	60	102	5.63896	5.53649	6.00743	5.64378	5.43732	5.95801	P	P	P	P	P	P	hsa_circRNA_102379	hsa_circ_0047821	exonic	chr18	+	56606676	56606853	NM_018181	ZNF532	ATCCTGGCATCAAGATAGGAGAACCAAAATGTGTGCATTGCAATGTTGTGTACTCTGATG
ASCRP3002839	94.5	91.5	114	74	107	87	5.73464	6.01582	5.65337	5.85376	6.82651	5.48909	P	P	A	P	P	A	hsa_circRNA_101838	hsa_circ_0039930	exonic	chr16	+	68160350	68160513	NM_004555	NFATC3	ATCCTGTTGTGAAGCACATCTTCATTACCTCCACTAGACTGGCCTTTACCAGCTCATTTT
ASCRP3002840	170.5	122	178	110	123	156	6.86725	6.46756	6.79655	6.64141	7.1865	6.93661	P	P	P	P	P	P	hsa_circRNA_035301	hsa_circ_0035301	exonic	chr15	+	52311410	52358462	NM_002748	MAPK6	ATCCTGTTTGAAGAAAAAGGACAAATAAAACATGGCCAGCAAATACACCCCTCTTCCTCG
ASCRP3002843	269	200	297	182.5	164	199	7.5692	7.30071	7.68707	7.50975	7.81029	7.3844	P	P	P	P	P	P	hsa_circRNA_402893		exonic	chr3	+	62177142	62204657	NM_002841	PTPRG	ATCCTTCTCATTGCTGTGCTCGTTTACTGGAGTTTGCAGCTCTCCACCCATCCACATGAA
ASCRP3002845	15200	13339	15237	12584	510	14590	13.6019	13.5545	13.6259	13.7082	9.91201	13.6456	P	P	P	P	P	P	hsa_circRNA_405814		intronic	chr19	+	57088080	57089646	ENST00000594953	ZNF470	ATCCTTGATTTGTCATCAGAGATGTCATACTGACTTGGAGTGTGTGTGGGTGACCAAATC
ASCRP3002846	357	267.5	374	125.5	124	178	8.0405	7.75932	8.1159	6.84546	7.19391	7.23439	P	P	P	P	P	P	hsa_circRNA_101238	hsa_circ_0004372	exonic	chr13	+	28748408	28752072	NM_175854	PAN3	ATCCTTGTTTAATGACTTTGGTGCCCTCAACATCTCTCAGAGACGAAAGTTCCAGGAATG
ASCRP3002847	95	82	104	69	65	86	5.78347	5.79543	5.5723	5.64378	5.60231	5.39223	P	P	P	P	P	P	hsa_circRNA_101989	hsa_circ_0006600	exonic	chr17	+	16979023	16981390	NM_015134	MPRIP	ATCCTTTACGAGCACGGCCTCTTGCGCTACGCCCTGGATGAGATGGCAAAACCCATTTAT
ASCRP3002848	76	73	104	64	66	85.5	5.35158	5.57735	5.37495	5.50507	5.73915	5.34863	P	P	A	P	P	A	hsa_circRNA_002615	hsa_circ_0002615	exonic	chr20	-	43135467	43142681	NM_006811	SERINC3	ATCCTTTGCGTTGTGGCTTCTATTATATCGATCCACCCAAAAATTCAGGTTCCATGCCTC
ASCRP3002849	83	77	112	76	73.5	111.5	5.4648	5.66051	5.63896	5.85376	5.98673	6.14969	P	P	A	P	P	P	hsa_circRNA_406528		sense overlapping	chr4	-	125422050	125477665	NR_110838	LOC101927087	ATCGAAACTAATGATAAACTTCAATCAATGACATTGAGGGGATGGGGGACGAGACACACA
ASCRP3002850	93	72	114.5	61	75	88	5.75926	5.58739	5.73464	5.37784	6.03153	5.45387	P	P	P	P	P	P	hsa_circRNA_100721	hsa_circ_0020396	exonic	chr10	+	128768965	128908618	NM_001380	DOCK1	ATCGAAATCGTCCACAGTGACCTCTTCACACAGCATGCTTTTTATAACTATGATGCCAGA
ASCRP3002852	137	149.5	158	109	149	131	6.44566	6.82969	6.45117	6.62749	7.59555	6.53134	P	P	P	P	P	P	hsa_circRNA_046900	hsa_circ_0046900	exonic	chr18	+	9814016	9845688	NM_006868	RAB31	ATCGAAGAGCTCTTTCAAGGAATCATTTCATTCATTGGCTCCCATGTACTATCGAGGCTC
ASCRP3002854	153	135	150	127	55	136.5	6.71192	6.6396	6.45117	6.89377	5.37205	6.67121	M	P	P	P	A	P	hsa_circRNA_104551	hsa_circ_0083294	exonic	chr8	+	9437668	9437893	NM_003747	TNKS	ATCGATGTGTGCATTGGTTTTGGAAGGAAGGATGTTGTAGAACACTTACTACAGATGGGT
ASCRP3002855	86	64.5	95	61	62	88	5.5647	5.28838	5.28838	5.37784	5.62441	5.5287	P	P	A	A	A	P	hsa_circRNA_090585	hsa_circ_0090585	exonic	chrX	-	50341265	50351184	NM_020717	SHROOM4	ATCGATTCAGAGGCCAACCAGGAGAAGGGAAATGGCTCATTCCAAGACTAGCTTTTCATG
ASCRP3002857	181	144	194	128	141	144	6.94541	6.76373	6.93562	6.91086	7.48077	6.7709	P	P	P	P	P	P	hsa_circRNA_406408		exonic	chr3	+	185146284	185155418	NM_004721	MAP3K13	ATCGCATTCAAGTTTTGGAGCCCTCTCTTAAGTCAGAACTCTGTCCCAAAAATCTTCTGA
ASCRP3002859	83	66	101	63	62	89	5.49444	5.40079	5.21907	5.44009	5.62441	5.5287	P	P	A	A	P	A	hsa_circRNA_102621	hsa_circ_0002914	exonic	chr2	+	11943032	11945282	NM_145693	LPIN1	ATCGCTAAGCTGTACCATAAAGTGAGCCAGGTAAAGCATGAATCATCCTCCAGTGATGAG
ASCRP3002860	81	68	106	57	47.5	79	5.4093	5.45661	5.47835	5.17315	4.70491	4.87023	P	P	A	P	A	A	hsa_circRNA_104576	hsa_circ_0001785	exonic	chr8	+	28013458	28019595	NM_018091	ELP3	ATCGCTGTGATATCAGGGATATTCCAATGCCTTTAGTTAGCTCAGGAGTAGAGCATGGTA
ASCRP3002861	98	84	117	75	69	90.5	5.89475	5.83703	5.78457	5.82224	5.81371	5.57986	P	P	P	P	P	P	hsa_circRNA_100917	hsa_circ_0002264	exonic	chr11	-	85692787	85707972	NM_007166	PICALM	ATCGGAAATGGAACCACTAAGAACACATCAAAGCTGCCCAATGATCTGCTTGATTTGCAG
ASCRP3002862	266	363	305	370.5	60	344.5	7.57741	8.25344	7.71537	8.60824	5.41213	8.31778	P	P	P	P	P	P	hsa_circRNA_406575		exonic	chr4	+	185580493	185606838	NM_152683	PRIMPOL	ATCGGTGGTGTGAAAACATTGGAAGAGCCCATAAGAGTAATAATATAATGACGTTCATGT
ASCRP3002863	78	73.5	117	70	70	103	5.32183	5.53649	5.70958	5.70498	5.84751	5.92079	P	P	P	P	P	P	hsa_circRNA_001742	hsa_circ_0001742	exonic	chr7	+	128845043	128846428	NM_005631	SMO	ATCGTGGGAGGCTACTTCCTCATCCGAGAATGAGGTGCAGAACATCAAGTTCAACAGTTC
ASCRP3002865	110	107	138.5	112.5	112	120	6.09094	6.27763	6.26361	6.65996	6.92181	6.3619	P	P	P	P	P	P	hsa_circRNA_006969	hsa_circ_0006969	exonic	chr5	+	73128162	73136585	NM_001080479	ARHGEF28	ATCTAAAGAAAAGAAGATCGCTCCTTCGATATCCTAAAAAAATCCAAGCCGCCCTCGACA
ASCRP3002867	83	69.5	119	77	48	107	5.49444	5.54681	5.8286	5.85376	4.90275	6.08917	P	P	P	P	A	P	hsa_circRNA_100504	hsa_circ_0017248	exonic	chr1	-	243736227	244006584	NM_005465	AKT3	ATCTACATTCCGGAAAGATTGTGTACCGTGATCTCAAGGCTGAGTCATCACTAGAGAGTG
ASCRP3002869	190.5	160	181	128	150	145	7.03156	6.92775	6.84022	6.90083	7.62994	6.7846	P	P	P	P	P	P	hsa_circRNA_101901	hsa_circ_0000725	exonic	chr16	+	88008653	88052273	NM_017869	BANP	ATCTACGGCATCCGGTGTGACCAAAAGCCAGCCCCACTGTGAGTTGAACTCTTTCGTGTT
ASCRP3002870	118	101	128	88	81	118	6.20778	6.1446	6.06962	6.17654	6.20778	6.31887	P	P	P	P	P	P	hsa_circRNA_100873	hsa_circ_0003429	exonic	chr11	+	70200406	70208594	NM_003626	PPFIA1	ATCTAGAACGTTGCCACCTTCCAGAGAAGAGGTACGAGATGACAAGACAACCATAAAGTG
ASCRP3002873	418	352	445	537	82.5	681	8.28578	8.21025	8.36358	9.16406	6.30221	9.35369	P	P	P	P	P	P	hsa_circRNA_101225	hsa_circ_0029633	exonic	chr13	+	20625572	20641530	NM_003453	ZMYM2	ATCTATTACCTTTGCCTTGGAATACAGGAGGCTGCAAGGTGTGACTGTTGTAAATCTCAA
ASCRP3002874	92	73	118	69.5	72	100	5.66526	5.63413	5.81798	5.69109	5.9405	5.86515	P	P	P	P	P	P	hsa_circRNA_102012	hsa_circ_0006686	exonic	chr17	-	26918715	26920084	NM_006461	SPAG5	ATCTCACAGTGGGGAAGGCAGCAACAACTCATCTCCAGTGGATTTTGTAAATAACAAGAG
ASCRP3002875	164	146	178.5	107	149	136	6.81375	6.77145	6.67709	6.5799	7.58118	6.66293	P	P	P	P	P	P	hsa_circRNA_101072	hsa_circ_0026524	exonic	chr12	+	53421565	53431406	NM_001417	EIF4B	ATCTCAGAGCTCAGACACAGAGCAGCAGTCCCCTACAAGAGTATCGAGATCGTTATGATT
ASCRP3002877	4726	4239	4670	3770	2457	4210.5	11.7952	11.8665	11.8092	12.1272	12.859	11.9625	P	P	P	P	P	P	hsa_circRNA_405521		intergenic	chr17	-	1161853	1162853			ATCTCCACTCCCACCCTCACAGAAGCTGCAGCTTCTCTCCCGACGTTCAGAGCCGTGTTC
ASCRP3002878	132.5	122	164.5	91	100	113.5	6.44013	6.49448	6.57487	6.25577	6.67944	6.1947	P	P	P	P	P	P	hsa_circRNA_100782	hsa_circ_0000284	exonic	chr11	+	33307958	33309057	NM_005734	HIPK3	ATCTCGGTACTACAGGTATGGCCTCACAAGTCTTGGTCTACCCACCATATGTTTATCAAA
ASCRP3002879	2673	2379	2659.5	1335	1158	1611	11.0001	11.0561	11.0407	10.4405	11.6528	10.5835	P	P	P	P	P	P	hsa_circRNA_000816	hsa_circ_0000383	antisense	chr12	+	25402743	25402983	NM_004985	KRAS	ATCTCTACCTCCACCTCCTCCTTTGTGGCCACAGCAATAACAGGTAAATTAAACTTCAAG
ASCRP3002880	129	134	149	118	126	126	6.36773	6.6396	6.32338	6.73015	7.19391	6.42762	P	P	P	P	P	P	hsa_circRNA_087962	hsa_circ_0087962	exonic	chr9	-	113734352	113800365	NM_001401	LPAR1	ATCTCTACTTCCATCCCTGTAATTTCACAGCCCCAGACGGCGCGCTGGGCTCACACTGTC
ASCRP3002881	156	159.5	209	130.5	156	162	6.70271	6.93562	7.00279	6.94199	7.68473	6.9782	P	P	P	P	P	P	hsa_circRNA_104866	hsa_circ_0087960	exonic	chr9	-	113734352	113735838	NM_057159	LPAR1	ATCTCTACTTCCATCCCTGTAATTTCACAGCCCCAGGTGGACGTCTGATTTATGAAGCTC
ASCRP3002882	181	187	214	133	101	152	6.96287	7.20373	7.05209	6.9896	6.72902	6.87136	P	P	P	P	P	P	hsa_circRNA_403876		exonic	chr7	-	99001020	99002576	NM_014891	PDAP1	ATCTCTAGACTCAGATGAGAGTGAGGATGAAGAAGATGACTACCAGGAAGAAAGGGAGGC
ASCRP3002883	99	81	118	71	60	95	5.84124	5.83703	5.72785	5.67235	5.4971	5.68175	P	P	P	P	P	P	hsa_circRNA_065887	hsa_circ_0065887	exonic	chr3	+	51317536	51393924	NM_004947	DOCK3	ATCTCTCGGTGGTTTGAAGTGGAGAGGAGGGAACTGGGCGAGTATGTGTCCTGCCTTCTC
ASCRP3002884	116	83	122.5	72	69	113	6.17654	5.81798	5.97913	5.72103	5.81371	6.28227	P	P	P	P	P	P	hsa_circRNA_405777		exonic	chr19	-	37689840	37698156	ENST00000392156	ZNF585B	ATCTCTGAATGCAGTTAAATGAAGAAATCAACAAGGTTCTTGGGTGTCTCTGGGGAGTCC
ASCRP3002885	287	257	271	251	52	281.5	7.67594	7.71709	7.53623	8.00981	5.10492	7.99646	P	P	P	P	A	P	hsa_circRNA_008141	hsa_circ_0008141	exonic	chr1	+	174188262	174190302	NM_014857	RABGAP1L	ATCTCTTCAGTTAATTTTGGATCCGTCTAACACAGGTGGTTGTGGGAAGAGAAGTTTGCA
ASCRP3002886	121	92	131	72	77	104	6.25261	6.01582	6.12923	5.76148	6.1429	5.95801	P	P	P	P	P	P	hsa_circRNA_080302	hsa_circ_0080302	exonic	chr7	+	64526630	64527428	NR_033416	CCT6P3	ATCTGAAACTGATACGAGGGCCTTCATCCCAGAATAATCACTGAAGGATTTGAAGCTGTG
ASCRP3002888	79	67	116	67.5	74	96	5.32183	5.45661	5.72785	5.59238	5.99994	5.69805	P	P	P	P	P	P	hsa_circRNA_402150		exonic	chr2	+	1093881	1168869	NM_018968	SNTG2	ATCTGAACGGAAACTCCAGTACCACACGCAGAACTGTTACACTCCGCAGACAGCCAGTTG
ASCRP3002889	74	63	97	64	62	92	5.13944	5.30216	5.25729	5.50507	5.64378	5.66526	P	P	A	P	P	P	hsa_circRNA_003140	hsa_circ_0003140	exonic	chr15	+	38591573	38632096	NM_152594	SPRED1	ATCTGAATGCCAGAAGAGTCTACATGCAAAGCCAAGCCAATCAGTAATAGTTATGCACGA
ASCRP3002890	89	69	109	66	49	96	5.66526	5.48373	5.47835	5.5287	5.05155	5.81798	P	P	A	P	A	P	hsa_circRNA_101930	hsa_circ_0006105	exonic	chr17	-	1257504	1265302	NM_006761	YWHAE	ATCTGACACTATGGACTTCAGACATGCAGGGTGACGGTTGAGACTGAGCTAAAGTTAATC
ASCRP3002891	96	68	115	73	68	94	5.75926	5.45661	5.70268	5.73464	5.88054	5.73238	P	P	A	P	P	A	hsa_circRNA_103152	hsa_circ_0062162	exonic	chr22	+	17979662	17984048	NM_001290046	CECR2	ATCTGCAACATGATCGCCCAGAAGGGAAAGTGAAGGACAAAAAAATGTCTCAAGTATTCC
ASCRP3002892	1227	1025	1260	531	495	668	9.85227	9.84012	9.98186	9.15122	9.84012	9.33566	P	P	P	P	P	P	hsa_circRNA_102456	hsa_circ_0000894	exonic	chr19	-	12825634	12826553	NM_013433	TNPO2	ATCTGCAAGGAAGTCCTGGCCTCCCATCTGGTCCAGCATTCTCATCACCACCATCGCTTC
ASCRP3002893	98	83	111	66	62	86	5.89475	5.85376	5.67706	5.54166	5.58238	5.45387	P	P	P	P	P	P	hsa_circRNA_102894	hsa_circ_0001092	exonic	chr2	+	202010100	202014558	NM_003879	CFLAR	ATCTGCCTGATAATCGATTGCATTGGCAATGAGACAGCTCCATAATGGGAGAAGTAAAGA
ASCRP3002894	102	84.5	129.5	68.5	68	94	5.94928	5.86618	6.12061	5.69109	5.84751	5.66526	P	P	P	P	P	P	hsa_circRNA_004196	hsa_circ_0004196	exonic	chr13	+	24164288	24190184	NM_018647	TNFRSF19	ATCTGCGGGGACTGCTTGCCAGGAACTCTCCAACAATAAATACATTTGATAAGAAAGATG
ASCRP3002895	85	66	104	56	64	77.5	5.57735	5.45661	5.45934	5.21583	5.70268	5.06597	P	P	A	P	P	A	hsa_circRNA_031282	hsa_circ_0031282	exonic	chr14	-	23634493	23635749	NM_012244	SLC7A8	ATCTGCTTATGGAACATCATCGGCTCTGGAATCTTTGTCTCGCCAAAGGGAGTGCTGGAG
ASCRP3002896	83	58	103	57	54.5	80	5.53649	5.17315	5.37495	5.21583	5.29452	5.12573	P	P	A	P	P	A	hsa_circRNA_405480		exonic	chr16	+	69269650	69279718	ENST00000524887	SNTB2	ATCTGGAAAACAGGCCTATAATGAGGAAATTTCTGTCTGACCAATATCAGGGGCACATCA
ASCRP3002897	90	77	119	57.5	55.5	84	5.5647	5.68175	5.88054	5.24148	5.34568	5.31279	P	P	P	P	P	P	hsa_circRNA_104722	hsa_circ_0085923	exonic	chr8	-	145011146	145011239	NM_000445	PLEC	ATCTGGACAATCATTCTGCACTTCCAGGTGAAGCTGGTGAACATCAGGAATGATGACATC
ASCRP3002900	462	398	498	288	222	341	8.44293	8.38549	8.517	8.2017	8.31287	8.29346	P	P	P	P	M	P	hsa_circRNA_004036	hsa_circ_0004036	intergenic	chr9	+	100780570	100788733			ATCTGGCTCACAAGCAGCCTTTACCTCCAGGGTTAGGAGTCCAGCACCTGAAGAATGATA
ASCRP3002903	99	76	101	74.5	86	95	5.84124	5.63413	5.54681	5.77691	6.36628	5.73238	P	P	A	P	P	P	hsa_circRNA_400658		exonic	chr10	-	118674885	118681027	NM_018330	KIAA1598	ATCTTAGACCCGTTAATCAGACAGCCAGACCGAAGACAAAGATCCCTCATGTCCATGATC
ASCRP3002904	232	201.5	227	137.5	163	156	7.36703	7.3068	7.17573	7.00653	7.74201	6.93661	P	P	P	P	P	P	hsa_circRNA_100387	hsa_circ_0003644	exonic	chr1	+	171492359	171496983	NM_015172	PRRC2C	ATCTTCACATCTGCCACCACCTCCAAAGTTGCTTGCACAGCAGAGGCCTTCGAGGAAGAG
ASCRP3002905	77	62.5	90.5	81	64	114	5.26669	5.25414	5.12573	6.00556	5.66526	6.2094	A	P	A	P	P	P	hsa_circRNA_406888		exonic	chr6	-	158549139	158569986	NM_032861	SERAC1	ATCTTCATTCTTCTATAGTTCGCTCAGGTATTGCCTGGCAGGCAAGAAAAGAACTTCACA
ASCRP3002906	2075	2036	2097	1549	833	1478.5	10.6652	10.8727	10.7043	10.6448	11.1179	10.4584	P	P	P	P	P	P	hsa_circRNA_103714	hsa_circ_0070610	exonic	chr4	-	108565957	108622441	NM_005443	PAPSS1	ATCTTCCCATCTCCCATGATGTATGCTGGACCAACTGAGGGAATGCAGAGAGCAACCAAT
ASCRP3002909	73	64	99	62	64	84.5	5.17648	5.24148	5.21907	5.29452	5.58238	5.34863	P	P	A	P	P	A	hsa_circRNA_102934	hsa_circ_0058522	exonic	chr2	+	228388478	228401709	NM_004504	AGFG1	ATCTTCTACAAACCCATTTCAGACCAATGCCAGAGGAGCAACAGGTATGTCCCGCCAGAA
ASCRP3002910	784	614	835.5	439	670	626	9.21087	9.05832	9.33128	8.87318	10.5835	9.22218	P	P	P	P	P	P	hsa_circRNA_406652		exonic	chr5	+	119952789	119954260	ENST00000505123	PRR16	ATCTTCTCAATCAAATTCTACTTCAGAGAAGCTCCATTACCTACTCCCACCTCCCCACAT
ASCRP3002911	75	61	97	54	71	89	5.17648	5.24148	5.15302	5.08381	5.86412	5.4648	P	P	A	A	P	P	hsa_circRNA_001718	hsa_circ_0001718	sense overlapping	chr7	-	75625762	75634722	NM_016086	STYXL1	ATCTTCTCCGAGGCCCACCGAAGGGAACTGGATGCATTTCAGCCATACCCCATTGAAATC
ASCRP3002912	107	85	124	100	54	129	6.00556	5.8785	5.77252	6.37933	5.27292	6.50775	P	P	P	M	A	P	hsa_circRNA_102597	hsa_circ_0052130	exonic	chr19	+	54417753	54418759	NM_031896	CACNG7	ATCTTCTTCATACTATCGGGTCGGGAGAAAGGTCGCTGTGTGGCCTCAGAATATTTTCTT
ASCRP3002913	114	92	128.5	79	91.5	92	6.1446	5.97913	5.99994	5.96765	6.50643	5.62928	P	P	P	P	P	P	hsa_circRNA_007579	hsa_circ_0007579	exonic	chr12	-	24982756	25002883	NM_005504	BCAT1	ATCTTGAGCAAATTAACTGATATCCAGCCTTCTCTTGGAGTCAAGAAGCCTACCAAAGCC
ASCRP3002914	132	152	162	140.5	166	111	6.40793	6.84022	6.56728	7.06337	7.77861	6.2094	P	P	P	P	P	P	hsa_circRNA_001128	hsa_circ_0001128	antisense	chr20	+	4763319	4763528	NM_014737	RASSF2	ATCTTGCTTGGTCAATCTCCATAGCCAGGCACCCAGGGCAGAAACGTCTCCACCAAAAAA
ASCRP3002915	71.5	61.5	93	65	72	78	5.08381	5.26981	5.18972	5.61218	5.96956	4.99988	A	P	A	P	P	A	hsa_circRNA_000124	hsa_circ_0000124	sense overlapping	chr1	-	145592461	145594188	NM_006468	POLR3C	ATCTTGGCAGTGGGAAGAACCTTAAATCAACAAGGCGTCTACTAGAAAAATCTCAGAGGG
ASCRP3002916	150	151.5	182.5	113.5	126	151	6.65221	6.84022	6.76594	6.69112	7.26207	6.82651	P	P	P	P	P	P	hsa_circRNA_100916	hsa_circ_0008773	exonic	chr11	-	85692787	85695016	NM_007166	PICALM	ATCTTGGCATCGGAAATGGAACCACTAAGAAGATTCACTCCTTCTCCAGTTGCACAGCCA
ASCRP3002917	86	79	111.5	79	66	91	5.59238	5.70729	5.53649	5.8744	5.73915	5.66526	P	P	A	M	P	P	hsa_circRNA_100915	hsa_circ_0023904	exonic	chr11	-	85692787	85693046	NM_007166	PICALM	ATCTTGGCATCGGAAATGGAACCACTAAGAAGCTTTGATGAACTAGGTGGACTTCTCAAA
ASCRP3002918	393	264	335	231	50	324	8.18878	7.74566	7.87138	7.8905	5.05155	8.21673	P	P	P	P	A	P	hsa_circRNA_104030	hsa_circ_0001564	exonic	chr5	+	179132679	179137066	NM_001746	CANX	ATCTTTACACACTAAATCATGGAAGGGAAGTGGTTGCTGTGTATGTTACTGGTGCTTGGA
ASCRP3002921	90.5	77	93	67	76.5	89	5.63896	5.73238	5.28838	5.57735	6.08032	5.5287	P	P	A	P	P	P	hsa_circRNA_090449	hsa_circ_0090449	exonic	chrX	+	47444334	47446190	NM_003254	TIMP1	ATCTTTCTTCCGGACAATGAAATAAAGAGTTACCACCCAGCAGATCATCAGGGCCAAGTT
ASCRP3002927	1474	1205	1516	1226.5	630	1615.5	10.1629	10.0616	10.2384	10.3312	10.3973	10.5852	P	P	P	P	P	P	hsa_circRNA_100053	hsa_circ_0009910	exonic	chr1	+	12049221	12052747	NM_014874	MFN2	ATGAAAGTGGCTTTTTTTGGCCGCGCAATGTCCCTGCTCTTCTCTCGATGCAACTCTATC
ASCRP3002931	100.5	71.5	138	102	55	132	5.92277	5.5647	6.11195	6.50378	5.19957	6.54428	P	P	P	P	A	P	hsa_circRNA_000346	hsa_circ_0000346	sense overlapping	chr11	-	82822154	82828239	ENST00000525775	RP11-113K21.2	ATGAACACAGTCAAGGAAATAACAGAAAAAGGCTGGCAAGCTGGACAGAGGTCTTGGTGA
ASCRP3002933	77	68	96.5	66	70	80	5.28838	5.40079	5.17315	5.45934	5.89475	5.12573	P	P	A	P	P	A	hsa_circRNA_010402	hsa_circ_0010402	exonic	chr1	-	19683128	19684057	NM_004930	CAPZB	ATGAACCTCGGAGGCAGCCTTACCAGACAGGTATTTTGAAGGTGGCGTCTCATCTGTCTA
ASCRP3002934	89	67	121	65	70	89	5.60478	5.33381	5.77252	5.48641	5.88054	5.5287	P	P	A	A	P	A	hsa_circRNA_100048	hsa_circ_0009715	exonic	chr1	+	10420986	10435431	NM_015074	KIF1B	ATGAACGACTGGTTGTATGCCTTCAACCCACTTCTAGCTGGCACAATACGGACCTTCTAC
[truncated: 6,530 more rows]
