# Supplementary material for: Circular RNA expression profile and potential function of hsa_circRNA_101238 in human thoracic aortic dissection
Source: Oncotarget. 2017 Jul 5;8(47):81825–37. doi: 10.18632/oncotarget.18998 (PMC5669851; doi:10.18632/oncotarget.18998)
Supplement: Supplementary file 4 [file oncotarget-08-81825-s004.xls]

## Sheet: up_TAD_vs_NA
# Fold Change cut-off: 1.5 # P-value cut-off: 0.05 # Condition pairs: TAD_vs_NA # Column A: probeID it represents probe name. # Column B: P-value, P-value calculated from unpaired t-test. # Column C: FDR, FDR is calculated from Benjamini Hochberg FDR. # Column D: FC (abs), the absolute ratio (no log scale) of normalized intensities between two conditions. # Column E: Regulation, it depicts which …
TAD_vs_NA 1.5 fold up regulated CircRNAs
	P-value and FDR		Fold change and Regulation		Annotations										Group--Raw Intensity		Group--Normalized Intensity		Raw Intensity						Normalized Intensity						miRNA Binding Sites
probeID	P-value	FDR	FC (abs)	Regulation	circRNA	Alias	circRNA_type	chrom	strand	txStart	txEnd	best_transcript	GeneSymbol	Sequence	group-TAD(raw)	group-NA(raw)	group-TAD(normalized)	group-NA(normalized)	[TAD1, TAD](raw)	[TAD2, TAD](raw)	[TAD3, TAD](raw)	[NA1, NA](raw)	[NA2, NA](raw)	[NA3, NA](raw)	[TAD1, TAD](normalized)	[TAD2, TAD](normalized)	[TAD3, TAD](normalized)	[NA1, NA](normalized)	[NA2, NA](normalized)	[NA3, NA](normalized)	MRE1	MRE2	MRE3	MRE4	MRE5
ASCRP3000109	0.000929642	0.118718	1.71185	up	hsa_circRNA_102771	hsa_circ_0055377	exonic	chr2	+	80772106	80783018	NM_004389	CTNNA2	AAAATTGCTTTCTGAAACAGGTTGCCAATTTGGCCTGTTCCATCTCCAACAATGAAGAAG	187.833	95.6667	6.99561	6.22005	190.5	156	217	85	79.5	122.5	7.03156	6.88922	7.06606	6.09094	6.23835	6.33087	hsa-miR-492	hsa-miR-1298-3p	hsa-miR-22-3p	hsa-miR-505-3p	hsa-miR-136-5p
ASCRP3000215	0.00108609	0.126808	1.81548	up	hsa_circRNA_103868	hsa_circ_0072797	exonic	chr5	+	68915840	68916286	uc010ixi.1	SMA	AAAGCAGGTCTTTTCTACACAGGGAGAACATTTTGTGAATTCCTGGGTCCAGAGAGAATT	112.667	62.6667	6.02405	5.16369	109	104	125	57	53	78	5.98673	6.1947	5.89071	5.26043	5.10492	5.12573	hsa-miR-215-3p	hsa-miR-22-5p	hsa-miR-512-3p	hsa-miR-532-3p	hsa-miR-616-3p
ASCRP3000447	0.000570364	0.0932316	1.6366	up	hsa_circRNA_009068	hsa_circ_0009068	exonic	chr17	+	45668082	45682918	NM_006310	NPEPPS	AACCTGGAGAAGGAATGGTGGACTCATCTTTGGTTAAATGAAGGTTTTGCATCCTGGATT	110.333	67.1667	6.05266	5.34196	103	95	133	63	54	84.5	5.98673	6.08032	6.09094	5.37784	5.21907	5.42897	hsa-miR-107	hsa-miR-103a-3p	hsa-miR-1179	hsa-miR-412-3p	hsa-miR-7157-5p
ASCRP3000459	0.0274548	0.31019	1.5702	up	hsa_circRNA_075671	hsa_circ_0075671	exonic	chr6	+	15374347	15410596	NM_004973	JARID2	AACGATGTTAGTTCTTCAGATTTTGAAGAAGGGCCGTCGAGGAAAAGGATGACAGTGATG	98.6667	63.6667	5.84366	5.19272	97	89	110	56	60	75	5.81798	5.9405	5.77252	5.12573	5.54166	4.91076	hsa-miR-2682-3p	hsa-miR-6882-3p	hsa-miR-8083	hsa-miR-27a-3p	hsa-miR-4778-3p
ASCRP3000464	0.0144478	0.240492	1.52069	up	hsa_circRNA_004087	hsa_circ_0004087	exonic	chr16	-	80718434	80719026	NM_152342	CDYL2	AACGGGCTCGGTTGAAAGGATTGTAGACAAGAGGAAGAACAAGAAAGGAAAATGGGAGTA	143.5	84.8333	6.53704	5.93232	133	132.5	165	79	64.5	111	6.42062	6.62323	6.56728	5.97913	5.68175	6.13608	hsa-miR-3907	hsa-miR-4709-3p	hsa-miR-6773-3p	hsa-miR-6881-3p	hsa-miR-660-5p
ASCRP3000474	0.00142251	0.140074	1.55224	up	hsa_circRNA_061343	hsa_circ_0061343	exonic	chr21	-	27347382	27369731	NM_000484	APP	AACTACATCACCGCTCTGCAGGCTGTTCCTCCTCGGTGTCCCAAAGTTTACTCAAGACTA	453.833	215.667	8.45416	7.81981	485.5	419.5	456.5	202	178	267	8.51042	8.46658	8.38549	7.67594	7.89859	7.88492	hsa-miR-6762-3p	hsa-miR-6895-3p	hsa-miR-4768-5p	hsa-miR-6833-3p	hsa-miR-5093
ASCRP3000606	0.00198149	0.1404	1.59624	up	hsa_circRNA_101797	hsa_circ_0000690	exonic	chr16	+	30495147	30495584	NM_002209	ITGAL	AAGATCTATTCACTGAGCTGCAGAAGAAGATCTATGTCATTGAGGGACAGAGGTGTTCCG	92.6667	60.8333	5.66359	4.98891	86	74	118	52.5	50	80	5.53649	5.68175	5.77252	5.00737	4.87023	5.08912	hsa-miR-9-5p	hsa-miR-372-5p	hsa-miR-744-3p	hsa-miR-378a-5p	hsa-miR-511-5p
ASCRP3000627	0.00264513	0.14196	1.82514	up	hsa_circRNA_011588	hsa_circ_0011588	exonic	chr1	-	36211051	36212593	NM_022111	CLSPN	AAGCACTTGCTCTTTGCTCAGGCTCTTTTCCCACAGACAAGTTCTTAAATGTTAGAAACC	358.333	153.333	8.07217	7.20417	375	285	415	153.5	118	188.5	8.10415	7.85225	8.26012	7.19309	7.11718	7.30223	hsa-miR-4716-5p	hsa-miR-130b-5p	hsa-miR-1276	hsa-miR-4293	hsa-miR-544b
ASCRP3000684	0.0207483	0.2856	1.52513	up	hsa_circRNA_101275	hsa_circ_0030428	exonic	chr13	-	75915260	75915723	NM_014832	TBC1D4	AAGGCCCTTCTGTCTCTACCCACCAAGAGCCAAGCTGGTGATACAGAGGCATCTCTCATC	909	406.667	9.50382	8.89489	954	821	952	368	332	520	9.50655	9.47792	9.52698	8.59416	9.15755	8.93295	hsa-miR-892b	hsa-miR-29b-2-5p	hsa-miR-22-3p	hsa-miR-670-5p	hsa-miR-125b-2-3p
ASCRP3000822	0.0271307	0.31019	1.53386	up	hsa_circRNA_017202	hsa_circ_0017202	exonic	chr1	-	243222779	243242354	NR_029401	LINC01347	AATATTTGGAATTTTTGTATACGTGGATTCCAGAGGGGTGACAGCGAAACCTGGACCTAC	152	86.6667	6.6371	6.01994	131	161	164	86	76	98	6.42062	6.95028	6.54041	6.11542	6.0927	5.85168	hsa-miR-1273h-5p	hsa-miR-1304-5p	hsa-miR-6884-5p	hsa-miR-17-3p	hsa-miR-3689c
ASCRP3000975	0.00063745	0.0934574	1.75382	up	hsa_circRNA_405308		intronic	chr15	-	33357157	33384404	ENST00000561249	FMN1	ACAAAAGACACAGAAGAAAAAGTGGGACTGAAGTACACTGAAGCAGGTTAGCATCAGGAA	107.333	63.3333	5.99557	5.18507	104	91	127	54	55	81	5.99618	5.95994	6.03061	5.08381	5.34568	5.12573	hsa-miR-4739	hsa-miR-153-5p	hsa-miR-5787	hsa-miR-1324	hsa-miR-29b-1-5p
ASCRP3000985	0.00142174	0.140074	1.61694	up	hsa_circRNA_008417	hsa_circ_0008417	exonic	chr5	-	94244955	94259726	NM_024717	MCTP1	ACAAAGATGCTGGGAAAAGGGATGATTTCATTGGCAGGAACTTTCAGAAAATGAAGTGGT	118	70.8333	6.16934	5.47608	115	101	138	68	57	87.5	6.11889	6.17487	6.21427	5.64378	5.39223	5.39223	hsa-miR-519d-5p	hsa-miR-515-5p	hsa-miR-519e-5p	hsa-miR-153-5p	hsa-miR-376a-3p
ASCRP3001018	0.0235846	0.295187	1.73455	up	hsa_circRNA_407041		sense overlapping	chr8	-	16353301	16372347	ENST00000518026	MSR1	ACAAGGAAAGAAATCTCTCTGGGCCCTGCTTCTGTTTCTCAAAAGGTTACTTTTGTTGTT	203.333	103	7.14882	6.35426	220	161	229	93	75	141	7.25264	6.95028	7.24355	6.31132	6.03153	6.71992	hsa-miR-3145-3p	hsa-miR-1277-5p	hsa-miR-4775	hsa-miR-548n	hsa-miR-3662
ASCRP3001038	0.00198105	0.1404	1.5006	up	hsa_circRNA_008584	hsa_circ_0008584	intronic	chr18	+	7754370	7755918	ENST00000332175	PTPRM	ACACAAAACTTGTTCTCCCTCTAGTGTTCCACTTGCACAGGGGTACTTGAATCTAAAACA	618.833	292.167	8.89901	8.31347	648	527	681.5	287	219	370.5	8.92826	8.79387	8.97488	8.20659	8.31702	8.41679	hsa-miR-5195-3p	hsa-miR-4441	hsa-miR-4270	hsa-miR-1207-5p	hsa-miR-4763-3p
ASCRP3001065	0.00950108	0.205082	1.60394	up	hsa_circRNA_034804	hsa_circ_0034804	exonic	chr15	+	42579888	42589854	NM_198141	GANC	ACACCTCTCAGGTTCCTCTCCTGGCTGAAATTTATGGTATAGAAGGAAACATTTTCAGGC	551	254.667	8.75236	8.07074	597	453	603	240	181	343	8.82733	8.5887	8.84103	7.9464	7.9537	8.31211	hsa-miR-6839-3p	hsa-miR-6764-5p	hsa-miR-2053	hsa-miR-3689f	hsa-miR-3973
ASCRP3001138	0.00914204	0.204658	1.85894	up	hsa_circRNA_028319	hsa_circ_0028319	exonic	chr12	-	112370389	112381173	NM_138341	TMEM116	ACAGGACACCAAGCTTCACATGGCCCTTTATGTTCTCCAGATATTCTACATTTCCTCATT	378	155.667	8.18194	7.28745	362	351.5	420.5	146	154	167	8.06473	8.21431	8.26677	7.11024	7.64624	7.10588	hsa-miR-1324	hsa-miR-4474-3p	hsa-miR-3929	hsa-miR-2467-3p	hsa-miR-4753-5p
ASCRP3001339	0.00253963	0.140787	1.87091	up	hsa_circRNA_007084	hsa_circ_0007084	exonic	chr10	+	22002700	22016857	NM_004641	MLLT10	ACCCCGAGGAAGTCTCTCGCCACGGTATTTATAACAGCAATGATGTAGCAGTATCGTTTC	183.833	87.3333	6.97461	6.07087	183.5	157	211	79.5	82.5	100	6.96768	6.87136	7.08478	6.00556	6.30221	5.90482	hsa-miR-550a-5p	hsa-miR-4699-5p	hsa-miR-550a-3-5p	hsa-miR-4499	hsa-miR-4446-3p
ASCRP3001624	0.021117	0.285673	1.95044	up	hsa_circRNA_104328	hsa_circ_0005251	exonic	chr7	-	23015828	23030758	NM_032581	FAM126A	ACTTACATGCCCAGTGTTTCTCTTCAGTCACTGTGTCAAATTTGTTCAAGGTTGAAGGTT	567.667	223.333	8.76675	7.80295	535.5	436.5	731	237	136	297	8.66385	8.53137	9.10503	7.93564	7.41748	8.05572	hsa-miR-146a-3p	hsa-miR-152-5p	hsa-miR-107	hsa-miR-103a-3p	hsa-miR-505-3p
ASCRP3001707	0.0377859	0.356266	1.66677	up	hsa_circRNA_406763		intronic	chr6	-	35604790	35614627	ENST00000540787	FKBP5	AGAAATGAACCATTTGTCTTTAGTCTTGGCAAAGGTGTTTGCTGACTAGCACTTTGGAGA	100.5	62.1667	5.85926	5.12221	102.5	90	109	59.5	57	70	5.93461	5.9405	5.70268	5.28222	5.41213	4.67228	hsa-miR-1273g-3p	hsa-miR-1285-3p	hsa-miR-619-5p	hsa-miR-1183	hsa-miR-512-5p
ASCRP3001896	0.0055951	0.167804	1.60054	up	hsa_circRNA_103619	hsa_circ_0001400	exonic	chr4	-	37633006	37640126	NM_001085399	RELL1	AGAGTAGCAGCGAATGCTGATGTCTTAAAGGCGATGGTAGCAGATAACAGCCTGTATGAT	181.167	97.5	6.97515	6.29659	184	173	186.5	98	77	117.5	6.97151	7.08256	6.87136	6.4662	6.0927	6.33087	hsa-miR-425-5p	hsa-miR-485-3p	hsa-miR-637	hsa-miR-519d-3p	hsa-miR-29b-1-5p
ASCRP3002081	5.88418e-06	0.0160305	2.04967	up	hsa_circRNA_402563		exonic	chr20	-	32681480	32686439	NM_003908	EIF2S2	AGCCCAAACATCTCCTTGCATTTTTGTTGGCTGAATTGGGTACAAGGATCTTAAGATTGA	268.333	112.167	7.61152	6.57612	269	244	292	108	97.5	131	7.5692	7.63116	7.63419	6.5799	6.61712	6.53134	hsa-miR-329-5p	hsa-miR-4659a-3p	hsa-miR-5196-3p	hsa-miR-4659b-3p	hsa-miR-6764-3p
ASCRP3002448	0.0213209	0.285673	1.85018	up	hsa_circRNA_406412		intronic	chr3	-	186517507	186517774	ENST00000296273	RFC4	AGTGAGATTAAGATCCAGTTCTTTTGTTTTTTTGTTTTTTTTTTGAGACTCTGGTCTCAA	139.333	73.1667	6.46399	5.57633	149.5	131.5	137	73.5	64	82	6.63779	6.60111	6.15308	5.81371	5.70268	5.2126	hsa-miR-8084	hsa-miR-3923	hsa-miR-3163	hsa-miR-3613-3p	hsa-miR-367-5p
ASCRP3002516	0.0143651	0.240492	1.54455	up	hsa_circRNA_092372	hsa_circ_0000166	sense overlapping	chr1	+	186375214	186388209	NM_017847	C1orf27	AGTTGCAGTCCTTGCTGCGGGTATCTCCTTTCATTACTTCAGTGATTAGGATTCTGAAAA	250.833	127	7.49222	6.86504	261.5	199	292	111	114	156	7.53849	7.27494	7.66324	6.66767	6.98106	6.94639	hsa-miR-1277-5p	hsa-miR-3145-3p	hsa-miR-1303	hsa-miR-4528	hsa-miR-5787
ASCRP3002549	0.00891602	0.203549	1.59541	up	hsa_circRNA_065384	hsa_circ_0065384	exonic	chr3	+	48491442	48495818	NM_032166	ATRIP	ATAAACTGGCTGCTCCCTCTGTTTCCCATGTCAGGTGATCATAAGGTCCACAGATTATTA	2364.67	1017.33	10.8931	10.2192	2488	1791	2815	1097	569	1386	10.8998	10.6616	11.1179	10.2109	10.1336	10.3131	hsa-miR-6844	hsa-miR-627-3p	hsa-miR-942-5p	hsa-miR-373-3p	hsa-miR-6874-5p
ASCRP3002571	0.0445409	0.385451	2.39056	up	hsa_circRNA_407029		intergenic	chr7	+	153555574	153562137			ATAACTTGTCTCCAATATTTGACAGTGGTGATGTGAAGATTCTCAGCCCAGTGATGACGC	402.5	154.667	8.28494	7.02759	401.5	383	423	173	80	211	8.24276	8.3309	8.28114	7.43078	6.15982	7.49217	hsa-miR-574-5p	hsa-miR-5584-5p	hsa-miR-6867-5p	hsa-miR-1229-5p	hsa-miR-450a-2-3p
ASCRP3002720	0.0428019	0.379414	1.52567	up	hsa_circRNA_102380	hsa_circ_0047841	exonic	chr18	-	59739905	59751839	NM_012327	PIGN	ATATTGGGACAAGCTTTGATCTTGCCTCTGTCTATTGCTTTCTGACTGTGTTCAGTCCTT	127	76.6667	6.29882	5.68938	130	95	156	71	57	102	6.40793	6.04979	6.43875	5.76148	5.37205	5.93461	hsa-miR-500a-5p	hsa-miR-362-5p	hsa-miR-141-5p	hsa-miR-215-3p	hsa-miR-335-5p
ASCRP3002777	0.000348035	0.0777533	1.91069	up	hsa_circRNA_037798	hsa_circ_0037798	sense overlapping	chr16	-	8946801	8949183	NM_014316	CARHSP1	ATCAGCCATCTTTCTCCCAATAAATTTTTGTTTTGTGCAAGGTGTGGAAGGGGAGTATGT	2771	987.333	11.1294	10.1953	2918.5	2360	3034.5	1010	599	1353	11.1263	11.0462	11.2156	10.0647	10.2384	10.2827	hsa-miR-4459	hsa-miR-4741	hsa-miR-6797-5p	hsa-miR-532-3p	hsa-miR-7974
ASCRP3002846	0.00585334	0.172015	1.84121	up	hsa_circRNA_101238	hsa_circ_0004372	exonic	chr13	+	28748408	28752072	NM_175854	PAN3	ATCCTTGTTTAATGACTTTGGTGCCCTCAACATCTCTCAGAGACGAAAGTTCCAGGAATG	332.833	142.5	7.9719	7.09125	357	267.5	374	125.5	124	178	8.0405	7.75932	8.1159	6.84546	7.19391	7.23439	hsa-miR-320b	hsa-miR-320a	hsa-miR-138-5p	hsa-miR-593-5p	hsa-miR-320c
ASCRP3003137	0.00558887	0.167804	1.81872	up	hsa_circRNA_000792	hsa_circ_0000291	intronic	chr11	+	35163017	35163328	ENST00000263398	CD44	ATGTGCTTGTAAAAAGAGGGCCCTGGTGGTTTCCCTATAGTCTCTAGGGAAGTTTATTTG	253.833	117.167	7.51659	6.65367	275	211.5	275	113	87	151.5	7.62934	7.38584	7.53461	6.69809	6.38797	6.87495	hsa-miR-486-3p	hsa-miR-183-5p	hsa-miR-449c-5p	hsa-miR-873-3p	hsa-miR-186-3p
ASCRP3003261	0.00507829	0.163405	2.0939	up	hsa_circRNA_404454		intronic	chr1	-	22154945	22155327	ENST00000374695	HSPG2	ATTCTTCTCCCTGCTGGTACACCTGGGTCTCTGCCTCCCAGGCCCCTTTAGTAAGAGCAG	8153.5	2494.17	12.7341	11.6679	8950	6568	8942.5	2623.5	1235	3624	12.8808	12.4257	12.8959	11.4423	11.7663	11.7952	hsa-miR-328-5p	hsa-miR-4739	hsa-miR-939-5p	hsa-miR-6510-5p	hsa-miR-6797-5p
ASCRP3003705	0.021379	0.285673	1.77913	up	hsa_circRNA_051641	hsa_circ_0051641	exonic	chr19	-	47341422	47342835	uc002pft.1	AP2S1	CAATAAACCTGTGGTCCTGCCTGGCCTTCCGGAACTTTAAGATCATTTACCGCCGCTATG	825.667	357.333	9.36465	8.53347	892	712	873	390	196	486	9.39696	9.29442	9.40256	8.68035	8.09406	8.82601	hsa-miR-4685-5p	hsa-miR-5196-5p	hsa-miR-6089	hsa-let-7d-5p	hsa-miR-4747-5p
ASCRP3003909	0.0233509	0.294076	1.54173	up	hsa_circRNA_104710	hsa_circ_0006421	exonic	chr8	-	141889569	141935848	NM_153831	PTK2	CACCAGAGGAGTGGAAGCAGAACTGGGGCTCCCTTGCATCTTCCAGTTACAAATTCAGTG	451.667	218.833	8.44185	7.81729	450	380	525	195	159.5	302	8.40336	8.31702	8.60516	7.61008	7.72677	8.11503	hsa-miR-125a-3p	hsa-miR-134-5p	hsa-miR-301a-5p	hsa-miR-629-3p	hsa-miR-758-3p
ASCRP3004032	0.00192163	0.1404	1.62873	up	hsa_circRNA_009618	hsa_circ_0009618	exonic	chr1	-	8923293	8928116	NM_001428	ENO1	CACTGGGCAGAAACTGAACGTCACAGAACAAGAGAAGATTGACAAACTGATGATCGAGAT	102.167	63	5.89266	5.18891	108.5	89	109	57	53.5	78.5	5.99618	5.97913	5.70268	5.21583	5.19957	5.15133	hsa-miR-3157-5p	hsa-miR-6131	hsa-miR-6729-3p	hsa-miR-616-3p	hsa-miR-8083
ASCRP3004104	0.00244124	0.140787	1.6844	up	hsa_circRNA_102700	hsa_circ_0000994	exonic	chr2	-	40655612	40657444	NM_021097	SLC8A1	CAGAATGATGAAATTGTTAGGTTGTGACAGTTGGAAGTGTCATGTACAACATGCGGCGAT	86	55	5.5126	4.76037	85	75	98	50	48	67	5.50507	5.61218	5.42057	4.84117	4.87023	4.5697	hsa-miR-27b-3p	hsa-miR-27a-3p	hsa-miR-373-5p	hsa-miR-335-3p	hsa-miR-628-5p
ASCRP3004111	0.0107537	0.218391	1.51521	up	hsa_circRNA_103478	hsa_circ_0067492	exonic	chr3	+	136699307	136714398	NM_144717	IL20RB	CAGACACCTTGATGAAGTGGCCATTCTGCCTGCCCCTCAGAACCTCTCTGTACTCTCAAC	1138	505.667	9.83004	9.23052	1226	940.5	1247.5	486	368	663	9.85227	9.6805	9.95734	9.01935	9.34484	9.32736	hsa-miR-484	hsa-miR-212-5p	hsa-miR-331-3p	hsa-miR-891a-3p	hsa-miR-624-5p
ASCRP3004131	0.00533785	0.1668	1.51028	up	hsa_circRNA_100017	hsa_circ_0000008	exonic	chr1	-	1747194	1756938	NM_002074	GNB1	CAGACTCCAGATCTCACATTCTTGAAGGTGGCATTGAAGAGCACTAAGATCGGAAGATGA	173.5	98.5	6.87655	6.28174	170	148	202.5	97	78	120.5	6.86105	6.79709	6.97151	6.3531	6.0927	6.39941	hsa-miR-660-3p	hsa-miR-152-3p	hsa-miR-764	hsa-miR-148b-3p	hsa-miR-30c-1-3p
ASCRP3004197	0.033557	0.338176	1.74693	up	hsa_circRNA_401955		exonic	chr18	+	32386182	32392077	NM_001390	DTNA	CAGATCCTGTTTCTCCCAACAGGGAAGGCCATGGTAAAATTTCAGTATTTGCTGTCAAAA	681.333	301.333	9.05765	8.25282	714	552	778	321	167	416	9.06989	8.88975	9.2133	8.35314	7.80465	8.60068	hsa-miR-1277-5p	hsa-miR-3064-5p	hsa-miR-642a-5p	hsa-miR-6504-5p	hsa-miR-141-5p
ASCRP3004256	0.00931098	0.204964	1.6026	up	hsa_circRNA_008166	hsa_circ_0008166	exonic	chr12	+	104376576	104379506	NM_003211	TDG	CAGCAGTGAACCTTGTGGCTTCTCTTCAAATGGGCTAAGGAAGTGTTTGTTTATGTCAGG	119.5	72.3333	6.19389	5.51348	123.5	96	139	64	56	97	6.32038	6.10148	6.15982	5.45934	5.32183	5.75926	hsa-miR-6774-5p	hsa-miR-635	hsa-miR-3606-3p	hsa-miR-8058	hsa-miR-4716-5p
ASCRP3004284	0.00749639	0.187939	1.54702	up	hsa_circRNA_002010	hsa_circ_0000065	intronic	chr1	-	44713610	44717214	NM_001301700	ERI3	CAGCGGCATTGGCAATCCAAAGGGCTCAGCCTTGCTGATCCTCCTGCTCTGATGGGTCTC	140.333	80.6667	6.47367	5.84417	142	112	167	69	71	102	6.54041	6.27763	6.60297	5.69109	5.90683	5.93461	hsa-miR-328-5p	hsa-miR-296-3p	hsa-miR-764	hsa-miR-762	hsa-miR-361-3p
ASCRP3004313	0.00260759	0.141138	1.64559	up	hsa_circRNA_406739		exonic	chr6	+	15374347	15468949	NM_004973	JARID2	CAGGAAAGGAAAAACCCACAAACATGTTCACAACGGGCATGGATGACAGTGATGGGATTC	117.167	70	6.17344	5.45484	111	110	130.5	61	57	92	6.10148	6.31736	6.10148	5.37784	5.37205	5.61463	hsa-miR-6888-3p	hsa-miR-4743-3p	hsa-miR-6876-3p	hsa-miR-3064-5p	hsa-miR-4778-3p
ASCRP3004405	0.0144214	0.240492	1.63938	up	hsa_circRNA_404497		intronic	chr1	+	45241812	45242313	ENST00000372209	RPS8	CAGGTTCCTCTCCCTCACTTGCCTTGCTCTCCTTGGTGGGTGCGAGCGTGGGCCTGTCCG	16419.8	7247	13.7668	13.0537	18722.5	13365	17172	8373	2261	11107	13.8657	13.5878	13.8469	13.0194	12.8174	13.3241	hsa-miR-6859-5p	hsa-miR-4716-3p	hsa-miR-6834-5p	hsa-miR-4510	hsa-miR-3125
ASCRP3004436	0.00465721	0.163258	1.57989	up	hsa_circRNA_104055	hsa_circ_0001573	exonic	chr6	+	7176887	7189555	NM_001003698	RREB1	CAGTCATTTACCACCAATGGGAACATGCACAGGTTGCTCCGACTGTGTGTTCCAGGAGTG	106.667	65	5.94977	5.28995	109	81	130	57	53	85	6.07498	5.75482	6.01953	5.24148	5.21907	5.4093	hsa-miR-637	hsa-miR-328-5p	hsa-miR-623	hsa-miR-377-3p	hsa-miR-185-3p
ASCRP3004489	0.0107133	0.218391	1.56906	up	hsa_circRNA_100019	hsa_circ_0009362	exonic	chr1	-	1756835	1770677	NM_002074	GNB1	CAGTTACGGCAGGAGGCCGAGCAACTTAAGAACCAGATTCGAACAAATTTACATGTATTG	141.333	82.6667	6.51069	5.86079	137	123.5	163.5	68.5	80	99.5	6.45802	6.48914	6.58492	5.66051	6.12751	5.79435	hsa-miR-141-5p	hsa-miR-582-3p	hsa-miR-484	hsa-miR-660-3p	hsa-miR-22-5p
ASCRP3004494	0.000306317	0.0777533	1.60985	up	hsa_circRNA_405621		sense overlapping	chr17	+	66337415	66352945	NM_014960	ARSG	CAGTTCATCCAGCGTGCAAGGGTCTGCTTGTTTTCCCCTTGTGGTTTAATTCTACTTTTT	243.333	122	7.46004	6.77312	253	227	250	118.5	106.5	141	7.47774	7.52485	7.37755	6.77695	6.8397	6.70271	hsa-miR-7851-3p	hsa-miR-3192-5p	hsa-miR-1273h-5p	hsa-miR-6780a-5p	hsa-miR-4739
ASCRP3004667	0.0230493	0.29343	1.70852	up	hsa_circRNA_101201	hsa_circ_0029325	exonic	chr12	-	125270902	125284788	NM_005505	SCARB1	CATCTGCCAAATCCGGAGCCAAGTGCCCCCTTGTTTCTCTCCCATCCTCACTTCCTCAAC	18740.8	7637.33	13.953	13.1803	21497.5	14944	19781	7333	4516	11063	14.0608	13.7606	14.0377	12.8006	13.4277	13.3125	hsa-miR-503-5p	hsa-miR-574-5p	hsa-miR-484	hsa-miR-211-3p	hsa-miR-214-3p
ASCRP3004695	0.0156402	0.250653	1.99631	up	hsa_circRNA_062683	hsa_circ_0062683	exonic	chr22	-	26936754	26940641	NM_003595	TPST2	CATGAAGACCTCATTGGCAAGCCCGGTGGTGTCTCCCTGTCCAAGGCTCTGCCAGCAGAC	7120.33	2164.83	12.5335	11.5362	7992.5	5741.5	7627	2325.5	1357	2812	12.6644	12.2947	12.6415	11.2452	11.9586	11.4049	hsa-miR-3065-3p	hsa-miR-4722-3p	hsa-miR-766-3p	hsa-miR-3972	hsa-miR-593-5p
ASCRP3004722	0.0265474	0.31019	2.14001	up	hsa_circRNA_100191	hsa_circ_0012077	exonic	chr1	+	44054401	44054671	NM_002840	PTPRF	CATGATCGAGGCCACAGCCCAGGTCACAGTGAAAGTGCGCCGCGTGGCTCCTCGTTTCTC	1432.17	447.667	10.1894	9.0918	1368.5	1445	1483	402.5	457	483.5	10.0552	10.3261	10.1869	8.72479	9.70879	8.84182	hsa-miR-647	hsa-miR-588	hsa-miR-660-3p	hsa-miR-661	hsa-miR-552-3p
ASCRP3004743	0.0021898	0.1404	1.70669	up	hsa_circRNA_052165	hsa_circ_0052165	exonic	chr19	+	55420603	55420882	NM_004829	NCR1	CATGCCTGGTCTTTCCCCAGTGAGCCAGTGAAGCTCCTGGTCACAGAAATGTATGACACA	473.5	210	8.52681	7.7556	448	432.5	540	211.5	151	267.5	8.40956	8.51355	8.65731	7.75932	7.60916	7.89833	hsa-miR-1248	hsa-miR-141-5p	hsa-miR-942-5p	hsa-miR-653-3p	hsa-miR-1911-3p
ASCRP3004780	0.0222043	0.290041	1.7956	up	hsa_circRNA_051638	hsa_circ_0051638	exonic	chr19	-	47285639	47291842	NM_005628	SLC1A5	CATGGTTCTGGTCTCCTGGATCATGTGCGGCACGCCCGGGAGGCTTTCTCTGGCTGGTAA	458.5	204.667	8.48306	7.63859	438.5	441.5	495.5	224	124	266	8.38477	8.55234	8.51207	7.82441	7.1865	7.90487	hsa-miR-637	hsa-miR-5787	hsa-miR-762	hsa-miR-4738-5p	hsa-miR-4448
ASCRP3004844	5.53176e-05	0.0724692	2.24463	up	hsa_circRNA_405040		exonic	chr12	+	94562928	94580249	NM_005761	PLXNC1	CATTCGCTACAAAGAAAGAAGGGGATCAACCTGAAAGAGTCCAACCAATCGCATCATCTA	165.333	74	6.77627	5.60979	165	155	176	68.5	61.5	92	6.79655	6.86105	6.67121	5.67235	5.56216	5.59487	hsa-miR-6507-5p	hsa-miR-5571-5p	hsa-miR-3927-3p	hsa-miR-3190-5p	hsa-miR-4529-5p
ASCRP3004851	0.00121347	0.133767	1.71704	up	hsa_circRNA_004555	hsa_circ_0004555	intronic	chr3	+	23631224	23636741	NR_039621	MIR548AC	CATTCTTCGTTGTCTGTTTGGTCTCCAACTTGAAACTACTGACAAACAGCTGACCCTCTG	136.5	77	6.47202	5.69209	140.5	108.5	160.5	74	59	98	6.50775	6.32338	6.58492	5.73464	5.58238	5.75926	hsa-miR-6778-5p	hsa-miR-6856-5p	hsa-miR-3145-3p	hsa-miR-185-5p	hsa-miR-149-3p
ASCRP3005049	0.00412819	0.158982	1.7342	up	hsa_circRNA_104165	hsa_circ_0077526	exonic	chr6	-	105563560	105564743	NM_007073	BVES	CCAGCATGTCCTCTCTTCGTCACCATTATTGCAGATGATAACTGCAGATTTTTATGCTGG	340.167	156.5	8.00232	7.20805	367	283.5	370	152.5	115	202	8.08169	7.84181	8.08347	7.19309	7.0288	7.40228	hsa-miR-338-3p	hsa-miR-539-3p	hsa-miR-653-3p	hsa-miR-485-5p	hsa-miR-670-3p
ASCRP3005154	0.000144656	0.0724692	1.73395	up	hsa_circRNA_091840	hsa_circ_0091840	exonic	chrX	-	153576899	153583440	NM_001456	FLNA	CCCACTAGTTCTCTTCTCCAGCCAAGAGGAATAAAGTTTTGCTTCCATTGTGCTGGCATC	366	161	8.1256	7.33154	372	324	402	164	135	184	8.10415	8.07033	8.20231	7.32266	7.40441	7.26754	hsa-miR-185-3p	hsa-miR-6789-5p	hsa-miR-4741	hsa-miR-6829-5p	hsa-miR-6813-5p
ASCRP3005197	0.00343497	0.150785	1.60807	up	hsa_circRNA_103981	hsa_circ_0074428	exonic	chr5	+	145613012	145616995	NM_018989	RBM27	CCCCAGAACCTCCTTTACACAGTATCAGAACAAAGAGGATTTTGTGTACTTGGTGACCTT	172.5	94	6.88285	6.19752	164.5	161	192	85	88	109	6.78896	6.98106	6.87853	6.11542	6.38797	6.08917	hsa-miR-631	hsa-miR-765	hsa-miR-378a-3p	hsa-miR-378d	hsa-miR-422a
ASCRP3005201	0.0194036	0.279693	1.58783	up	hsa_circRNA_405327		exonic	chr15	-	43294752	43314999	NM_174916	UBR1	CCCCATTATTCCTTTGCAACCTCAAAAGATAAACAGGCTTTTCATATTCTGGCATTGGGT	115.167	70	6.10541	5.43835	103	100.5	142	60	67	83	5.94928	6.1446	6.22234	5.36331	5.73915	5.2126	hsa-miR-6809-3p	hsa-miR-4778-3p	hsa-miR-6761-5p	hsa-miR-3691-3p	hsa-miR-5706
ASCRP3005204	0.00308785	0.147779	1.62028	up	hsa_circRNA_404577		exonic	chr1	+	150244686	150246573	NM_001301039	C1orf54	CCCCCAGTTATGCTCCAGACAGACAGAAGAAAGGGATTCTTTTCAGTCTAGAAAAATGCT	331.333	154.333	7.9553	7.25906	337.5	319.5	337	155	139	169	7.92282	8.04575	7.89733	7.25264	7.43356	7.09097	hsa-miR-5196-3p	hsa-miR-6830-3p	hsa-miR-6873-3p	hsa-miR-6865-5p	hsa-miR-4753-3p
ASCRP3005234	0.0256179	0.306716	1.71498	up	hsa_circRNA_006766	hsa_circ_0006766	sense overlapping	chr7	-	75104453	76279715	NM_002991	CCL24	CCCTATCCCTTTTCCATATCTCCCAATTCTGATCATGTTGCCATTACAGGGGTAAGTTAG	2758.83	1021.67	11.1353	10.3571	3125	2652.5	2499	1283	697	1085	11.2452	11.2156	10.945	10.3937	10.6889	9.98856	hsa-miR-4739	hsa-miR-619-5p	hsa-miR-5787	hsa-miR-7851-3p	hsa-miR-3192-5p
ASCRP3005272	4.41439e-06	0.0160305	2.31574	up	hsa_circRNA_082317	hsa_circ_0082317	exonic	chr7	-	129519407	129520811	NM_003344	UBE2H	CCCTTTCAAATCTCCATCTATAGCATCGAGAGTAAACATGAGGTTACGATCCTGGGAGGA	300.667	111.667	7.79661	6.58514	298	270	334	104	96	135	7.7532	7.7797	7.85693	6.55838	6.61712	6.5799	hsa-miR-488-3p	hsa-miR-203a-5p	hsa-miR-664a-3p	hsa-miR-203b-5p	hsa-miR-6837-3p
ASCRP3005383	0.000179753	0.0724692	1.96404	up	hsa_circRNA_406192		intronic	chr22	-	36681397	36681703	ENST00000216181	MYH9	CCTCCCCAAGGTGGGTGCCAGGACTTCTCCCACTCTGGGCTCTGGCTGGAGCCACCACGG	2003.5	701.833	10.672	9.69815	2157.5	1740	2113	776.5	418	911	10.7192	10.5774	10.7192	9.72877	9.59089	9.77478	hsa-miR-328-5p	hsa-miR-6815-5p	hsa-miR-6804-5p	hsa-miR-6081	hsa-miR-6837-5p
ASCRP3005545	0.00330457	0.150615	1.543	up	hsa_circRNA_037447	hsa_circ_0037447	exonic	chr16	-	2147728	2147985	NM_000296	PKD1	CCTTTGTTGGACAGATGAAGAGTGACTTGTTTCTGGATGATTCTAAGAGGTGGCTGGGAG	123	76.6667	6.25957	5.63384	120	100	149	76	59	95	6.27763	6.18977	6.31132	5.77691	5.45934	5.66526	hsa-miR-770-5p	hsa-miR-4533	hsa-miR-4692	hsa-miR-6515-3p	hsa-miR-7847-3p
ASCRP3005811	0.0139148	0.23679	1.63705	up	hsa_circRNA_000858	hsa_circ_0000858	intergenic	chr18	+	76799640	76799724			CTAAGGTTCTTGTGGATGGTACTCTATGCTAAGGTTCTCGTGGCTGCTACCCTATGCTAA	308.833	147.833	7.83219	7.12109	298.5	332	296	154.5	111	178	7.75932	8.10306	7.63419	7.24473	6.9312	7.18733	hsa-miR-5092	hsa-miR-548b-3p	hsa-miR-770-5p	hsa-miR-374c-3p	hsa-miR-6516-5p
ASCRP3005838	0.00294049	0.14654	1.77083	up	hsa_circRNA_104499	hsa_circ_0082564	exonic	chr7	-	137569740	137570248	NM_194071	CREB3L2	CTACACAGCCTCCGTGGGACTCTCCTTCAGCAACTCCAGAAGCTTCAGACTTTGGTGATG	721.333	284.333	9.14401	8.31959	839	610	715	273	232	348	9.30263	9.04882	9.08059	8.1357	8.47657	8.3465	hsa-miR-612	hsa-miR-330-3p	hsa-miR-1296-5p	hsa-miR-298	hsa-miR-135b-3p
ASCRP3005877	0.0110298	0.219335	1.65207	up	hsa_circRNA_001871	hsa_circ_0001871	exonic	chr9	+	91940462	91949645	NM_001282689	SECISBP2	CTACCCAAAAGAATGTTTACTCAGTGCCTGGCTCCCAGTATCTTTATAACCAACCCAGTT	510.833	225.5	8.63547	7.9112	562.5	402	568	207	196	273.5	8.74342	8.40229	8.76071	7.70734	8.09406	7.9322	hsa-miR-153-5p	hsa-miR-3143	hsa-miR-5096	hsa-miR-8060	hsa-miR-7156-5p
ASCRP3005970	0.00222225	0.1404	1.68193	up	hsa_circRNA_002572	hsa_circ_0002572	exonic	chr1	+	66713142	66731770	NM_002600	PDE4B	CTAGTCAGCCTCCTGTCTCCAGAGTCAACCCACAAGCTTTGATGTGGAAAATGGCCCTTC	1403.33	580.333	10.1587	9.40858	1431	1186	1593	624	366	751	10.1091	10.0358	10.3312	9.38316	9.31854	9.52405	hsa-miR-8089	hsa-miR-4667-5p	hsa-miR-6077	hsa-miR-4700-5p	hsa-miR-4487
ASCRP3006008	0.0496232	0.408841	1.50495	up	hsa_circRNA_101948	hsa_circ_0005479	exonic	chr17	-	3955264	3961449	NM_015113	ZZEF1	CTATGCAGCGAAGAAATACTCCTACGGGTCCTTGCTCCCTGCCTTATCCTGTGTTCAGAC	950.833	428	9.56465	8.97493	1043	781.5	1028	371	351	562	9.64325	9.40123	9.64948	8.59773	9.25226	9.0748	hsa-miR-639	hsa-miR-513a-5p	hsa-miR-509-5p	hsa-miR-19b-2-5p	hsa-miR-19b-1-5p
ASCRP3006031	0.000547781	0.0932316	1.93742	up	hsa_circRNA_011222	hsa_circ_0011222	exonic	chr1	-	31414844	31423108	NM_014676	PUM1	CTATTTTAGAGGAGCTTCACCAGCACACAGAGCAGCTTGTACAGTTTGGCAGTCTTGAAC	191.667	89.3333	7.04446	6.09032	187	182	206	88	78	102	7.00185	7.15141	6.98011	6.17654	6.15982	5.93461	hsa-miR-1261	hsa-miR-1265	hsa-miR-3692-5p	hsa-miR-5706	hsa-miR-1204
ASCRP3006109	0.00490792	0.163258	2.23664	up	hsa_circRNA_400043	hsa_circ_0092303	intronic	chr19	-	3620270	3620690	ENST00000221899	CACTIN	CTCAGCCTCCTGTGCCTGCAGAGCCCACTGGGCAGGGCCCTCCCTTTCCAGGGCCTGGAG	2024.33	676.5	10.6963	9.53492	2212	1797	2064	703	334.5	992	10.7415	10.6652	10.6821	9.55642	9.1694	9.87894	hsa-miR-661	hsa-miR-328-3p	hsa-miR-149-3p	hsa-miR-617	hsa-miR-874-3p
ASCRP3006209	0.00629847	0.178077	1.52749	up	hsa_circRNA_400015	hsa_circ_0092313	intronic	chr10	+	81066401	81066641	ENST00000334512	ZMIZ1	CTCCCACAGTGTGCCTGCAACTTTCCTGCCCTCCTAGGGACAGAGTCCAGGTTCCTAGAG	766.167	351	9.22845	8.61728	914	621	763.5	354	248	451	9.43341	9.08347	9.16846	8.54302	8.59773	8.71108	hsa-miR-194-3p	hsa-miR-619-3p	hsa-miR-1301-5p	hsa-miR-490-5p	hsa-miR-422a
ASCRP3006230	0.00980188	0.207541	1.6238	up	hsa_circRNA_062980	hsa_circ_0062980	exonic	chr22	+	32871223	32881196	NM_001033024	FBXO7	CTCCGCTACTCTCACCTGTGTGCCTTTGGGAAACCTGATTGTTGTAAATGGGCCAAGTGC	360.5	173.833	8.10076	7.40138	391	304	386.5	176.5	122	223	8.18321	7.96553	8.15354	7.45599	7.14548	7.60268	hsa-miR-3171	hsa-miR-4666b	hsa-miR-6771-5p	hsa-miR-6787-3p	hsa-miR-509-3-5p
ASCRP3006231	0.00600229	0.172735	1.78254	up	hsa_circRNA_006652	hsa_circ_0006652	sense overlapping	chr5	+	134508189	134509862	NM_001277348	C5orf66	CTCCGGGCCAGGGCTGCTGATCTTCTCCTGAAGTCTCAGAACAGATGGCTGCCAAGTAGG	295.333	138	7.76997	6.93604	293	278	315	141	97	176	7.7296	7.826	7.75431	7.05435	6.63053	7.12323	hsa-miR-6813-5p	hsa-miR-6735-5p	hsa-miR-5197-3p	hsa-miR-7161-3p	hsa-miR-6747-3p
ASCRP3006246	0.00361177	0.153745	1.55546	up	hsa_circRNA_403374		exonic	chr5	-	79470776	79473886	NM_178276	SERINC5	CTCCTCCTGCTCGTGGAGTTTGCACATAAGTGGAACAAGAACTGATTCCTTTTTTTGAAG	483.333	230.667	8.55425	7.91691	482	479	489	249.5	161.5	281	8.49284	8.67639	8.49351	8.0021	7.74817	8.00045	hsa-miR-936	hsa-miR-6165	hsa-miR-1226-3p	hsa-miR-583	hsa-miR-7856-5p
ASCRP3006255	0.0143484	0.240492	1.95661	up	hsa_circRNA_058230	hsa_circ_0058230	exonic	chr2	+	219204505	219206867	NM_015488	PNKD	CTCCTGCCTCTTCTCAGGGGACCTGCTCTTCCTCTCTGGCTGTGGTACAGCCTGTACACC	8075.5	2917.17	12.7489	11.7805	8707.5	6979	8540	3247.5	985	4519	12.8174	12.6118	12.8174	11.8259	11.3727	12.1429	hsa-let-7e-5p	hsa-let-7c-5p	hsa-miR-6824-5p	hsa-miR-5088-5p	hsa-miR-4709-3p
ASCRP3006266	0.0022504	0.1404	1.6026	up	hsa_circRNA_100980	hsa_circ_0024731	exonic	chr11	+	123489400	123489932	NM_020716	GRAMD1B	CTCCTTGACCAGTCTGGTGCTGCTGGTCATCCTTAACATGATGCTCTTCTACAAACTCTG	193.667	102.333	7.06082	6.3804	183	172	226	96	80.5	130.5	6.97151	7.05616	7.15479	6.37933	6.23835	6.52352	hsa-miR-223-5p	hsa-miR-188-3p	hsa-miR-449c-5p	hsa-miR-338-3p	hsa-miR-627-3p
ASCRP3006375	0.0154056	0.249482	1.62905	up	hsa_circRNA_103468	hsa_circ_0067260	exonic	chr3	+	128973510	128973920	NM_016128	COPG1	CTCTGCCCTCGTGTCTTCCTTGCCTAACAAAAGACATGACTGGGAAAGAAGACAACTACC	941.833	423.333	9.5545	8.85047	924.5	872	1029	466.5	240	563.5	9.45035	9.56367	9.64948	8.95201	8.53007	9.06933	hsa-miR-135b-5p	hsa-miR-135a-5p	hsa-miR-107	hsa-miR-103a-3p	hsa-miR-557
ASCRP3006394	0.017166	0.26273	1.65496	up	hsa_circRNA_022981	hsa_circ_0022981	exonic	chr11	-	66133406	66133702	NM_001532	SLC29A2	CTCTTACTTCCTGTGGATCTGGCTGACAGCGCTGTGCCTTGTGTTGGTCTTCACAGTCAC	108.667	65.6667	5.97508	5.24829	105	84	137	57	51	89	5.98673	5.83703	6.10148	5.19793	4.98477	5.56216	hsa-miR-4271	hsa-miR-484	hsa-miR-4511	hsa-miR-6780b-5p	hsa-miR-345-5p
ASCRP3006395	0.0202511	0.282874	1.71685	up	hsa_circRNA_000200	hsa_circ_0000670	intronic	chr16	+	9199043	9199243	ENST00000327827	C16orf72	CTCTTAGGGTTCATACCTCTAATTCATGTGGTTAAGACAGTGTTGTGTTGAAGGGACTGT	99.5	61.3333	5.83932	5.05956	104	69	125.5	58	46	80	5.96956	5.50771	6.04069	5.21583	4.81151	5.15133	hsa-miR-652-5p	hsa-miR-570-5p	hsa-miR-221-3p	hsa-miR-202-3p	hsa-miR-586
ASCRP3006416	0.000151478	0.0724692	1.52113	up	hsa_circRNA_104230	hsa_circ_0078346	exonic	chr6	-	154743639	154744117	NM_173515	CNKSR3	CTCTTGTACAGTCTCCTGCAGACAGATCTCAGAAGATTCATGCTGGTGACGAAGTCATTC	115	71.6667	6.12943	5.52429	111	101	133	68	60	87	6.10148	6.17487	6.11195	5.57735	5.54166	5.45387	hsa-miR-92a-2-5p	hsa-miR-103a-2-5p	hsa-miR-412-3p	hsa-miR-802	hsa-miR-328-5p
ASCRP3006524	0.0077322	0.190347	1.71286	up	hsa_circRNA_002271	hsa_circ_0002271	exonic	chr2	-	20974569	20990158	NM_021925	C2orf43	CTGAGCTCCCGGTAACCCAGGTTTTTCTGCCTTTTATGTGCCATTTGCAAAGGCTTTATA	188.833	95.5	7.02465	6.24824	195	150.5	221	82	85.5	119	7.08567	6.79438	7.19391	6.04797	6.37789	6.31887	hsa-miR-4677-5p	hsa-miR-22-3p	hsa-miR-338-3p	hsa-miR-125b-2-3p	hsa-miR-5707
ASCRP3006563	0.00252601	0.140787	1.65938	up	hsa_circRNA_101632	hsa_circ_0005889	exonic	chr15	+	85657103	85661070	NM_002605	PDE8A	CTGATGTGCTTCATGCCACTGCCTATTTTCTCTCCAAGGAGAGGATAAAGGTAATCAATA	161	88.3333	6.76445	6.03381	159	139	185	81	69	115	6.75262	6.71421	6.82651	5.99052	5.88054	6.23037	hsa-miR-432-5p	hsa-miR-34c-5p	hsa-miR-759	hsa-miR-203a-5p	hsa-miR-624-3p
ASCRP3006651	0.00798551	0.191741	1.77378	up	hsa_circRNA_006118	hsa_circ_0006118	sense overlapping	chr3	+	124456414	124463050	NM_000373	UMPS	CTGCTTGGATTCTTCCACAGGGCCTGTGAACTAAGCGTCTTGTAGAAGGAACTATTAATC	82.3333	51.5	5.43696	4.61013	83	63	101	42	45.5	67	5.54938	5.30216	5.45934	4.32116	4.83697	4.67228	hsa-miR-6778-3p	hsa-miR-619-5p	hsa-miR-1303	hsa-miR-612	hsa-miR-3135b
ASCRP3006673	0.0100181	0.211025	1.53032	up	hsa_circRNA_102196	hsa_circ_0045737	exonic	chr17	-	73897062	73898235	NM_032478	MRPL38	CTGGAGCCAGATGCTGAGTACCTCCACTGGCTGCTATCCCAAAGAGAAGATTGATATTGG	112.333	68.3333	6.04279	5.42895	121	83	133	62	57.5	85.5	6.25261	5.79543	6.08032	5.42057	5.43732	5.42897	hsa-miR-877-3p	hsa-miR-365a-5p	hsa-miR-512-5p	hsa-miR-128-1-5p	hsa-miR-128-3p
ASCRP3006708	0.00084065	0.111853	1.63904	up	hsa_circRNA_102121	hsa_circ_0044556	exonic	chr17	-	48271490	48272189	NM_000088	COL1A1	CTGGCAGCCCTGGTCCTGATGGCAAAACTGGCCCCCCTGGCCCTGTTGGTGTTCAAGGAC	2008	818	10.6926	9.97974	2077	1929.5	2017.5	869	564	1021	10.6714	10.7616	10.6448	9.8996	10.1209	9.91874	hsa-miR-412-3p	hsa-miR-214-3p	hsa-miR-194-3p	hsa-miR-761	hsa-miR-362-5p
ASCRP3006721	0.0302191	0.322118	1.80728	up	hsa_circRNA_102928	hsa_circ_0058495	exonic	chr2	+	227729319	227779067	NM_032276	RHBDD1	CTGGGACCGAGGTTCAGCCGTCTGTATATCTCCCCAGATACCTGAAACTGACCACCTGAG	1234	455	9.96814	9.11432	1331	1130	1241	418	424	523	10.0222	9.95334	9.92882	8.7819	9.62235	8.93871	hsa-miR-103a-2-5p	hsa-miR-525-5p	hsa-miR-182-5p	hsa-miR-520a-5p	hsa-miR-22-5p
ASCRP3006869	0.00400039	0.158715	1.83549	up	hsa_circRNA_103502	hsa_circ_0001358	exonic	chr3	+	169694733	169706147	NM_003262	SEC62	CTGTTTTGTAGCCAGTATTCTTCTCCTTGCTGTTGCTTCAAAAGCAGTGGACTGTCTTTT	323.667	140.333	7.91571	7.03954	353	248	370	135	113	173	8.02605	7.64384	8.07725	7.00138	6.97008	7.14718	hsa-miR-103a-2-5p	hsa-miR-335-3p	hsa-miR-429	hsa-miR-367-5p	hsa-miR-187-5p
ASCRP3006921	0.00658754	0.179467	1.61171	up	hsa_circRNA_401586		exonic	chr16	+	29916172	29917448	uc002duu.3	ASPHD1	CTTATGTCTTCTCCTAGTACAACCAAACAGGCCTAAAGATCCCTCCTGGCTGTGAGCTGG	353.167	166	8.05889	7.3703	398.5	324	337	152	141	205	8.2266	8.06338	7.8867	7.19309	7.48077	7.43704	hsa-miR-6867-5p	hsa-miR-6877-3p	hsa-miR-6849-3p	hsa-miR-6819-5p	hsa-miR-6752-3p
ASCRP3007219	0.0127534	0.229084	1.59017	up	hsa_circRNA_101031	hsa_circ_0007478	exonic	chr12	-	27143382	27152609	NM_016551	TM7SF3	CTTTGAGGCAGGAGAGGGTAGTTGTGCTTCCCTAGACTCTCCTTTCCAATTCCTCGGAAA	289.667	140.5	7.73057	7.06139	330	231	308	123	126	172.5	7.90788	7.54687	7.73695	6.83812	7.22799	7.11805	hsa-miR-412-3p	hsa-miR-651-3p	hsa-miR-765	hsa-miR-487a-3p	hsa-miR-619-3p
ASCRP3007224	0.00808144	0.193127	2.15268	up	hsa_circRNA_058741	hsa_circ_0058741	exonic	chr2	+	234054804	234091145	NM_005541	INPP5D	CTTTGCCACATTTGAGGCAGGAGTCACTTCCCAGTTTGTCTCCAAGAACGCAGGTTCCTG	444.333	158.5	8.43121	7.32508	464	364	505	141	160.5	174	8.45583	8.26638	8.57143	7.05435	7.73356	7.18733	hsa-miR-1205	hsa-miR-6754-5p	hsa-miR-4474-3p	hsa-miR-223-3p	hsa-miR-4728-5p
ASCRP3007262	0.0342061	0.340106	1.63135	up	hsa_circRNA_043898	hsa_circ_0043898	exonic	chr17	-	40879652	40882936	NM_001991	EZH1	CTTTTCTCAAAAAGCTGGACACCTGTTCTGCTGTTGTGTCCTGCCATTCTCCTGAAGAAC	344.5	161.667	7.99669	7.29062	426	250.5	357	146.5	125.5	213	8.32116	7.66354	8.00538	7.13696	7.21267	7.52223	hsa-miR-6839-3p	hsa-miR-3121-5p	hsa-miR-22-5p	hsa-miR-5010-5p	hsa-miR-6782-3p
ASCRP3007317	0.00497684	0.163258	1.6824	up	hsa_circRNA_029031	hsa_circ_0029031	exonic	chr12	+	122372152	122406075	NM_144668	WDR66	GAAAATCACCTTAAGGGCCACGCCAATATTATCTCCTGCCTCTGCGTCAGTGAAGACAGG	566.667	244.667	8.79069	8.04018	586.5	459.5	654	228	202	304	8.80963	8.61531	8.94714	7.85407	8.13783	8.12863	hsa-miR-6766-5p	hsa-miR-6844	hsa-miR-6730-5p	hsa-miR-4685-5p	hsa-miR-3180-5p
ASCRP3007579	0.00424423	0.159307	1.62152	up	hsa_circRNA_104086	hsa_circ_0003738	exonic	chr6	+	25420341	25435832	NM_017640	LRRC16A	GAAGATATTTCCTGGCCTCTCTCCAGTGTCCTTACATCATGCCGAGCCTTCCTTGTAACA	1935.33	810	10.6153	9.91792	2104	1591	2111	792.5	534.5	1103	10.6889	10.4454	10.7115	9.75182	9.99223	10.0097	hsa-miR-122-3p	hsa-miR-490-5p	hsa-miR-92a-2-5p	hsa-miR-562	hsa-miR-302c-3p
ASCRP3007656	0.00595641	0.17263	1.58524	up	hsa_circRNA_403715		exonic	chr6	+	138528178	138531178	NM_020340	ARFGEF3	GAAGTGATGAAGGGAGAAATGCCTGCTGCCTCTCCAGTTGGCTTTGGAATCCAAGAATGT	1097	491.167	9.78477	9.12007	1124	966	1201	518	291.5	664	9.73032	9.75182	9.87216	9.11525	8.92059	9.32436	hsa-miR-646	hsa-miR-544a	hsa-miR-324-5p	hsa-miR-4802-3p	hsa-miR-3186-5p
ASCRP3007678	0.00225738	0.1404	2.04131	up	hsa_circRNA_058819	hsa_circ_0058819	exonic	chr2	-	238243268	238268802	NM_004369	COL6A3	GAAGTTTCAGTACAAGGTGAGCGTGGTCCGCCTGGTGTGAACGGCACTCAAGGTTTCCAG	169.167	80.5	6.83633	5.80683	164	148	195.5	80	59.5	102	6.79655	6.81161	6.90083	5.96765	5.51824	5.93461	hsa-miR-597-3p	hsa-miR-4768-5p	hsa-miR-6783-3p	hsa-miR-6809-3p	hsa-miR-6780a-3p
ASCRP3007732	0.0146611	0.241171	1.54828	up	hsa_circRNA_102443	hsa_circ_0049282	exonic	chr19	-	10694281	10694746	NM_005498	AP1M2	GAATGCCAATGCCTCCCTGGTGTACTCCTTCCTGTATAAGACAATAGAGCCATTGATCAG	1435	626.667	10.1991	9.56843	1545	1191	1569	600	475	805	10.2465	10.0439	10.3068	9.32549	9.77478	9.60501	hsa-miR-588	hsa-miR-744-5p	hsa-miR-373-3p	hsa-miR-1185-2-3p	hsa-miR-1185-1-3p
ASCRP3007780	0.00554503	0.167804	1.64145	up	hsa_circRNA_104474	hsa_circ_0082179	exonic	chr7	+	128282270	128289036	NR_024368	LINC01000	GAATTTTCGTATACGTGGATTCCAGAGGGGTGACAGTGAAACCTGGATCTACCATGAAAG	168.5	91.1667	6.84007	6.1251	166	159	180.5	90.5	70	113	6.82651	6.92775	6.76594	6.26439	5.88054	6.23037	hsa-miR-30b-3p	hsa-miR-512-5p	hsa-miR-20b-3p	hsa-miR-377-5p	hsa-miR-345-3p
ASCRP3007855	0.000565762	0.0932316	1.97235	up	hsa_circRNA_401801		exonic	chr17	-	40278772	40282608	NM_004583	RAB5C	GACATCAGCAAAGACTGCAATGAACGTGAACGAAATCTTCATGGCAATAGTTGGAGGTCC	140.5	70.8333	6.53765	5.55773	137.5	127	157	63.5	56	93	6.47839	6.56728	6.56728	5.5287	5.41213	5.73238	hsa-miR-185-3p	hsa-miR-7161-3p	hsa-miR-3666	hsa-miR-5001-3p	hsa-miR-7113-5p
ASCRP3007912	0.00274601	0.142396	1.86648	up	hsa_circRNA_401117		exonic	chr12	+	133721019	133728490	NM_015394	ZNF10	GACCCATCCTGCTTTGTCTCCTCAGCACTCTGCTGTCACTCAAGGAAGTATCATCAAGAA	1713.83	619.167	10.4463	9.54598	1838	1385	1918.5	613.5	447	797	10.4723	10.266	10.6006	9.36313	9.6865	9.58832	hsa-miR-4677-5p	hsa-miR-6733-3p	hsa-miR-199a-5p	hsa-miR-578	hsa-miR-657
ASCRP3007960	0.00151237	0.1404	1.74537	up	hsa_circRNA_042265	hsa_circ_0042265	exonic	chr17	-	17787947	17797124	NM_001082968	TOM1L2	GACGCTCTGTCTCCCATACACACACCACAGCGGGTGCTGGAGACATGTGTGAAGAACTGT	1496.33	615.667	10.2619	9.45841	1565.5	1428.5	1495	698	353	796	10.2621	10.3183	10.2055	9.54158	9.2616	9.57206	hsa-miR-30b-3p	hsa-miR-1233-5p	hsa-miR-3689b-3p	hsa-miR-3689c	hsa-miR-6788-5p
ASCRP3007966	0.00271	0.142396	1.75081	up	hsa_circRNA_092437	hsa_circ_0000741	exonic	chr17	+	7402357	7402810	NM_000937	POLR2A	GACGTCTTCCTGGAGCGGGTGGAACGGCACATGTGTGATGGGGACATTGTTATCTTCAAC	536.5	229.833	8.70949	7.90147	560	440.5	609	239	161.5	289	8.73752	8.54495	8.846	7.9464	7.73751	8.0205	hsa-miR-7153-3p	hsa-miR-2113	hsa-miR-3928-3p	hsa-miR-4715-5p	hsa-miR-514a-5p
ASCRP3008043	0.00943031	0.205082	2.0083	up	hsa_circRNA_000367	hsa_circ_0000367	exonic	chr11	-	124517260	124518071	NM_170601	SIAE	GACTTGTCCAGGTCCATTCCATACGATTCTGTAACTGGTCCCAGTAAGCACTCTGTTCTC	666.5	251.833	9.01332	8.00735	672	543.5	784	227	166	362.5	8.98489	8.84888	9.20619	7.85407	7.7868	8.38117	hsa-miR-331-3p	hsa-miR-4646-5p	hsa-miR-4797-5p	hsa-miR-3919	hsa-miR-3190-3p
ASCRP3008077	0.00668158	0.180823	2.52445	up	hsa_circRNA_102485	hsa_circ_0050102	exonic	chr19	+	18459757	18466821	uc002nir.1	PGPEP1	GAGAAGCACAGTCCACAGAGATGGGATCTCACTATATTGCCCTGGCTGGTCTTGAACTTC	3792	1117.83	11.5632	10.2272	4103.5	3191	4081.5	1193	472	1688.5	11.6143	11.4525	11.6227	10.294	9.75988	10.6277	hsa-miR-103a-2-5p	hsa-miR-663a	hsa-miR-342-3p	hsa-miR-188-3p	hsa-miR-30b-3p
ASCRP3008084	0.027166	0.31019	1.72169	up	hsa_circRNA_059914	hsa_circ_0059914	exonic	chr20	-	32878137	32881962	NM_000687	AHCY	GAGAAGGTGAACATCAAGCCGCAGGTGCAGTGGTCCAGCTGCAACATCTTCTCCACCCAG	1523.67	658.333	10.2918	9.50793	1549	1276	1746	715	324	936	10.2502	10.1398	10.4852	9.59354	9.11525	9.81498	hsa-miR-377-5p	hsa-miR-6086	hsa-miR-4756-3p	hsa-miR-103b	hsa-miR-767-3p
ASCRP3008218	0.0241023	0.298015	1.66171	up	hsa_circRNA_017469	hsa_circ_0017469	exonic	chr10	+	1170157	1170964	NM_014023	WDR37	GAGCAGCCGACAGCACTGTGACTTCTGCCGTGTTCACCGTGGGAGACAACGTGGTTTCAG	224.833	112.667	7.33549	6.60282	209	247	218.5	122	83	133	7.19555	7.64143	7.16948	6.82068	6.34277	6.64502	hsa-miR-1275	hsa-miR-323b-5p	hsa-miR-4665-5p	hsa-miR-5698	hsa-miR-5096
ASCRP3008267	0.0165878	0.25922	1.69448	up	hsa_circRNA_101328	hsa_circ_0007750	exonic	chr14	-	24735635	24737825	NM_004581	RABGGTA	GAGCTGCTACTGTGCAACAACCCTCTGTGACCTGCCTGCTGCCTCCCTCAACGACCAGTT	6707.5	2433	12.4331	11.6722	7223.5	5562	7337	2554.5	1392	3352.5	12.4808	12.2434	12.575	11.3975	11.9664	11.6528	hsa-miR-615-5p	hsa-miR-761	hsa-miR-593-5p	hsa-miR-766-3p	hsa-miR-646
ASCRP3008328	0.00935414	0.204964	1.65011	up	hsa_circRNA_001308	hsa_circ_0001308	exonic	chr3	-	52771601	52773650	NM_003157	NEK4	GAGGAGGAGGATGAATTTGATAGAGAGGAAAGGTCAGACAAATGAAATTAATGCCTTGGT	190.5	100.5	7.04347	6.3209	202.5	173	196	101	74	126.5	7.12237	7.04709	6.96094	6.42342	6.03153	6.50775	hsa-miR-4452	hsa-miR-6839-3p	hsa-miR-6757-3p	hsa-miR-4772-3p	hsa-miR-877-3p
ASCRP3008620	0.0215176	0.285852	2.98597	up	hsa_circRNA_051799	hsa_circ_0051799	exonic	chr19	+	49458943	49464519	NM_004324	BAX	GATGACCCTCTGACCCTAGCTCTTTCCTTTTTTTTTTTTTTTCATCCAGGATCGAGCAGG	8387.17	1707.17	12.675	11.0968	10322	4711.5	10128	1502.5	1003	2616	13.0194	11.986	13.0194	10.5889	11.4364	11.265	hsa-miR-6879-5p	hsa-miR-6722-3p	hsa-miR-4710	hsa-miR-4632-5p	hsa-miR-328-5p
ASCRP3008640	0.00813688	0.193252	1.7789	up	hsa_circRNA_104634	hsa_circ_0084615	exonic	chr8	-	62593526	62596747	NM_004318	ASPH	GATGATGCCAAAGTTTTATTAGAGACAAAGCATGGAGGACACAAGAATGGGAGGAAAGGC	323.5	141	7.91871	7.08772	325.5	341	304	140	131	152	7.88263	8.15269	7.7208	7.06696	7.29536	6.90083	hsa-miR-384	hsa-miR-670-3p	hsa-miR-548c-3p	hsa-miR-145-3p	hsa-miR-376a-5p
ASCRP3008792	0.00703244	0.183289	2.52668	up	hsa_circRNA_007293	hsa_circ_0007293	exonic	chr17	-	46109521	46111310	NM_016429	COPZ2	GATTGTGGATGGCGGTATTATGATGACACATTCCCCTCCATGAAGGAGCAGATGGTTTTC	859	268.833	9.41554	8.0783	840	884	853	328.5	149	329	9.31382	9.57994	9.35287	8.40336	7.58838	8.24316	hsa-miR-22-5p	hsa-miR-6758-3p	hsa-miR-26b-3p	hsa-miR-4677-5p	hsa-miR-6794-3p
ASCRP3009002	0.00448445	0.163258	1.78254	up	hsa_circRNA_405540		intronic	chr17	-	13433380	13434744	ENST00000284110	HS3ST3A1	GCATTTCTTCTTCTGAGATCAAGCCCCTGGTCTTTCTCCTTTTCCTAATGATATCGGGAT	2223.67	844.667	10.7925	9.95855	2406	1748	2517	830	505	1199	10.8384	10.5889	10.9502	9.83513	9.88963	10.1509	hsa-miR-4753-3p	hsa-miR-211-5p	hsa-miR-204-5p	hsa-miR-1200	hsa-miR-4504
ASCRP3009018	0.0450571	0.388451	1.53851	up	hsa_circRNA_045999	hsa_circ_0045999	exonic	chr17	+	78199635	78201759	NM_173626	SLC26A11	GCCACGACAGAACCTGCTGGGACTACAGAACATCCCCAGGCCGTTCTTCCTGCAGGTGTA	221	114.667	7.27293	6.6514	228.5	181	253.5	91	111	142	7.32266	7.14633	7.34981	6.25577	6.95028	6.74816	hsa-miR-6720-5p	hsa-miR-1972	hsa-miR-4711-5p	hsa-miR-6838-5p	hsa-miR-6805-5p
ASCRP3009065	0.0282872	0.312278	1.52979	up	hsa_circRNA_403328		exonic	chr5	-	54786787	54786942	NM_176895	PPAP2A	GCCCATTTCCTCTCTTCCATGCCTATGGCTGTTCTAAAATTGGGCCAAATATATCCATTT	896	395.667	9.48079	8.86746	924	786	978	390.5	347.5	449	9.45464	9.41221	9.57553	8.68299	9.21896	8.70043	hsa-miR-4632-5p	hsa-miR-600	hsa-miR-3681-5p	hsa-miR-146a-3p	hsa-miR-1224-5p
ASCRP3009072	0.0312061	0.326229	1.67496	up	hsa_circRNA_001984	hsa_circ_0001984	exonic	chr6	+	150092297	150117636	NM_005389	PCMT1	GCCCCTGTTGTACCCCAGGCGAAAATGGAATCATCAAGACAGATAAAGTATTTGAAGTGA	320	155.5	7.89696	7.15283	353	267	340	169	99.5	198	8.01981	7.76872	7.90236	7.37212	6.71935	7.36703	hsa-miR-155-3p	hsa-miR-6813-5p	hsa-miR-6085	hsa-miR-3137	hsa-miR-541-5p
ASCRP3009183	0.000980535	0.121662	1.77227	up	hsa_circRNA_001826	hsa_circ_0001190	exonic	chr21	+	38792600	38794168	uc031rvi.1	DYRK1A	GCTATACCAAGTAGATGCTCACTTTCGACTGAGTGTTATAGTTTTGCCGCTGGACTCTTC	105.167	62.5	5.94068	5.11508	102	89	124.5	57.5	49	81	5.94928	5.95994	5.91283	5.24148	4.93061	5.17315	hsa-miR-708-5p	hsa-miR-28-5p	hsa-miR-586	hsa-miR-539-5p	hsa-miR-665
ASCRP3009378	0.0158543	0.252587	1.78768	up	hsa_circRNA_000554	hsa_circ_0000376	intronic	chr12	-	11199618	11248400	uc001qzf.2	PRB4	GGAATAGACTCCATCTATCCATATGAGAGTTGGATTCTCACTCTGTTGTCCACGCTGGAG	167.667	84.6667	6.81092	5.97283	182	118	203	71	75	108	6.95028	6.4546	7.02788	5.76148	6.06783	6.08917	hsa-miR-153-5p	hsa-miR-619-5p	hsa-miR-29b-2-5p	hsa-miR-329-5p	hsa-miR-635
ASCRP3009403	0.00490474	0.163258	1.8323	up	hsa_circRNA_100013	hsa_circ_0006869	exonic	chr1	-	1735857	1756938	NM_002074	GNB1	GGACACACAGATCTCACATTCTTGAAGGTGGCATTGAAGAGCACTAAGATCGGAAGATGA	157.5	80.5	6.70411	5.83045	148.5	146	178	74	60	107.5	6.61957	6.76373	6.72902	5.91083	5.54166	6.03886	hsa-miR-660-3p	hsa-miR-152-3p	hsa-miR-764	hsa-miR-148b-3p	hsa-miR-30c-1-3p
ASCRP3009450	0.000469969	0.0853568	2.62702	up	hsa_circRNA_103110	hsa_circ_0004771	exonic	chr21	-	16386664	16415895	NM_003489	NRIP1	GGAGACAGACGGAAGTGTTTGGATTGTGAGCTATTTCAGAACTGTTCTCAGGACTCATTA	184.667	73.3333	6.99935	5.60592	175	183	196	72	62	86	6.88871	7.13782	6.97151	5.82224	5.54166	5.45387	hsa-miR-653-5p	hsa-miR-339-5p	hsa-miR-330-5p	hsa-miR-595	hsa-miR-629-3p
ASCRP3009542	0.0292422	0.317028	1.57312	up	hsa_circRNA_407098		exonic	chr8	+	92301363	92330608	NM_052832	SLC26A7	GGATTCTTTTATGATTGGCCTTTGCTGTTCTCTCATCTGTGCACCCAGTGTTTGGTTTAT	289.667	141	7.72441	7.07078	271	279	319	149	130	144	7.57741	7.826	7.76982	7.16488	7.32753	6.71992	hsa-miR-4496	hsa-miR-152-5p	hsa-miR-4717-3p	hsa-miR-4261	hsa-miR-550a-5p
ASCRP3009580	0.0218193	0.288224	1.66816	up	hsa_circRNA_405304		sense overlapping	chr15	+	30875096	30938498	NR_026858	ULK4P1	GGCCACCAGGCTTCTCCTTTCCCCGCTGATAATGAAACAACCACCATCGGTTAAATTTGA	1216.83	491.833	9.95093	9.21267	1244	1038	1368.5	442	406.5	627	9.88963	9.85409	10.1091	8.88149	9.52511	9.23141	hsa-miR-619-5p	hsa-miR-4739	hsa-miR-7851-3p	hsa-miR-1273g-3p	hsa-miR-3192-5p
ASCRP3009595	0.0227258	0.292963	1.58599	up	hsa_circRNA_406936		exonic	chr7	-	32695598	32718742	NR_036680	DPY19L1P1	GGCCTGGTTACAGTGTTGTGCTTCTTTTTCAGTCATGGAGAGGGACTGTATTATTCCTAT	130.167	76.5	6.37369	5.7083	133	111	146.5	75	56.5	98	6.43597	6.31736	6.36773	5.8744	5.34568	5.90482	hsa-miR-30d-3p	hsa-miR-136-5p	hsa-miR-6857-3p	hsa-miR-223-3p	hsa-miR-150-5p
ASCRP3009597	0.00961431	0.205701	1.63078	up	hsa_circRNA_403751		exonic	chr6	+	170873632	170878867	NM_003194	TBP	GGCCTTGTGCTCACCCACCAACAATTTAGTAGAAATATTGTATCCACAGTGAATCTTGGT	221.667	116.333	7.31442	6.60886	230	193.5	241.5	112	87	150	7.34131	7.24077	7.36119	6.63417	6.34277	6.84963	hsa-let-7c-3p	hsa-miR-149-5p	hsa-miR-26b-3p	hsa-miR-301b-3p	hsa-miR-301a-3p
ASCRP3009795	0.00901182	0.203839	2.64049	up	hsa_circRNA_081069	hsa_circ_0081069	exonic	chr7	+	94027693	94037203	NM_000089	COL1A2	GGTGAACCTGGTGCCCCTGGTGAAAATGGAACTCCAGGTCAAACAGAAACTGTAAGAAAG	316	112	7.88659	6.48579	301	302	345	119	71	146	7.77092	7.95273	7.93613	6.76594	5.90683	6.7846	hsa-miR-4733-3p	hsa-miR-665	hsa-miR-5096	hsa-miR-412-3p	hsa-miR-4459
ASCRP3009906	0.0174303	0.265285	1.59666	up	hsa_circRNA_101457	hsa_circ_0004934	exonic	chr15	-	20671447	20671623	NR_036432	HERC2P3	GTAGATGCCTCCTCTGTGTAGCTCTCCGACGTCTCATAAGCTTTTGTCTGGTCCTCTGAG	867.667	393.167	9.42306	8.748	914	733	956	374	240	565.5	9.4246	9.32642	9.51816	8.61715	8.55362	9.07324	hsa-miR-650	hsa-miR-579-5p	hsa-miR-376c-3p
ASCRP3009907	0.0461081	0.393774	1.68609	up	hsa_circRNA_006703	hsa_circ_0006703	exonic	chr15	+	28874411	28874587	ENST00000529537	HERC2P9	GTAGATGCCTCCTCTGTGTAGCTCTCCGACGTCTCATAAGCTTTTGTGTGGTCCTCTGAG	888.167	402	9.46538	8.7117	974.5	722	968	376	219	611	9.53818	9.30738	9.55058	8.62448	8.32586	9.18477	hsa-miR-3202	hsa-miR-6782-5p	hsa-miR-8068	hsa-miR-3612	hsa-miR-6772-5p
ASCRP3009992	0.00648881	0.179166	1.61171	up	hsa_circRNA_008198	hsa_circ_0008198	exonic	chr20	-	1433137	1435777	NM_016143	NSFL1C	GTCAGAAACTGGGCAGGTTTTATGCTGGGGGCTCAGAGAGAAGTGGACAGCAGATTGTTG	131.833	77	6.40109	5.7125	134.5	123	138	77	62	92	6.39941	6.51697	6.28689	5.9405	5.58238	5.61463	hsa-miR-1306-5p	hsa-miR-1236-3p	hsa-miR-6843-3p	hsa-miR-2467-5p	hsa-miR-4686
ASCRP3010095	0.00954552	0.205304	1.80741	up	hsa_circRNA_102484	hsa_circ_0005571	exonic	chr19	+	18285849	18286507	NM_006332	IFI30	GTCTGCATGGAAGAGTTTGAGGACATGGAGAGAAGTCTGCCACTAACAGGCAATCTATAC	114.667	65.5	6.141	5.28707	113.5	100.5	130	56.5	62	78	6.11889	6.17487	6.12923	5.17315	5.64378	5.04428	hsa-miR-520f-3p	hsa-miR-593-5p	hsa-miR-483-3p	hsa-miR-877-3p	hsa-miR-23b-3p
ASCRP3010100	0.00493691	0.163258	1.84134	up	hsa_circRNA_101584	hsa_circ_0036200	exonic	chr15	-	72509749	72511451	NM_002654	PKM	GTCTGGAATGAATGTGGCTCGTCTGAACTTCTCTCATGGAACTCATGAGGACCTCAGCAG	185	91.8333	6.98128	6.10052	182	186	187	92	71	112.5	6.96287	7.15816	6.8228	6.27763	5.86412	6.15982	hsa-miR-1301-3p	hsa-miR-449c-5p	hsa-miR-181b-5p	hsa-miR-889-5p	hsa-miR-181a-2-3p
ASCRP3010118	0.00208207	0.1404	1.66334	up	hsa_circRNA_104315	hsa_circ_0079480	exonic	chr7	-	16298014	16317851	NM_001101417	ISPD	GTCTTTGCATTTTATATCCTGTTGTTGTTGTTTCAAGAGAATTTCCCAAGAGATTTGTGT	112.167	67.6667	6.06876	5.33468	115.5	90	131	65	53	85	6.12923	6.00743	6.06962	5.50507	5.16815	5.33082	hsa-miR-346	hsa-miR-654-3p	hsa-miR-377-3p	hsa-miR-142-5p	hsa-miR-539-3p
ASCRP3010143	0.0031606	0.147779	1.67473	up	hsa_circRNA_000928	hsa_circ_0000928	exonic	chr19	+	36252919	36253257	NM_001039887	PROSER3	GTGACCAGTGCATCCCATGCTGTGGCTCCCCTTCAGGAAATAAAGCAGGTATATAAACAG	723.667	302.833	9.17046	8.42653	740	671	760	304.5	252.5	351.5	9.13099	9.21006	9.17034	8.2765	8.65254	8.35056	hsa-miR-6855-5p	hsa-miR-7155-5p	hsa-miR-4793-3p	hsa-miR-3170	hsa-miR-4691-3p
ASCRP3010269	0.0355282	0.346314	1.55081	up	hsa_circRNA_406989		exonic	chr7	-	102603979	102669865	NM_145032	FBXL13	GTGGTTGTCTTCTCCGACCCAAAACTTTCAGATCTGTCAATGACTCCGGAATTGATGATA	241.167	128.667	7.43954	6.80652	231.5	228	264	141.5	88	156.5	7.33164	7.52485	7.46214	7.07411	6.42762	6.91784	hsa-miR-130a-5p	hsa-miR-1253	hsa-miR-1299	hsa-miR-136-5p	hsa-miR-587
ASCRP3010333	0.00485599	0.163258	1.69661	up	hsa_circRNA_104349	hsa_circ_0079929	exonic	chr7	+	40027197	40027857	NM_003718	CDK13	GTTACCTTTGCCTCCCATGCTGCCTGAAGATAAAGAAGCTGATAGACGGTCTGGAAAATC	1288	515.333	10.0432	9.28055	1398	1170	1296	497	402	647	10.0928	10.0056	10.0312	9.04803	9.50746	9.28617	hsa-miR-212-5p	hsa-miR-26a-1-3p	hsa-miR-26a-2-3p	hsa-miR-639	hsa-miR-1271-3p
ASCRP3010787	0.0114316	0.223518	2.12107	up	hsa_circRNA_067161	hsa_circ_0067161	exonic	chr3	-	127295459	127298715	NR_073377	TPRA1	TACTCTGTCACCCAGGGTCCGGTACTGGGACCTCTTGCTGCTCATCCCCAATGTGCTCTT	508.833	175.667	8.58877	7.50397	439	402.5	685	167	166	194	8.3654	8.40726	8.99364	7.37212	7.77861	7.36119	hsa-miR-4435	hsa-miR-6165	hsa-miR-4640-5p	hsa-miR-4468	hsa-miR-1972
ASCRP3010944	0.0164973	0.258614	1.54788	up	hsa_circRNA_034537	hsa_circ_0034537	exonic	chr15	+	39884768	39889668	NM_003246	THBS1	TATATTTATACTGGACTCTGACTCAGACCGCATTGGAGATACCTGTGACAACAATCAGGA	128.833	77	6.36496	5.73467	144.5	116.5	125.5	73	69	89	6.57487	6.39941	6.12061	5.79435	5.84751	5.56216	hsa-miR-3613-3p	hsa-miR-198	hsa-miR-4668-5p	hsa-miR-6830-3p	hsa-miR-3916
ASCRP3010965	0.00759194	0.188598	1.93723	up	hsa_circRNA_103890	hsa_circ_0007158	exonic	chr5	-	74109664	74137504	NM_015566	FAM169A	TATCCACTGTCTTCTCTCATGTATACAGAGGATGGCATTCCCTGTGGATATGCTGGAAAA	217.833	100.667	7.27909	6.3251	235	184.5	234	91	74	137	7.3808	7.17573	7.28075	6.23037	6.06783	6.67709	hsa-miR-583	hsa-miR-185-5p	hsa-miR-519c-3p	hsa-miR-106b-5p	hsa-miR-20b-5p
ASCRP3011068	0.000356464	0.0777533	1.8396	up	hsa_circRNA_103597	hsa_circ_0001394	exonic	chr4	+	6925099	6925838	NM_020773	TBC1D14	TATTGGGGCCATTTAGTAACTTCTTTGCAAGTTTCTCCTTGGACCAAGATGACTGATGGA	118.333	66	6.14598	5.26659	108	110.5	136.5	58.5	55.5	84	6.05884	6.27763	6.10148	5.24148	5.34568	5.2126	hsa-miR-639	hsa-miR-885-3p	hsa-miR-138-5p	hsa-miR-572	hsa-miR-412-5p
ASCRP3011288	0.00604793	0.172831	1.87693	up	hsa_circRNA_405434		intronic	chr16	-	4516896	4517117	ENST00000283429	NMRAL1	TCATGCAGTAGGTAGTGTTGTCTCTTCTCCCGTCTCTTATAAGTACCCTGGTTACTGGAT	2701.67	1011.17	11.0952	10.1869	3177	2030.5	2897.5	1040	547.5	1446	11.265	10.8627	11.158	10.1027	10.0312	10.4266	hsa-miR-1182	hsa-miR-193a-5p	hsa-miR-8066	hsa-miR-519d-5p	hsa-miR-3936
ASCRP3011356	0.00413014	0.158982	1.61625	up	hsa_circRNA_101565	hsa_circ_0035949	exonic	chr15	-	66030044	66031213	NM_005848	DENND4A	TCCATCTCTGGGCCTCATGTCCTTCCAATTGAGAAGCCTAATTTGTAGATATCCTCAAGA	301	149	7.80152	7.10887	312.5	260	330.5	139	115	193	7.82891	7.72677	7.84887	7.02788	6.97008	7.32865	hsa-miR-617	hsa-miR-627-3p	hsa-miR-16-5p	hsa-miR-580-3p	hsa-miR-15a-5p
ASCRP3011887	0.01026	0.212844	1.64855	up	hsa_circRNA_001214	hsa_circ_0000227	exonic	chr10	+	31644072	31676195	ENST00000493835	ZEB1	TGAGAACTTGATCAGTTTGTGTCAGCCACCTTGTTCTCTAAAGCAGCTGTTTAAGGAAGA	194.667	101.833	7.06063	6.33943	203	165.5	215.5	91.5	78	136	7.11024	7.00559	7.06606	6.23037	6.1429	6.64502	hsa-miR-136-5p	hsa-miR-494-5p	hsa-miR-617	hsa-miR-148a-5p	hsa-miR-410-5p
ASCRP3012086	0.0335009	0.338028	1.57741	up	hsa_circRNA_100632	hsa_circ_0018905	exonic	chr10	+	76910271	76928416	NM_144660	SAMD8	TGCAGTGTACTGGAAAGGCAGCGGAGGAGGAAATGGCAGGTCCTAATCAACTCTGCATTC	256.667	132.333	7.54721	6.88965	240	265	265	145	92.5	159.5	7.39265	7.75682	7.49217	7.13311	6.54814	6.98771	hsa-miR-505-5p	hsa-miR-16-1-3p	hsa-miR-636	hsa-miR-141-5p	hsa-miR-626
ASCRP3012149	0.00416724	0.158982	2.19576	up	hsa_circRNA_406019		sense overlapping	chr2	+	202013725	202019130	NM_003879	CFLAR	TGCCTGGCTTATTCTCTCCATTTTCAAGAAGAACCAGTGAAGAAATCCATTCAGGAATCA	272.667	111.5	7.64161	6.50688	301	233	284	109.5	80	145	7.76817	7.54687	7.60977	6.58992	6.15982	6.7709	hsa-miR-6805-3p	hsa-miR-5584-5p	hsa-miR-1914-5p	hsa-miR-6856-5p	hsa-miR-3929
ASCRP3012265	0.0344084	0.340108	1.51109	up	hsa_circRNA_405192		sense overlapping	chr14	+	31535338	31535540	NM_007077	AP4S1	TGGAAACAGAAGTCATAAAGAGCTGTCTCTCTCGATCCAATGAACAATTACAGCCATCCC	226.5	123.667	7.32384	6.72825	250.5	189.5	239.5	122	87.5	161.5	7.4652	7.20943	7.29689	6.79763	6.39941	6.98771	hsa-miR-3915	hsa-miR-4524a-3p	hsa-miR-6780b-3p	hsa-miR-8081	hsa-miR-1324
ASCRP3012308	0.017212	0.262942	1.55067	up	hsa_circRNA_406816		exonic	chr6	-	99323290	99382755	NM_001278716	FBXL4	TGGACATATTAGATTTTTCTTCCTGGCCTGGTTCCCTTGCCTTCTCCATTTGCTTCATTC	2272.33	991.667	10.8405	10.2076	2519	1861	2437	906.5	599.5	1469	10.9234	10.6982	10.8998	9.94593	10.2314	10.4454	hsa-miR-3692-3p	hsa-miR-4797-3p	hsa-miR-149-5p	hsa-miR-146a-3p	hsa-miR-3129-5p
ASCRP3012332	0.019675	0.281126	1.56053	up	hsa_circRNA_018998	hsa_circ_0018998	exonic	chr10	+	86198267	86237420	NM_018999	CCSER2	TGGAGACGAATTCCTAGGCTCTCCCTATAGAGAATCTCCTTTGGGTCATTTTGAAAGCTA	1093.67	489.833	9.75379	9.11176	1188	895.5	1197.5	480	291.5	698	9.80345	9.59089	9.86702	8.99364	8.93454	9.40709	hsa-miR-4682	hsa-miR-519a-3p	hsa-miR-338-3p	hsa-miR-519b-3p	hsa-miR-4728-3p
ASCRP3012339	0.008269	0.193646	1.66873	up	hsa_circRNA_001239	hsa_circ_0001239	exonic	chr22	+	42415314	42416100	NM_152613	WBP2NL	TGGAGATGCCATTGAATTTGCCCAGTTGATGGTGAAAGCTGCCTCTGCTGTCTCTTGAAG	228.5	115.167	7.33294	6.5942	241	183.5	261	99	93.5	153	7.41361	7.15479	7.43043	6.40793	6.54814	6.82651	hsa-miR-8082	hsa-miR-4642	hsa-miR-4711-5p	hsa-miR-5197-5p	hsa-miR-3614-3p
ASCRP3012349	0.0305385	0.324501	1.58689	up	hsa_circRNA_000812	hsa_circ_0000812	sense overlapping	chr17	+	78313420	78313637	NM_001256071	RNF213	TGGAGCGTTGTCTCCCGAGAGGCCGCCAGGTACCGCATGAGGAGAGTCATGGAAGAGCTC	347.167	175.5	8.05822	7.39202	345.5	330	366	193	113	220.5	7.99151	8.10589	8.07725	7.59306	6.99149	7.5915	hsa-miR-1207-5p	hsa-miR-7114-3p	hsa-miR-6775-5p	hsa-miR-6876-5p	hsa-miR-6727-5p
ASCRP3012432	0.00060788	0.0934574	1.555	up	hsa_circRNA_038822	hsa_circ_0038822	exonic	chr16	-	28187218	28192352	NM_015171	XPO6	TGGCCCATGTTCTACCACGACTTTTTTACTAACATTTTACAGGCATCTGAAGAAGCCTCT	149.333	87.1667	6.62569	5.98878	139	139	170	84.5	72	105	6.52483	6.69287	6.65936	6.06783	5.9405	5.95801	hsa-miR-612	hsa-miR-6860	hsa-miR-1324	hsa-miR-361-5p	hsa-miR-4692
ASCRP3012640	0.000157944	0.0724692	2.1161	up	hsa_circRNA_083789	hsa_circ_0083789	exonic	chr8	+	27995214	28019595	NM_018091	ELP3	TGTGATATCAGGAGTTTTTTGAGAACCCTGCTTTTCGTCCCGATGGGCTGAAACTCTATC	262.5	106.333	7.58613	6.50472	287.5	219	281	100.5	93.5	125	7.70705	7.4505	7.60082	6.4662	6.54814	6.4998	hsa-miR-4659a-3p	hsa-miR-942-5p	hsa-miR-4272	hsa-miR-4659b-3p	hsa-miR-6830-3p
ASCRP3012677	0.00462637	0.163258	1.54606	up	hsa_circRNA_002641	hsa_circ_0002641	intronic	chr10	+	31662050	31676195	uc010qeg.1	ZEB1	TGTGTCAGCCACCTTGTTCTCTAAAGGAAAGCACTATCAAGAAAGACTAATGGAGTGACT	213.5	115.333	7.23115	6.60255	209	201	230.5	122	90	134	7.1898	7.29421	7.20943	6.77695	6.41358	6.61712	hsa-miR-1277-5p	hsa-miR-3171	hsa-miR-3149	hsa-miR-2054	hsa-miR-1252-5p
ASCRP3012771	0.00369316	0.154001	1.5132	up	hsa_circRNA_103111	hsa_circ_0061276	exonic	chr21	-	16415815	16415895	NM_003489	NRIP1	TTAACATTTGGGAGAAACACAGCCAGAAGGAAGTGTTTGGATTGTGAGCTATTTCAGAAC	115.167	70.6667	6.08321	5.4856	107	105.5	133	63	62	87	5.96956	6.24946	6.03061	5.42057	5.58238	5.45387	hsa-miR-629-3p	hsa-miR-627-5p	hsa-miR-150-5p	hsa-miR-653-5p	hsa-miR-548b-5p
ASCRP3012822	0.000391349	0.0799624	2.22804	up	hsa_circRNA_075281	hsa_circ_0075281	exonic	chr5	-	179043126	179043219	NM_005520	HNRNPH1	TTACGGAGGCGGCTACGGTGGCCAGAGCAGCATGAGTGGATACGCAAACCAGTCCAGCTA	174	78.1667	6.89869	5.74292	173	168	181	73.5	62	99	6.89377	7.01771	6.7846	5.84124	5.58238	5.80514	hsa-miR-6746-3p	hsa-miR-6787-3p	hsa-miR-6805-3p	hsa-miR-4701-5p	hsa-miR-5691
ASCRP3012904	0.00345	0.150785	1.63338	up	hsa_circRNA_001057	hsa_circ_0001057	exonic	chr2	+	101874252	101881509	NM_017546	CNOT11	TTCAAAAGCCCCTTATCCTCTCCCCAACAAACACAGGATTTTTACCTCCTATAACTCCAC	20477.2	8482	14.104	13.3961	22465	17537	21429.5	9544	5031	10871	14.1661	13.9799	14.1661	13.3062	13.5878	13.2943	hsa-miR-4700-5p	hsa-miR-193b-5p	hsa-miR-9-5p	hsa-miR-2467-5p	hsa-miR-3679-5p
ASCRP3012913	0.00287187	0.143999	1.56455	up	hsa_circRNA_102578	hsa_circ_0051637	exonic	chr19	-	47285639	47285806	NM_005628	SLC1A5	TTCAACTCCTTCAATGAGGCCACCATGGTTCTGGTCTCCTGGATCATGTGGTGCCCGTGG	270.167	138.333	7.62742	6.98168	280.5	232	298	136	106	173	7.65938	7.55137	7.67152	7.02788	6.80517	7.11198	hsa-miR-646	hsa-miR-616-3p	hsa-miR-591	hsa-miR-766-3p	hsa-miR-555
ASCRP3013091	0.0270849	0.31019	1.87441	up	hsa_circRNA_007850	hsa_circ_0007850	sense overlapping	chr9	-	2804256	2812362	NM_014878	KIAA0020	TTCTCTGTTCTGTTTCCCAATGCAGAAAAGAAGGGGAAATTATCAGTTCATTGCCTAGCA	146	78	6.55424	5.6478	135.5	119	183.5	70.5	54.5	109	6.45802	6.43875	6.76594	5.70498	5.19957	6.03886	hsa-miR-6758-5p	hsa-miR-6856-5p	hsa-miR-4668-5p	hsa-miR-4773	hsa-miR-3976
ASCRP3013266	0.0204946	0.284758	1.541	up	hsa_circRNA_101777	hsa_circ_0038718	exonic	chr16	+	27351506	27353580	NM_000418	IL4R	TTGTACCAGCTGGTTTTTCTGCTCTCCGAGTGCCTTGGCATCTCCCAATGGGGTGGCTTT	692.167	318.667	9.10022	8.47635	718	633	725.5	280	262	414	9.07781	9.12131	9.10153	8.14825	8.6971	8.5837	hsa-miR-214-3p	hsa-miR-744-5p	hsa-miR-25-5p	hsa-miR-205-5p	hsa-miR-450b-3p
ASCRP3013298	0.00033022	0.0777533	1.65648	up	hsa_circRNA_103089	hsa_circ_0008253	exonic	chr20	-	50342357	50346517	NM_006045	ATP9A	TTGTTCCCGAAATGAGACTTGGTGCACTCTATACCTACTGGGTTCCCCTGGTGCTGCGAG	204.833	104.333	7.14718	6.41906	210.5	182	222	96	92.5	124.5	7.20046	7.13782	7.10326	6.34277	6.53004	6.38438	hsa-miR-582-3p	hsa-miR-1185-5p	hsa-miR-875-5p	hsa-miR-744-5p	hsa-miR-495-3p
ASCRP3013421	0.02973	0.318458	1.90595	up	hsa_circRNA_405343		intronic	chr15	+	52126995	52127535	ENST00000308580	TMOD3	TTTCTGTTTTGTTTTGTTTTGAGACAAGGTCTCAATTTCCTGAGGGCCAGAGTAAGACCC	181	89.3333	6.94236	6.01185	178.5	152.5	212	93	59	116	6.94541	6.8538	7.02788	6.31887	5.45934	6.25734	hsa-miR-4738-3p	hsa-miR-4496	hsa-miR-4781-3p	hsa-miR-3198	hsa-miR-1252-3p
ASCRP3013548	0.000185	0.0724692	1.55507	up	hsa_circRNA_405468		intronic	chr16	+	56642600	56642903	ENST00000245185	MT2A	TTTTCTCCTTGCAGAGGCTGGGGATGCCCAGTGTAGACTGTAGCGCTAGAGAAGCAATTT	95.1667	62	5.73798	5.101	96	78.5	111	55	51	80	5.80729	5.7414	5.66526	5.12573	5.05155	5.12573	hsa-miR-6791-5p	hsa-miR-6859-5p	hsa-miR-450a-1-3p	hsa-miR-4257	hsa-miR-1236-5p
ASCRP3013589	0.0267844	0.31019	1.57671	up	hsa_circRNA_404285		exonic	chr9	+	131744827	131745829	NM_015354	NUP188	TTTTTACCATTTGTGGCCCATCCTGTCTCCAGCCTGAGTCAGATGATTAGGGGGTCAAAC	1110.5	461.833	9.79141	9.1345	1207	967.5	1157	438.5	399	548	9.82615	9.74679	9.8013	8.87318	9.50564	9.02467	hsa-miR-16-5p	hsa-miR-4524a-3p	hsa-miR-424-5p	hsa-miR-653-5p	hsa-miR-654-5p

## Sheet: down_TAD_vs_NA
# Fold Change cut-off: 1.5 # P-value cut-off: 0.05 # Condition pairs: TAD_vs_NA # Column A: probeID it represents probe name. # Column B: P-value, P-value calculated from unpaired t-test. # Column C: FDR, FDR is calculated from Benjamini Hochberg FDR. # Column D: FC (abs), the absolute ratio (no log scale) of normalized intensities between two conditions. # Column E: Regulation, it depicts which …
TAD_vs_NA 1.5 fold down regulated CircRNAs
	P-value and FDR		Fold change and Regulation		Annotations										Group--Raw Intensity		Group--Normalized Intensity		Raw Intensity						Normalized Intensity						miRNA Binding Sites
probeID	P-value	FDR	FC (abs)	Regulation	circRNA	Alias	circRNA_type	chrom	strand	txStart	txEnd	best_transcript	GeneSymbol	Sequence	group-TAD(raw)	group-NA(raw)	group-TAD(normalized)	group-NA(normalized)	[TAD1, TAD](raw)	[TAD2, TAD](raw)	[TAD3, TAD](raw)	[NA1, NA](raw)	[NA2, NA](raw)	[NA3, NA](raw)	[TAD1, TAD](normalized)	[TAD2, TAD](normalized)	[TAD3, TAD](normalized)	[NA1, NA](normalized)	[NA2, NA](normalized)	[NA3, NA](normalized)	MRE1	MRE2	MRE3	MRE4	MRE5
ASCRP3000094	0.0476176	0.399157	1.57971	down	hsa_circRNA_101014	hsa_circ_0008932	exonic	chr12	-	12332743	12340053	NM_002336	LRP6	AAAATATACTGGGGAGATGCCAAAACAGACAAGATTGAGGCAGGCAGTGGTTAAAGGTTC	83.8333	89.8333	5.4552	6.11486	83	75.5	93	77	91	101.5	5.4648	5.68175	5.21907	5.88054	6.49448	5.96956	hsa-miR-455-3p	hsa-miR-770-5p	hsa-miR-525-5p	hsa-miR-141-5p	hsa-miR-223-3p
ASCRP3000171	0.00815757	0.193252	1.53808	down	hsa_circRNA_001747	hsa_circ_0000246	exonic	chr10	+	74468040	74475660	uc009xqp.1	MCU	AAACTTGAACATTCGCAGGGAGTGGAGGAAGAGGTGAAGATGTGGAAAGCCCAGAGAGTT	101.167	106.667	5.87086	6.492	102.5	89	112	97	100	123	5.91283	5.9405	5.75926	6.31887	6.70732	6.44979	hsa-miR-98-5p	hsa-let-7f-5p	hsa-miR-330-5p	hsa-miR-370-5p	hsa-let-7e-5p
ASCRP3000241	0.000425421	0.0808597	3.60312	down	hsa_circRNA_030448	hsa_circ_0030448	exonic	chr13	+	76301164	76415337	NM_005358	LMO7	AAAGGGCCAAACAGGAGGCAGAGAGAGAGAATTCCAAGTACTTGGATGAGTTTGATTAAT	83	156	5.42948	7.27873	93	66	90	154	131	183	5.73464	5.40079	5.15302	7.22919	7.34649	7.2605	hsa-miR-942-5p	hsa-miR-1182	hsa-miR-4778-3p	hsa-miR-378g	hsa-miR-627-3p
ASCRP3000303	0.000635689	0.0934574	1.69732	down	hsa_circRNA_091722	hsa_circ_0091722	exonic	chrX	-	151934651	151936377	NM_005362	MAGEA3	AAATCTGAATAAATAATTCTTCCTCTTCAGTTCTGAGGGGACAGGCTGACCTGGAGGACC	92.3333	103.833	5.6186	6.38185	88	77	112	97	83	131.5	5.59238	5.63413	5.62928	6.36628	6.25577	6.52352	hsa-miR-4268	hsa-miR-1909-3p	hsa-miR-3619-5p	hsa-miR-4695-5p	hsa-miR-4728-3p
ASCRP3000475	0.0280657	0.312251	1.51148	down	hsa_circRNA_061900	hsa_circ_0061900	exonic	chr21	+	45165959	45172510	NM_003681	PDXK	AACTACCTGATTGTGCTGGGGAGTCAGAGGAGGATGTGTGATCCAGTCTTGGGTGACAAG	197.5	197.667	7.09358	7.68954	199.5	204	189	212	171	210	7.10588	7.3294	6.84546	7.74257	7.84495	7.48111	hsa-miR-4706	hsa-miR-4533	hsa-miR-371a-5p	hsa-miR-4797-3p	hsa-miR-4632-5p
ASCRP3000550	0.00250628	0.140787	1.70495	down	hsa_circRNA_103514	hsa_circ_0006156	exonic	chr3	+	171965322	171969331	NM_022763	FNDC3B	AAGAAGCAGCCCAAAGTCGAATGATTCAGACTTGCAAGGTGATTGAAGATAGTACTGGAG	229.667	257.333	7.36953	8.13926	220	227	242	274	216	282	7.26129	7.51568	7.33164	8.13056	8.29077	7.99646	hsa-miR-147b	hsa-miR-510-5p	hsa-miR-15b-3p	hsa-miR-1323	hsa-miR-552-3p
ASCRP3000696	0.00458116	0.163258	1.55154	down	hsa_circRNA_103224	hsa_circ_0063329	exonic	chr22	-	38894089	38894578	NM_006386	DDX17	AAGGGGAGATGGCCCAATCAATATGTAATGGATGTGTTGATGGATCAGCACTTTACAGAA	211.833	217	7.20548	7.83917	185	202	248.5	226	166.5	258.5	6.98581	7.31135	7.31927	7.85407	7.81537	7.84808	hsa-miR-889-5p	hsa-miR-876-3p	hsa-miR-221-5p	hsa-miR-605-5p	hsa-miR-191-5p
ASCRP3000751	0.00657839	0.179467	1.80651	down	hsa_circRNA_005965	hsa_circ_0005965	exonic	chr4	-	108603170	108615162	NM_005443	PAPSS1	AAGTTGTGGAACTTCTACAGGAACGGGCTTGTCTGGAGCGGGAAAGACTACTGTGAGCAT	111.667	133.5	6.07114	6.92435	99	105	131	149.5	103	148	5.89475	6.23835	6.08032	7.1865	6.7846	6.80194	hsa-miR-6841-3p	hsa-miR-3119	hsa-miR-769-5p	hsa-miR-5704	hsa-miR-574-5p
ASCRP3001381	0.0219544	0.289409	1.74423	down	hsa_circRNA_005882	hsa_circ_0005882	exonic	chr2	-	168920009	168986268	NM_013233	STK39	ACCTCGTTTTGAGATTAAGGCCCACAGCAGCAGAACTTTTAAAATGCAAATTCTTCCAGA	85.1667	95.6667	5.43896	6.24155	83.5	74	98	89	94.5	103.5	5.43732	5.66051	5.21907	6.21103	6.56728	5.94636	hsa-miR-4677-5p	hsa-miR-3160-5p	hsa-miR-6832-3p	hsa-miR-5003-3p	hsa-miR-103a-2-5p
ASCRP3001454	0.0163442	0.257878	1.56372	down	hsa_circRNA_100685	hsa_circ_0020080	exonic	chr10	+	116590610	116608496	NM_020940	FAM160B1	ACGCTCATAGGCAGCTTGCACCTTCTCTTCCTTTACAAGAAGATTTTGTTTATCACTGGA	360	366.5	8.08917	8.73415	374	324	382	340	300.5	459	8.1072	8.05572	8.10458	8.44293	8.99882	8.76071	hsa-miR-26b-3p	hsa-miR-222-5p	hsa-let-7e-5p	hsa-let-7a-5p	hsa-let-7c-5p
ASCRP3001648	0.000467667	0.0853568	2.5806	down	hsa_circRNA_406309		intronic	chr3	+	99584817	99585905	ENST00000421999	CMSS1	ACTTCCTTTCCTGTCACAGGTTATTTTCACTTAGATATTGCACGTGGGCATTTTGGAGGA	175.167	295	6.90469	8.2724	182	163.5	180	320	193.5	371.5	6.97151	6.98771	6.75485	8.33984	8.06338	8.41397	hsa-miR-651-3p	hsa-miR-185-5p	hsa-miR-4306	hsa-miR-6739-5p	hsa-miR-6891-5p
ASCRP3001837	0.0494004	0.407417	1.66624	down	hsa_circRNA_407203		sense overlapping	chr9	+	99220665	99220823	NM_014282	HABP4	AGACTTCACAGCTGAGAAGTTTCCAGATGAAAAAAGCGGACTCCTAGAAGAGGGGAGCAG	96.1667	107.667	5.77119	6.50778	90.5	96	102	102	108	113	5.66526	6.10148	5.54681	6.48377	6.87136	6.1682	hsa-miR-6787-3p	hsa-miR-4743-3p	hsa-miR-6894-3p	hsa-miR-346	hsa-miR-4798-5p
ASCRP3001895	0.00020983	0.0777533	2.09723	down	hsa_circRNA_403482		exonic	chr5	-	150076352	150078193	NM_018047	RBM22	AGAGTACTATACACAGAATATGGAGAGAGAGATCTGTGCCAGGCCATTCACAGTGTTTCG	91.6667	116.833	5.60422	6.6727	89	70	116	115.5	96	139	5.65337	5.45661	5.70268	6.74255	6.63053	6.64502	hsa-miR-593-5p	hsa-miR-6721-5p	hsa-miR-6837-5p	hsa-miR-4754	hsa-miR-490-3p
ASCRP3001988	0.00164004	0.1404	1.5247	down	hsa_circRNA_403236		exonic	chr4	-	146767107	146824367	NM_178835	ZNF827	AGCAAAGAGCACAATCATACAAAAGAAAACACCATCCGGACCACGACCAGATGTTAGTAG	92.6667	97.5	5.68142	6.28995	93	77	108	98.5	78	116	5.70958	5.73238	5.60231	6.3987	6.15982	6.31132	hsa-miR-3689d	hsa-miR-6881-3p	hsa-miR-6865-5p	hsa-miR-6851-5p	hsa-miR-6134
ASCRP3002038	0.0132168	0.231308	1.5517	down	hsa_circRNA_102638	hsa_circ_0052867	exonic	chr2	-	20507738	20527139	NM_015317	PUM2	AGCAGCAGCTCAGCAGCCACATATAGGTTTGATCTGTGGATGAAATGAATCATGATTTTC	124.333	129.667	6.25368	6.88753	115	116	142	126	120	143	6.15982	6.40651	6.1947	6.89377	7.10588	6.66293	hsa-miR-558	hsa-miR-136-5p	hsa-miR-15b-3p	hsa-miR-653-5p	hsa-miR-301a-3p
ASCRP3002069	0.0260141	0.30903	1.67502	down	hsa_circRNA_100637	hsa_circ_0006956	exonic	chr10	+	86177526	86185649	NM_018999	CCSER2	AGCCACCCTGACCACTATCATCACCATGGAAAAAGTGACTTGAGCAGGATATTTTGAATA	214	229.667	7.23297	7.97715	203	196	243	213.5	227.5	248	7.16152	7.26129	7.2761	7.76264	8.40229	7.76651	hsa-miR-153-5p	hsa-miR-608	hsa-miR-18a-5p	hsa-miR-330-5p	hsa-miR-18b-5p
ASCRP3002077	0.000277654	0.0777533	2.07068	down	hsa_circRNA_005525	hsa_circ_0005525	sense overlapping	chr18	-	55398858	55399064	NM_005603	ATP8B1	AGCCATTCAGAAAAGCAGGTAGTTCCAATTTGCCAGCAGAATGAGTACAGAAAGAGACTC	101.167	133.5	5.88698	6.93708	104	89.5	110	134	112.5	154	5.98673	5.94636	5.72785	6.9896	6.95028	6.87136	hsa-miR-6780a-3p	hsa-miR-4753-3p	hsa-miR-6822-5p	hsa-miR-597-3p	hsa-miR-146b-3p
ASCRP3002278	0.0397709	0.366457	7.08103	down	hsa_circRNA_406237		exonic	chr3	+	16336362	16345099	uc003cax.3	OXNAD1	AGGCAGAAAAAATAAAGAGGGTTGATTTCTTTATTCCAGGAGTCTCTGTGGTTGGTGGGT	197	1307.5	7.08746	9.91142	206	158.5	226.5	1680	192	2050.5	7.14887	6.92577	7.18774	10.774	8.0405	10.9198	hsa-miR-6868-3p	hsa-miR-6739-3p	hsa-miR-4639-3p	hsa-miR-632	hsa-miR-6886-5p
ASCRP3002321	0.00225962	0.1404	1.54601	down	hsa_circRNA_004912	hsa_circ_0004912	exonic	chr3	+	52446826	52448603	NM_016483	PHF7	AGGGGAATTTCTTCAGAAAGACAATATCAGCGTGCATTATTTCTGTCTTCTGGAAGAGCC	104	107.5	5.89625	6.5248	99	90	123	100	98.5	124	5.85168	5.94636	5.89071	6.41358	6.69461	6.4662	hsa-miR-6830-3p	hsa-miR-3191-5p	hsa-miR-511-5p	hsa-miR-6876-3p	hsa-miR-6818-3p
ASCRP3002474	0.0489363	0.405225	2.52395	down	hsa_circRNA_092022	hsa_circ_0092022	exonic	chrX	-	153594675	153599729	NM_001456	FLNA	AGTGGCAACATCGCCAACAAGACCACCTACTTTGAGATCTTTACGGCAGCGCAACCTCTG	101.167	153.833	5.87237	7.20805	98	91	114.5	124	201	136.5	5.85791	5.99994	5.75926	6.8877	8.13783	6.59863	hsa-miR-1538	hsa-miR-4747-3p	hsa-miR-6829-3p	hsa-miR-6840-3p	hsa-miR-4778-3p
ASCRP3002623	2.11559e-05	0.0432268	2.02131	down	hsa_circRNA_101356	hsa_circ_0004846	exonic	chr14	+	55168779	55169298	NM_015589	SAMD4A	ATACGATTGGAACCAGCACAAGTACAAGAATCATTAACCAATGGCAACAGGAATCCAAGG	95	118.667	5.698	6.7133	93	77	115	118	94	144	5.70958	5.68175	5.70268	6.77695	6.63053	6.73241	hsa-miR-148b-5p	hsa-miR-330-3p	hsa-miR-29b-1-5p	hsa-miR-646	hsa-miR-660-5p
ASCRP3002905	0.0107165	0.218391	1.67546	down	hsa_circRNA_406888		exonic	chr6	-	158549139	158569986	NM_032861	SERAC1	ATCTTCATTCTTCTATAGTTCGCTCAGGTATTGCCTGGCAGGCAAGAAAAGAACTTCACA	76.6667	86.3333	5.21552	5.96007	77	62.5	90.5	81	64	114	5.26669	5.25414	5.12573	6.00556	5.66526	6.2094	hsa-miR-301a-5p	hsa-miR-646	hsa-miR-367-5p	hsa-miR-22-5p	hsa-miR-4303
ASCRP3003284	0.0256421	0.306716	2.10083	down	hsa_circRNA_103965	hsa_circ_0004503	exonic	chr5	+	138979956	139003046	NM_003339	UBE2D2	ATTGCTCGGATCTACAAAACAGATAGAGAAAAGAATTGAATGATCTGGCACGGGACCCTC	91.5	117.167	5.61265	6.68361	85	73.5	116	87	126	138.5	5.53649	5.62441	5.67706	6.18977	7.24394	6.61712	hsa-miR-512-3p	hsa-miR-215-3p	hsa-miR-492	hsa-miR-105-5p	hsa-miR-377-3p
ASCRP3003295	0.00311983	0.147779	1.63947	down	hsa_circRNA_001123	hsa_circ_0001014	sense overlapping	chr2	+	61340904	61345251	NM_032506	KIAA1841	ATTGGGGGATCTGGACCGAGTCAAGTCAAAGGAAGCAAAAGAAGACCTGATATTGAATAG	131.167	142.333	6.39686	7.11008	133.5	114	146	139	132	156	6.42762	6.38941	6.37354	7.03889	7.32753	6.96383	hsa-miR-30d-3p	hsa-miR-30e-3p	hsa-miR-548a-3p	hsa-miR-612	hsa-miR-135a-5p
ASCRP3003319	0.00969715	0.2068	1.56653	down	hsa_circRNA_007924	hsa_circ_0007924	exonic	chr14	+	55215532	55231258	NM_015589	SAMD4A	ATTTACAGCTCATAGACAAGTGTCTAATTCATGAGATGTTCCAGCCTGGCTGAAAAGCCT	65.6667	71.6667	4.90401	5.55158	66	55	76	65	57	93	4.98097	5.05878	4.67228	5.57735	5.41213	5.66526	hsa-miR-6842-5p	hsa-miR-3135b	hsa-miR-608	hsa-miR-6752-5p	hsa-miR-1226-5p
ASCRP3003559	0.00757395	0.188598	1.5345	down	hsa_circRNA_101816	hsa_circ_0005941	exonic	chr16	+	53907697	53922863	NM_001080432	FTO	CAACCCATGGCTCAACTGGAAGCACTGTGGAAGAAGATGGAGGGTGTGATGATCTCAATG	150.167	157.5	6.62689	7.24466	153.5	124	173	162	115	195.5	6.69112	6.50775	6.68179	7.33089	7.0288	7.37429	hsa-miR-1323	hsa-miR-598-3p	hsa-miR-520f-3p	hsa-miR-103a-2-5p	hsa-miR-514a-3p
ASCRP3003583	0.000220385	0.0777533	2.56982	down	hsa_circRNA_105038	hsa_circ_0091894	exonic	chrX	-	153581139	153581292	NM_001456	FLNA	CAACTACATCATCAACATCAAGTTTGCCGACCAGCACGTGCCTGGCTATGGTGGGCTCAG	172.167	271.167	6.87893	8.2406	170	156	190.5	278	230.5	305	6.86105	6.91883	6.85691	8.14825	8.45051	8.12303	hsa-miR-134-3p	hsa-miR-149-5p	hsa-miR-504-5p	hsa-miR-339-5p	hsa-miR-329-5p
ASCRP3003615	0.00992233	0.209548	1.87011	down	hsa_circRNA_405537		exonic	chr17	-	8411871	8413267	NM_005964	MYH10	CAAGAAGTGATGATCTCAGATTTAGAAGGACCTGGAAGAACAGCTAGACGAGGAGGAAGG	81.8333	94	5.33145	6.23458	78	59	108.5	81	91	110	5.32183	5.13603	5.53649	5.99052	6.53004	6.18317	hsa-miR-6881-3p	hsa-miR-627-3p	hsa-miR-877-3p	hsa-miR-6744-3p	hsa-miR-6878-3p
ASCRP3003699	0.0480985	0.401541	3.54441	down	hsa_circRNA_036906	hsa_circ_0036906	exonic	chr15	+	91491883	91497323	NM_018671	UNC45A	CAATAAAAGTGTGTAGAACTCCATTGGAGGAGAGGTCAGTGCTCTTTGCGGTGGCCTCAG	71	157	5.10767	6.93321	79	53	81	173	62	236	5.32183	5.05878	4.94239	7.43078	5.66526	7.7036	hsa-miR-646	hsa-miR-4660	hsa-miR-1205	hsa-miR-3619-5p	hsa-miR-6511b-5p
ASCRP3003717	0.0030972	0.147779	1.72888	down	hsa_circRNA_060185	hsa_circ_0060185	exonic	chr20	+	35176434	35178226	NM_006097	MYL9	CAATAGAGGACTGAGCACTGCTGGAAGAACCCCACAGACGAATACCTGGAGGGCATGATG	90.3333	103.667	5.59782	6.38765	82.5	69.5	119	97	93	121	5.48104	5.49444	5.81798	6.36628	6.49448	6.30221	hsa-miR-326	hsa-miR-6848-5p	hsa-miR-6846-5p	hsa-miR-330-5p	hsa-miR-4763-3p
ASCRP3003749	0.00399016	0.158715	7.06726	down	hsa_circRNA_405965		exonic	chr2	-	135625089	135626611	ENST00000392929	CCNT2-AS1	CAATGAGAGAGAGAGAGAGGGTTACTTTGATGAGTGAGCAGATACCAGCAATCACAGGAA	547.5	2089.83	8.75756	11.5787	544.5	567.5	530.5	2397	1773.5	2099	8.68984	8.93688	8.64595	11.2864	12.4894	10.9603	hsa-miR-4298	hsa-miR-3714	hsa-miR-6072	hsa-miR-6768-3p	hsa-miR-519d-5p
ASCRP3003869	0.0192791	0.279376	1.97804	down	hsa_circRNA_102681	hsa_circ_0053958	exonic	chr2	+	36623756	36744685	NM_016441	CRIM1	CACAGTGTACAGATGAGAACTGGACTGATGACCAACTGCTTGGTTTTAAACCATGCAATG	89	115.667	5.59816	6.58223	90	72	105	126	76	145	5.60478	5.58739	5.60231	6.90083	6.06783	6.77804	hsa-miR-383-3p	hsa-miR-486-3p	hsa-miR-557	hsa-miR-612	hsa-miR-377-3p
ASCRP3004052	0.0245371	0.300692	1.86492	down	hsa_circRNA_011164	hsa_circ_0011164	exonic	chr1	+	29063135	29096287	NM_016258	YTHDF2	CACTTCTCAATAAACGTGAGATCCTGTTGAGCATCACTTTCCAGGTGTTAGTCGAAACCT	152.333	196.167	6.65107	7.55018	137	144	176	201	119	268.5	6.48444	6.76373	6.70502	7.67152	7.08522	7.89379	hsa-miR-1469	hsa-miR-661	hsa-miR-28-5p	hsa-miR-7156-5p	hsa-miR-3912-5p
ASCRP3004056	0.0101956	0.212844	1.53402	down	hsa_circRNA_029349	hsa_circ_0029349	exonic	chr12	-	125396191	125396596	uc001ugr.3	UBC	CACTTTCCTTTCAATAAAGTTGTTGCATTCCCAAGTTGATCTTTGCTGGGAAACAGCTGG	94.5	100.333	5.72095	6.33827	90	76.5	117	96	76	129	5.73464	5.70037	5.72785	6.36628	6.0927	6.55583	hsa-miR-5009-5p	hsa-miR-4782-5p	hsa-miR-130b-5p	hsa-miR-8056	hsa-miR-1324
ASCRP3004312	0.00152068	0.1404	1.5113	down	hsa_circRNA_104033	hsa_circ_0075329	exonic	chr5	-	179315102	179315312	NM_015043	TBC1D9B	CAGGAAAGCCAGTGTTGTGGACCCTAGCACAGAGGTGACCATTGTCGAAAAAGCTGACAG	96.8333	101.167	5.77227	6.36805	98	73.5	119	96.5	86	121	5.8744	5.62441	5.81798	6.3987	6.35457	6.35089	hsa-miR-612	hsa-miR-892b	hsa-miR-185-3p	hsa-miR-195-3p	hsa-miR-613
ASCRP3004328	0.0468782	0.395015	1.54905	down	hsa_circRNA_102147	hsa_circ_0004958	exonic	chr17	+	58711213	58725443	NM_003620	PPM1D	CAGGACCAAGAGGAGAAAAAATACCTGATGTGTAATGAACAAGTCTGGGGTGAATCGTGT	123	127.667	6.2383	6.86968	117	124	128	127	122	134	6.17654	6.50775	6.03061	6.8693	7.16739	6.57234	hsa-miR-218-5p	hsa-miR-574-5p	hsa-miR-489-3p	hsa-miR-122-5p	hsa-miR-221-5p
ASCRP3004526	0.020957	0.2856	2.10446	down	hsa_circRNA_104442	hsa_circ_0006501	exonic	chr7	+	101870646	101870949	NM_181552	CUX1	CATAACCAAGCGGGTGAAGGAGGTGCTGACGGACAACAACCTCGAAAGCACTCCAAAGAC	129	170.333	6.37139	7.44484	130	120	137	170	181	160	6.39084	6.46756	6.25577	7.38152	7.96529	6.98771	hsa-miR-653-3p	hsa-miR-412-3p	hsa-miR-637	hsa-miR-885-3p	hsa-miR-423-3p
ASCRP3004558	0.0191514	0.27901	1.69646	down	hsa_circRNA_002503	hsa_circ_0002503	exonic	chr8	+	72964773	72988862	ENST00000518916	RP11-383H13.1	CATAGGTGCACTCAGCAACGACTTCAAATCATCCCAACACCAGAGAACACTAAATGACAG	84.3333	95.1667	5.44525	6.20778	79.5	67.5	106	80.5	98	107	5.37784	5.4648	5.4931	6.0352	6.60235	5.98578	hsa-miR-6760-3p	hsa-miR-1182	hsa-miR-6837-5p	hsa-miR-4685-5p	hsa-miR-372-3p
ASCRP3004714	0.000637715	0.0934574	1.56663	down	hsa_circRNA_008868	hsa_circ_0008868	exonic	chr13	+	53196123	53201713	NM_001011724	HNRNPA1L2	CATGAGGAAGAGTCAGGGGCACAGAGAGATGGAGAGAGACCTAGTTAGGACAAAAAATAA	94.6667	99.6667	5.67362	6.32128	90	74	120	95	86	118	5.59238	5.62441	5.80406	6.31887	6.34277	6.30221	hsa-miR-942-5p	hsa-miR-22-3p	hsa-miR-1264	hsa-miR-7158-5p	hsa-miR-2113
ASCRP3004792	0.0213914	0.285673	1.57756	down	hsa_circRNA_089762	hsa_circ_0089762	exonic	chrM	-	7586	7982	uc022bqs.1	JA760602	CATGTGCCATGTCGCCTGGTTCTAGGAATAATGGGGGAAGTATGTAGGAGTTGAAGATTA	7193.5	7837.33	12.5147	13.1724	6911	7645	7024.5	10905.5	2616	9990.5	12.3771	12.7414	12.4257	13.4277	12.9534	13.1361	hsa-miR-554	hsa-miR-3129-3p	hsa-miR-4540	hsa-miR-7975	hsa-miR-335-3p
ASCRP3004804	0.000100238	0.0724692	2.20204	down	hsa_circRNA_406326		intronic	chr3	+	113795789	113798724	ENST00000281273	QTRTD1	CATTAAAAGGACTTTCTGATTTCCTTCCTTGCATTGTCCTCATGCCAGTGTTCGGTTAGG	223.667	322.667	7.31167	8.45051	223	203	245	325	222	421	7.28229	7.3376	7.31513	8.38549	8.37267	8.59338	hsa-miR-548e-5p	hsa-miR-130b-3p	hsa-miR-6855-5p	hsa-miR-1304-3p	hsa-miR-1273f
ASCRP3004889	0.0208624	0.2856	2.22888	down	hsa_circRNA_032969	hsa_circ_0032969	exonic	chr14	-	92264128	92268765	NM_152332	TC2N	CATTTCAAATCTTCAGCCAAGGAAGGTTCCAACGATCTGCCAGAGCATCTTTTGGAGATC	71.6667	95	5.06837	6.22469	75	64	76	84	97	104	5.28838	5.30216	4.61456	6.02046	6.6546	5.999	hsa-miR-7157-3p	hsa-miR-3653-5p	hsa-miR-203a-3p	hsa-miR-3616-5p	hsa-miR-6889-5p
ASCRP3005112	0.000624577	0.0934574	1.77036	down	hsa_circRNA_006473	hsa_circ_0006473	exonic	chr4	+	148867767	148887990	NM_024605	ARHGAP10	CCATGAAAAGATGTAAAAACATGCAATGAGGTGGACCTGGAGAATTCTGCAGATTGGGAA	90.8333	105.167	5.64716	6.4712	95.5	74	103	100	90	125.5	5.80729	5.58739	5.54681	6.42342	6.48243	6.50775	hsa-miR-1299	hsa-miR-152-5p	hsa-miR-7843-5p	hsa-miR-8062	hsa-miR-2467-5p
ASCRP3005358	0.000264092	0.0777533	1.79275	down	hsa_circRNA_074660	hsa_circ_0074660	exonic	chr5	-	151122382	151138210	NM_004045	ATOX1	CCTATTCCTTCCTAGCTTCCCTGCAATAAAATCAAGCTGCTTTTGTTGGAGCGCACTCTC	501	580	8.61663	9.4588	491	484.5	527.5	629	408	703	8.53866	8.69086	8.62036	9.39696	9.56565	9.4138	hsa-miR-8072	hsa-miR-4467	hsa-miR-6770-3p	hsa-miR-6076	hsa-miR-134-3p
ASCRP3005475	4.16583e-06	0.0160305	1.60883	down	hsa_circRNA_400098	hsa_circ_0092281	intronic	chr9	-	130884818	130885018	ENST00000277462	PTGES2	CCTGGCTTCCACACCTCCCCCCTCTCCCCAGAGGAGACCCCAGCAGGGCTGGCCTTGAAG	41491.5	34164.2	14.9559	15.6419	41639	40705.5	42130	36933.5	25751	39808	14.9758	14.9163	14.9758	15.6419	15.6419	15.6419	hsa-miR-671-5p	hsa-miR-31-5p	hsa-miR-1296-5p	hsa-miR-668-5p	hsa-miR-149-3p
ASCRP3005574	0.0391367	0.363482	1.83784	down	hsa_circRNA_101217	hsa_circ_0008567	exonic	chr12	-	133324417	133331719	NM_015114	ANKLE2	CGACAAGATGGTGAAATGACAATGGATGCTCTGTTGGCTCGATTGAAACTTCTGAATCCA	72.3333	88.3333	5.11265	5.99066	75	56	86	91	58	116	5.33678	5.05878	4.94239	6.23037	5.45934	6.28227	hsa-miR-597-3p	hsa-miR-501-5p	hsa-miR-516b-3p	hsa-miR-516a-3p	hsa-miR-452-5p
ASCRP3005600	0.000524248	0.0924239	1.50128	down	hsa_circRNA_000944	hsa_circ_0000944	exonic	chr19	+	47767859	47768203	NM_015603	CCDC9	CGAGCGGCAGGAGTGGGAGGAGCGGCGCAGGCAGAACATTGAGAAGATGAATGAGGAGAT	190.5	190.833	7.05485	7.64105	195	179.5	197	201	155	216.5	7.06516	7.13269	6.96672	7.67152	7.67358	7.57804	hsa-miR-4279	hsa-miR-4717-5p	hsa-miR-361-3p	hsa-miR-6792-3p	hsa-miR-3922-5p
ASCRP3005632	0.00344522	0.150785	1.57598	down	hsa_circRNA_102761	hsa_circ_0009043	exonic	chr2	-	72945231	72960247	NM_015189	EXOC6B	CGCAAACATTCAGACAAAATTGGAGAGACTGCCATGAAGCAAAATCAAGTGACGGATACT	120.833	129.667	6.22145	6.8777	116	107	139.5	136	97	156	6.17654	6.23835	6.24946	7.02788	6.67944	6.92577	hsa-miR-7-5p	hsa-miR-152-3p	hsa-miR-450a-2-3p	hsa-miR-30d-3p	hsa-miR-331-5p
ASCRP3005918	0.00726275	0.185495	1.51371	down	hsa_circRNA_032603	hsa_circ_0032603	exonic	chr14	-	74989492	75070408	NM_000428	LTBP2	CTACTGCACAGGAGGAACGTCTGCGGGGGACAGTGCTGCCCAGGATGGACAACAGCAAAC	108.667	112.333	6.02086	6.61894	111	97	118	102	102	133	6.11195	6.0927	5.85791	6.4662	6.76373	6.62689	hsa-miR-6787-5p	hsa-miR-4763-3p	hsa-miR-6893-5p	hsa-miR-6756-5p	hsa-miR-6808-5p
ASCRP3005919	0.00196256	0.1404	1.56114	down	hsa_circRNA_102687	hsa_circ_0002938	exonic	chr2	+	36726361	36749456	NM_016441	CRIM1	CTACTGCATAGAACCAACCATCATCACAGTTGATCCACCTGCATGTGGGGAGTTATCAAA	86.3333	91.8333	5.52511	6.16771	89	69	101	80.5	85	110	5.54938	5.50771	5.51824	6.06064	6.34277	6.09973	hsa-miR-486-3p	hsa-miR-18a-5p	hsa-miR-18b-5p	hsa-miR-541-3p	hsa-miR-557
ASCRP3005975	0.00369286	0.154001	1.64194	down	hsa_circRNA_402521		exonic	chr20	+	3515899	3520982	NM_139321	ATRN	CTAGTTGCTGCATTTAGACTAACTGGATCTTCTGGGTTTGTGACAGATGGACCTGGAAAT	72.6667	79	5.05409	5.76949	72	53	93	76	61	100	5.17648	4.93061	5.05517	5.8744	5.58238	5.85168	hsa-miR-522-3p	hsa-miR-224-3p	hsa-miR-4698	hsa-miR-1468-3p	hsa-miR-6767-3p
ASCRP3006294	0.000372898	0.0781461	1.83986	down	hsa_circRNA_000898	hsa_circ_0000898	antisense	chr19	+	13213456	13213544	NM_005583	LYL1	CTCGGAAGGCCAGGATAGCCGAGGTCTCCGCGTAGGGTCCGGCCTCAATGCTCCAGGCCC	106	125.5	5.92269	6.80229	106	89	123	110.5	106	160	5.98673	5.9008	5.88054	6.67592	6.80517	6.92577	hsa-miR-4479	hsa-miR-4695-5p	hsa-miR-3197	hsa-miR-5008-5p	hsa-miR-1237-5p
ASCRP3006314	0.00468828	0.163258	1.69474	down	hsa_circRNA_406780		sense overlapping	chr6	-	43193384	43194133	NM_006443	DNPH1	CTCTAGTACCATTCCTTCCTCTTAGCCCCAGGAGCAAATTAAAAGGGGAAGAGGCTGCTG	229.167	249	7.35124	8.1123	230	205	252.5	233	220	294	7.31135	7.3376	7.40476	7.90587	8.35424	8.0768	hsa-miR-6797-5p	hsa-miR-1249-5p	hsa-miR-4779	hsa-miR-4739	hsa-miR-4533
ASCRP3006401	0.0320463	0.331537	1.51564	down	hsa_circRNA_404218		exonic	chr9	-	100897087	100899970	NM_003389	CORO2A	CTCTTCAGTGCTGGCTATGACTACAAGACAGGGAAGTTGGACCCCCACTACCCAAAAGTC	152.833	152.833	6.64652	7.24644	146	139.5	173	136	150	172.5	6.59491	6.6853	6.65936	7.01213	7.60916	7.11805	hsa-miR-23b-5p	hsa-miR-342-5p	hsa-miR-23a-5p	hsa-miR-4664-5p	hsa-miR-7161-3p
ASCRP3006645	0.0491241	0.405957	5.88121	down	hsa_circRNA_400564		exonic	chr10	+	65326097	65359043	NM_001001330	REEP3	CTGCTGTTACTGCAGCAGTAAAGGCTGGTGTTTGGAATGCTTTATCCTGCATATTATTCA	98.1667	442.333	5.82566	8.38178	99.5	86	109	636.5	94.5	596	5.90482	5.9188	5.65337	9.42958	6.56728	9.14847	hsa-miR-548f-5p	hsa-miR-548e-5p	hsa-miR-548aj-5p	hsa-miR-548x-5p	hsa-miR-548g-5p
ASCRP3006723	0.0198311	0.282369	1.51075	down	hsa_circRNA_404977		intronic	chr12	-	24366276	24402850	NM_152989	SOX5	CTGGGAGACTCAGCAGGAAATCAACTTGAATAGGAAAGGAAAAAAAAGCACTAGTGCCAG	102	104.333	5.84212	6.43739	91	89	126	112.5	82	118.5	5.63896	5.9188	5.96861	6.67592	6.28535	6.35089	hsa-miR-3145-3p	hsa-miR-1277-5p	hsa-miR-3662	hsa-miR-3976	hsa-miR-4644
ASCRP3006732	0.0134484	0.233363	1.62942	down	hsa_circRNA_104377	hsa_circ_0007536	exonic	chr7	-	55766695	55766841	NR_003949	FKBP9P1	CTGGGGTATGGAGAGGAAGGAAGAGCTACTCTCAGAACCGCACGTTTGACACGTACATTG	103	109.5	5.83374	6.5381	96	78	135	100.5	105	123	5.75926	5.67235	6.06962	6.4662	6.76373	6.38438	hsa-miR-205-5p	hsa-miR-515-5p	hsa-miR-519e-5p	hsa-miR-103a-2-5p	hsa-miR-125a-3p
ASCRP3006737	0.011918	0.226059	1.97156	down	hsa_circRNA_103458	hsa_circ_0067175	exonic	chr3	+	127393233	127393443	NM_172027	ABTB1	CTGGTACTCTACCTTCTGGCCAATGGTACCTGCTGGAGCAGCGAGACGTGGAGGTGAATG	96.1667	120.5	5.75684	6.73618	92.5	76	120	107.5	124	130	5.73464	5.70729	5.8286	6.53134	7.17739	6.4998	hsa-miR-624-5p	hsa-miR-300	hsa-miR-377-3p
ASCRP3006836	0.00412556	0.158982	1.50462	down	hsa_circRNA_102685	hsa_circ_0003578	exonic	chr2	+	36668400	36706837	NM_016441	CRIM1	CTGTGTGCGAAGAAGAGAAGCCAGATTGCTCCAAGGCCCGCTGTGAAGTCCAGTTCTCTC	106.333	108.833	5.95037	6.53977	97	99	123	108	94	124.5	5.85168	6.11889	5.88054	6.62079	6.55838	6.44013	hsa-miR-383-3p	hsa-miR-146b-5p	hsa-miR-182-5p	hsa-miR-146a-5p	hsa-miR-17-3p
ASCRP3006957	0.0318089	0.330335	1.97769	down	hsa_circRNA_405428		exonic	chr16	-	1859238	1859834	ENST00000564445	HAGH	CTTCAGCGGATTTGGGGATTAGGCTCTTTTAGGAGAAGTACAGCATCGGGGAGCCCACAG	95.3333	117.667	5.71176	6.69558	89	81	116	104	130	119	5.61463	5.81798	5.70268	6.50378	7.28075	6.30221	hsa-miR-629-3p	hsa-miR-6867-3p	hsa-miR-4768-5p	hsa-miR-3193	hsa-miR-3165
ASCRP3006974	0.0436818	0.382648	4.87589	down	hsa_circRNA_105039	hsa_circ_0091934	exonic	chrX	-	153583192	153585991	NM_001456	FLNA	CTTCCAAGTGACGGATCCCGAAGGCAAGCCGAAGAAGACACACATCCAAGACAACCATGA	206.667	550.833	7.19286	9.47853	199	198	223	425	813	414.5	7.11024	7.28846	7.17988	8.80963	11.0407	8.58527	hsa-miR-128-2-5p	hsa-miR-128-1-5p	hsa-miR-197-3p	hsa-miR-20b-5p	hsa-miR-17-5p
ASCRP3007003	0.000139934	0.0724692	3.43877	down	hsa_circRNA_405324		sense overlapping	chr15	+	43008874	43011764	NM_020759	STARD9	CTTCCTTCCTTGGGGCATACAAACTTGCCTGATTCCAGGGATGTATGGATAGGGGATGAG	651.167	1377.67	8.99804	10.7799	655	606.5	692	1587	805	1741	8.94933	9.03823	9.00655	10.6714	11.0236	10.6448	hsa-miR-1182	hsa-miR-4524b-3p	hsa-miR-671-5p	hsa-miR-939-3p	hsa-miR-5008-5p
ASCRP3007098	0.0023413	0.140702	2.26111	down	hsa_circRNA_102207	hsa_circ_0045881	exonic	chr17	+	76198579	76198832	NM_001010982	AFMID	CTTGCCTTTCTTCCTGTTCTTTCACGGAGGATACTGGCAGAGCGGAAGCCACCACAAGGG	524	823.5	8.68412	9.86115	564	454	554	889.5	410	1171	8.76376	8.59773	8.69086	9.91201	9.55466	10.1168	hsa-miR-214-3p	hsa-miR-30b-3p	hsa-miR-545-5p	hsa-miR-587	hsa-miR-761
ASCRP3007198	0.00529405	0.1668	1.52668	down	hsa_circRNA_028072	hsa_circ_0028072	exonic	chr12	-	109048081	109095099	NM_014325	CORO1C	CTTTCTATGACCCTGACACCAGCATCATTTACTTATGTGGAAAGACACGATGAGGCGAGT	163.333	166.667	6.79039	7.40079	156	158	176	162	148	190	6.71992	6.91883	6.73241	7.30983	7.58118	7.31135	hsa-miR-619-5p	hsa-miR-6506-5p	hsa-miR-1272	hsa-miR-6847-3p	hsa-miR-3912-5p
ASCRP3007238	0.0192707	0.279376	1.5655	down	hsa_circRNA_102454	hsa_circ_0049487	exonic	chr19	+	11657489	11657784	NM_001299	CNN1	CTTTGGCCAGCATGATTCATCAATAAGCTGCAGCCAGGCTCCGTGAAGAAGATCAATGAG	74	81.5	5.18802	5.83464	77	60	85	76.5	76	92	5.35158	5.2126	4.99988	5.84124	6.06783	5.59487	hsa-miR-138-5p	hsa-miR-495-5p	hsa-miR-373-5p	hsa-miR-500a-3p	hsa-miR-1296-3p
ASCRP3007251	0.0252196	0.303581	1.60018	down	hsa_circRNA_036088	hsa_circ_0036088	exonic	chr15	+	69745158	69747884	NM_001003	RPLP1	CTTTTATAACATGTTCAATAAAAAGCTGAACTTTCCTTTCCTCAGCTGCCGCCAAGGTGC	190.667	200.167	7.0488	7.72704	184.5	173.5	214	176.5	197	227	6.99997	7.07411	7.07233	7.45599	8.10065	7.62447	hsa-miR-1226-5p	hsa-miR-3135b	hsa-miR-6081	hsa-miR-4512	hsa-miR-370-3p
ASCRP3007349	0.00747621	0.187939	2.45912	down	hsa_circRNA_102683	hsa_circ_0007386	exonic	chr2	+	36668400	36669878	NM_016441	CRIM1	GAAACTCAAGTCAGACTAACTGCAGATGGTTGCTGTACTTTGCCAACAAGAAGAGAAGCC	142.5	229.667	6.52805	7.8262	145	133.5	149	272	131	286	6.55583	6.62323	6.4051	8.13056	7.32753	8.0205	hsa-miR-146b-5p	hsa-miR-146a-5p	hsa-miR-383-3p	hsa-miR-17-3p	hsa-miR-29b-1-5p
ASCRP3007360	0.00485408	0.163258	1.56409	down	hsa_circRNA_103704	hsa_circ_0070467	exonic	chr4	+	95494501	95507595	NM_006457	PDLIM5	GAAAGAATCTGAAGCCGATAATACAAAGAAGGCAAAAGCATCTGCTGCACCCAAGCCTGA	97.8333	102.833	5.74992	6.39524	92	74	127.5	101	83	124.5	5.68876	5.62441	5.93658	6.44152	6.26986	6.47434	hsa-miR-612	hsa-miR-873-3p	hsa-miR-581	hsa-miR-27b-3p	hsa-miR-1298-3p
ASCRP3007446	0.0200931	0.282874	1.98942	down	hsa_circRNA_005990	hsa_circ_0005990	exonic	chr11	+	102076623	102094483	NM_006106	YAP1	GAACAATGACGACCAATAGCTCAGATCCTTTCCTTAACAGCCATGAACCAGAGAATCAGT	120.833	147	6.19043	7.18278	114	119.5	129	130	155	156	6.12923	6.41147	6.03061	6.96142	7.66117	6.92577	hsa-miR-8089	hsa-miR-8081	hsa-miR-1200	hsa-miR-4793-5p	hsa-miR-3692-5p
ASCRP3007454	0.0277695	0.312187	8.65821	down	hsa_circRNA_102408	hsa_circ_0048430	exonic	chr19	+	2790418	2811732	NM_003249	THOP1	GAACAGCAAGCCTGTGCAGGAGACATGGCGGACGCAGCATCTCCGTGCTCTGTGGTAAAC	84	529	5.52338	8.63745	83	68	101	671	104	812	5.51562	5.50771	5.54681	9.49918	6.79655	9.61662	hsa-miR-503-5p	hsa-miR-103a-2-5p	hsa-miR-660-3p	hsa-miR-625-5p	hsa-miR-431-3p
ASCRP3007490	0.0205564	0.284758	1.5168	down	hsa_circRNA_406768		exonic	chr6	-	37617884	37620116	NM_153487	MDGA1	GAACGTGCAGTCCATGAAGAACGCTACATTCCAGATCACTCCTGACGTGATCAAAGAGAG	92.3333	93.8333	5.59567	6.19671	81	72	124	81	78.5	122	5.4093	5.53649	5.84124	6.02046	6.20778	6.3619	hsa-miR-4660	hsa-miR-486-3p	hsa-miR-6770-3p	hsa-miR-500a-3p	hsa-miR-1908-3p
ASCRP3007890	0.00679884	0.181591	1.92296	down	hsa_circRNA_105040	hsa_circ_0091994	exonic	chrX	-	153590346	153590516	NM_001456	FLNA	GACCACCATGACAACACCTACACAGTCAAGTACACGCCTGTCCAGCAGGTGTCGAGCTTG	124.333	150.5	6.25916	7.20249	115	107	151	140	148	163.5	6.15982	6.25577	6.3619	7.03889	7.55041	7.01817	hsa-miR-146b-5p	hsa-miR-146a-5p	hsa-miR-323a-5p	hsa-miR-324-5p	hsa-miR-106b-3p
ASCRP3007899	0.0280016	0.312251	5.82161	down	hsa_circRNA_008410	hsa_circ_0008410	intronic	chr17	+	76396815	76397138	ENST00000585521	PGS1	GACCATCAGTCATGCTCTGTGGGTGAGAGAGCCAGCCCAGAAAGGACTGTGCGGAGATTG	119.333	505.667	6.17736	8.71878	116	106	136	743	128	646	6.18977	6.23037	6.11195	9.64865	7.22799	9.2797	hsa-miR-6776-3p	hsa-miR-412-3p	hsa-miR-4697-3p	hsa-miR-4758-3p	hsa-miR-1260b
ASCRP3008120	0.0175267	0.266256	3.7503	down	hsa_circRNA_103082	hsa_circ_0060828	exonic	chr20	-	48744511	48760158	NM_199129	TMEM189	GAGACCTACTTCTGCATCACCACAGGCAAGCGCCTCCAGGAGTGGTGCTCTGTGATCCTG	88.6667	203.333	5.56066	7.46766	81	77	108	227	92.5	290.5	5.43732	5.67235	5.5723	7.84808	6.50643	8.04847	hsa-miR-503-5p	hsa-miR-296-3p	hsa-miR-298	hsa-miR-15a-3p	hsa-miR-210-5p
ASCRP3008139	0.00382903	0.154668	6.39704	down	hsa_circRNA_008389	hsa_circ_0008389	exonic	chr1	-	6727768	6741097	NM_018198	DNAJC11	GAGAGAGAGAGAAGAGAGGAGATTGCAGCAGCGAACCAATCCCAAGGCCTCTTCTGAAGA	720.5	2471	9.14711	11.8245	725.5	744	692	2837	2065	2511	9.09583	9.33427	9.01122	11.5934	12.6644	11.2156	hsa-miR-7111-3p	hsa-miR-6873-3p	hsa-miR-6769b-3p	hsa-miR-760	hsa-miR-1236-3p
ASCRP3008140	0.00036151	0.0777533	4.06722	down	hsa_circRNA_000102	hsa_circ_0000102	intronic	chr1	-	109479800	109479932	ENST00000357393	AKNAD1	GAGAGAGAGATGAAATTGATTATAGACCTGATGGTGGAGCAGGTGATGCCGATTTCCATT	351.833	852.833	8.06838	10.0924	346	341.5	368	973	631	954.5	8.00139	8.16531	8.03845	10.0077	10.4266	9.843	hsa-miR-1296-3p	hsa-miR-194-3p	hsa-miR-3184-3p	hsa-miR-4753-3p	hsa-miR-412-3p
ASCRP3008141	0.000136214	0.0724692	2.3007	down	hsa_circRNA_103108	hsa_circ_0061265	exonic	chr21	+	15456270	15456465	uc002yjk.3	BC048201	GAGAGAGGAGAAATCCCAAGTTGACCGTCAAGTCCAACGCTCGCTGCAGACATCTAGTGG	90	126.333	5.629	6.83108	91	76	103	116	111	152	5.73464	5.63413	5.51824	6.73015	6.92181	6.84127	hsa-miR-654-5p	hsa-miR-541-3p	hsa-miR-632	hsa-miR-766-5p	hsa-miR-541-5p
ASCRP3008142	0.000403442	0.0804227	4.00934	down	hsa_circRNA_402094		exonic	chr19	+	37838091	37838774	NM_181786	HKR1	GAGAGAGGAGAGAAAATGTCCACTGGACCTCTGTCCAGGCGTTCGTGGCATTCAGGGATG	128.833	293.167	6.37549	8.37886	130	107.5	149	310	264.5	305	6.3815	6.31736	6.42762	8.29576	8.72578	8.11503	hsa-miR-766-3p	hsa-miR-6860	hsa-miR-4653-5p	hsa-miR-612	hsa-miR-3183
ASCRP3008143	0.00219284	0.1404	1.67921	down	hsa_circRNA_080285	hsa_circ_0080285	exonic	chr7	-	56150970	56151408	NM_006213	PHKG1	GAGAGAGGCTGCGAGGATGAAGAGAGGGGAGCTCTTTGACTACCTCACTGAGAAGGTCAC	77.6667	86.3333	5.22038	5.96816	71.5	59.5	102	84	67	108	5.12573	5.18972	5.34568	6.10498	5.81371	5.98578	hsa-miR-4761-5p	hsa-miR-766-3p	hsa-miR-1206	hsa-miR-8065	hsa-miR-4449
ASCRP3008161	0.00479955	0.163258	1.70307	down	hsa_circRNA_000424	hsa_circ_0001549	antisense	chr5	-	159664587	159664757	NM_001445	FABP6	GAGAGGTGGAATCAGAGGAGGCTGGGGCTTGGTGTAGGGGAGAGCATACCTGTAGAATTG	670.833	779.833	9.05039	9.81853	656	658	698.5	988.5	427	924	8.94933	9.18249	9.01935	10.0312	9.62859	9.79576	hsa-miR-877-3p	hsa-miR-1224-3p	hsa-miR-615-3p	hsa-miR-19a-3p	hsa-miR-19b-3p
ASCRP3008181	0.0133758	0.232912	1.57314	down	hsa_circRNA_067209	hsa_circ_0067209	exonic	chr3	+	127965678	127983624	NM_021937	EEFSEC	GAGATCCCTGCCCTCAAGGGGCCCAGATCATTGATCTGATGATGCTGGTCATCGATGTGA	272.167	300.167	7.63374	8.2874	292	243.5	281	316.5	188	396	7.71136	7.62447	7.5654	8.33221	8.01051	8.51946	hsa-miR-8082	hsa-miR-146b-3p	hsa-miR-6876-3p	hsa-miR-4534	hsa-miR-7112-3p
ASCRP3008261	0.00161021	0.1404	1.50397	down	hsa_circRNA_101976	hsa_circ_0041992	exonic	chr17	-	8109808	8111158	NM_004217	AURKB	GAGCTGAAGATTGCTGACTTCGGCTGGTCTGTGCATGCGCCCTCCCTGAGGCTCCATCTG	362.667	364	8.1148	8.70358	370	349	369	399.5	279	413.5	8.09384	8.19618	8.05436	8.71624	8.80922	8.58527	hsa-miR-135a-5p	hsa-miR-365b-5p	hsa-miR-432-5p	hsa-miR-376a-2-5p	hsa-miR-519c-3p
ASCRP3008327	0.000186205	0.0724692	1.84474	down	hsa_circRNA_101196	hsa_circ_0007552	exonic	chr12	-	123983090	123984083	NM_178314	RILPL1	GAGGAGGAGCCTGAGGCATGTCAGAGCGGGAGCGACAGGTGATGAAGAAGCTGAAGGAGG	104.333	122.5	5.87697	6.76039	97	89	127	124.5	99	144	5.80729	5.9188	5.90482	6.8693	6.67944	6.73241	hsa-miR-331-3p	hsa-miR-187-3p	hsa-miR-339-5p	hsa-miR-346	hsa-miR-766-3p
ASCRP3008354	9.8892e-05	0.0724692	2.28319	down	hsa_circRNA_042103	hsa_circ_0042103	exonic	chr17	+	12608444	12626325	NM_153604	MYOCD	GAGGCCATAAAAGTTTTACAGTTAAGACTTCAACAAAGAAGGACCCAGGAACAACTGGCT	82.6667	111	5.3621	6.55315	77	66	105	102.5	95.5	135	5.25099	5.40079	5.43454	6.45117	6.59117	6.61712	hsa-miR-4307	hsa-miR-33a-3p	hsa-miR-4775	hsa-miR-1244	hsa-miR-6783-3p
ASCRP3008860	0.0130416	0.230712	1.65293	down	hsa_circRNA_007148	hsa_circ_0007148	exonic	chr3	+	171851260	171969331	NM_022763	FNDC3B	GCAAGAAGCAGCCCAAAGTCGAATGATTCAGACTTGCAAGGTTATTCTCGTTCAAGTTAA	221.833	240.5	7.30972	8.03475	217	228	220.5	259	213	249.5	7.23359	7.51568	7.17988	8.05436	8.25738	7.7925	hsa-miR-6785-5p	hsa-miR-1275	hsa-miR-490-3p	hsa-miR-1229-5p	hsa-miR-6088
ASCRP3008984	0.0153595	0.249482	1.70284	down	hsa_circRNA_005087	hsa_circ_0005087	exonic	chr1	+	27269150	27269556	NM_006600	NUDC	GCATCTGGAGAAGGATACTGAGGAAGATGAGGAGGAAGATGAGAAGGACAAAGGAAAACT	109.333	128.833	6.04784	6.81579	99	97	132	143	91.5	152	5.91283	6.12923	6.10148	7.10326	6.49448	6.84963	hsa-miR-197-3p	hsa-miR-324-3p	hsa-miR-4677-5p	hsa-miR-6884-3p	hsa-miR-1913
ASCRP3008986	0.00277223	0.1425	2.73405	down	hsa_circRNA_064175	hsa_circ_0064175	exonic	chr3	+	9843344	9848789	NM_005718	ARPC4	GCATGAGGTCGCTGATGAGATCGAGAAGATTTTGTGCCACAAGTTCATGCGCTTCATGAT	82	126.167	5.31673	6.76777	77	68	101	148	89	141.5	5.30216	5.42897	5.21907	7.14718	6.41358	6.74255	hsa-miR-4726-5p	hsa-miR-4640-5p	hsa-miR-6762-5p	hsa-miR-4728-5p	hsa-miR-653-3p
ASCRP3009242	0.0118971	0.226059	1.59333	down	hsa_circRNA_077426	hsa_circ_0077426	exonic	chr6	-	99912479	99958106	NM_001080481	USP45	GCTGCCAAGAAGCATTCTTCATCTAAAGATAAGTAAATAACAGATGCGGGTGAAAGATCC	104	108.833	5.90158	6.57362	101	99	112	100	101.5	125	5.89475	6.11889	5.69109	6.4662	6.75485	6.4998	hsa-miR-1248	hsa-miR-4659b-3p	hsa-miR-4659a-3p	hsa-miR-4531	hsa-miR-3929
ASCRP3009500	0.034126	0.340106	1.66497	down	hsa_circRNA_400994		exonic	chr12	+	77214837	77216311	uc001syj.2	ZDHHC17	GGATATGACAATCCGTCCTTCCTTAGAAAGCTGAAAGCTGATAAGGCAATCCTTAGGTGT	94.1667	105.333	5.64344	6.37894	91.5	66	125	98	78	140	5.70037	5.37205	5.85791	6.36628	6.06783	6.70271	hsa-miR-188-5p	hsa-miR-3152-5p	hsa-miR-6866-3p	hsa-miR-548e-5p	hsa-miR-6840-5p
ASCRP3009538	0.00163199	0.1404	1.83268	down	hsa_circRNA_104547	hsa_circ_0001776	exonic	chr7	-	158552176	158557544	NM_020728	ESYT2	GGATTCAGCAAGGAACCTTCCGGGTGTTCTAAGGATACATTTTATTGAAGCTCAGGATCT	91	108.833	5.62613	6.50008	89	82	102	111.5	87	128	5.5647	5.79543	5.51824	6.63417	6.36628	6.4998	hsa-miR-623	hsa-miR-597-3p	hsa-miR-525-3p	hsa-miR-524-3p	hsa-miR-511-5p
ASCRP3009637	0.000361405	0.0777533	1.63322	down	hsa_circRNA_008359	hsa_circ_0008359	exonic	chr11	+	86778735	86802437	NM_022918	TMEM135	GGCTGCTCACAATTTATATGGCCAACTTGATTGCAGCAATTCTCCGGAAACGGAAATTAG	94.8333	105.333	5.74771	6.45543	95.5	81	108	105	87	124	5.79435	5.79543	5.65337	6.52221	6.37789	6.4662	hsa-miR-1244	hsa-miR-3922-5p	hsa-miR-508-3p	hsa-miR-6868-5p	hsa-miR-4441
ASCRP3009679	0.0460617	0.393774	1.70861	down	hsa_circRNA_000468	hsa_circ_0000468	exonic	chr13	-	28141776	28155940	NM_153371	LNX2	GGGAGACTTCTTGCTGGAGACCAGATTCTTCAGAAAAACACACCTTGACTTTAGTCAGAT	161.5	177.5	6.7543	7.52712	142	167.5	175	180	178.5	174	6.54041	7.02788	6.69461	7.48211	7.94445	7.15479	hsa-miR-1324	hsa-miR-4436b-5p	hsa-miR-6500-3p	hsa-miR-8087	hsa-miR-3692-3p
ASCRP3010058	0.00732392	0.185977	1.61855	down	hsa_circRNA_405872		exonic	chr2	+	46067518	46070202	uc002ruu.3	PRKCE	GTCGGGTGAAGGGGCTGGTGAGGGTCAGCACTAGTGGTGAGAATTCTGGAGAACATTTTC	521.5	550.667	8.66361	9.35831	487	526.5	551	670	390	592	8.52257	8.78789	8.68035	9.49685	9.44708	9.13099	hsa-miR-6882-3p	hsa-miR-6761-5p	hsa-miR-450b-3p	hsa-miR-1236-3p	hsa-miR-6758-3p
ASCRP3010200	0.010869	0.21866	9.10149	down	hsa_circRNA_405443		intronic	chr16	+	15794592	15794782	ENST00000342673	NDE1	GTGCTTTGTGGTGTACTGAAATCATGTCTAAGAACAGAGAACTTAACACCACCGTGCCTG	305.833	2328.17	7.82058	11.0067	320.5	290	307	3171	417.5	3396	7.86649	7.87189	7.72336	11.7663	9.59354	11.6602	hsa-miR-7109-5p	hsa-miR-6780b-5p	hsa-miR-548k	hsa-miR-6761-5p	hsa-miR-4653-5p
ASCRP3010475	0.0117927	0.226059	1.51337	down	hsa_circRNA_000799	hsa_circ_0000325	intronic	chr11	+	65266845	65267149	TCONS_l2_00004574	XLOC_l2_002352	GTTTGAAGTGGAAAACTGGAAGACAGAACCCCGAATTAATACCAATAGAAGGGCAATGCT	95	97	5.67973	6.27749	87	82	116	91	92	108	5.60478	5.79543	5.63896	6.20289	6.51763	6.11195	hsa-miR-335-3p	hsa-miR-590-3p	hsa-miR-490-5p	hsa-miR-876-5p	hsa-miR-708-3p
ASCRP3010663	0.0380627	0.35716	1.53501	down	hsa_circRNA_104261	hsa_circ_0078616	exonic	chr6	+	161455290	161455481	NM_005922	MAP3K4	TAATTTGAAAGGCAAGAGGGCACATTGGGAGATTCAGCTTGCAAGAGTCCTGAATCTGAT	112.5	116.667	6.0606	6.67884	94	94.5	149	102	106.5	141.5	5.75926	6.06064	6.3619	6.48377	6.8397	6.71306	hsa-miR-563	hsa-miR-10b-3p	hsa-miR-892b	hsa-miR-1264	hsa-miR-130a-5p
ASCRP3010845	0.0186908	0.276115	1.62041	down	hsa_circRNA_400029	hsa_circ_0092337	intronic	chr16	+	89628179	89628539	ENST00000311528	RPL13	TAGATAACTGTCTCGTCCGTCCTGGTGCGCGGGGACAGTGAGGCTTGGCTCCTTTATCAG	3859.67	3467.67	11.6016	12.298	3936	3525	4118	3739	2051	4613	11.547	11.6143	11.6436	12.0625	12.651	12.1805	hsa-miR-181b-2-3p	hsa-miR-744-5p	hsa-let-7a-3p	hsa-miR-125a-3p	hsa-miR-597-5p
ASCRP3011659	6.92084e-05	0.0724692	1.85028	down	hsa_circRNA_000482	hsa_circ_0001829	exonic	chr8	-	142264087	142264728	NM_001286646	SLC45A4	TCTGGTCACACCAATACTGTTGCAGATTGATCATCCAGTCACTCGATGGGGATTACCAGC	152.5	184.333	6.64571	7.53345	146.5	144	167	184	149	220	6.61467	6.74255	6.5799	7.52354	7.56508	7.51173	hsa-miR-335-3p	hsa-miR-194-5p	hsa-miR-15a-5p	hsa-miR-557	hsa-miR-548c-3p
ASCRP3011696	0.00412015	0.158982	1.54244	down	hsa_circRNA_000361	hsa_circ_0001275	antisense	chr3	-	17059499	17059748	NM_015184	PLCL2	TCTTCTTCTCCACTCCTGAATGGCTCTGATACCTGTCTTCTTGAGCTAGGGCCCTTGCTC	593.667	625.833	8.8606	9.48582	636	536	609	685	360.5	832	8.90111	8.83183	8.84888	9.51471	9.29327	9.64948	hsa-miR-378a-3p	hsa-miR-422a	hsa-miR-361-5p	hsa-miR-370-3p	hsa-miR-506-3p
ASCRP3011857	0.000997349	0.121662	1.57728	down	hsa_circRNA_004577	hsa_circ_0004577	exonic	chr4	+	88983057	88987031	NM_000297	PKD2	TGACCGAACATGAACATCAGCAGATGAGAGACGACTTGGAGAAAGAGAGGAATATGTTTT	91.5	98.3333	5.6548	6.31223	87.5	76	111	95	88	112	5.62928	5.68175	5.65337	6.31132	6.44221	6.18317	hsa-miR-6071	hsa-miR-3152-5p	hsa-miR-3691-3p	hsa-miR-328-3p	hsa-miR-4762-3p
ASCRP3012567	0.0421291	0.377132	1.84732	down	hsa_circRNA_102678	hsa_circ_0002346	exonic	chr2	+	36623756	36669878	NM_016441	CRIM1	TGTACTTTGCCAACAAGATGAGAACTGGACTGATGACCAACTGCTTGGTTTTAAACCATG	103	128.167	5.87774	6.76317	98	80	131	145	78	161.5	5.8286	5.75482	6.04979	7.09625	6.19142	7.00185	hsa-miR-146b-5p	hsa-miR-146a-5p	hsa-miR-383-3p	hsa-miR-17-3p	hsa-miR-329-5p
ASCRP3012781	0.00583252	0.172015	1.78342	down	hsa_circRNA_024997	hsa_circ_0024997	exonic	chr12	+	1399017	1481143	NM_178039	ERC1	TTAAGCAGCAGGTGGAGGAGTTACTGATGGCCATGGAGAAGGTAAAGCAGGAACTAGAAT	83.8333	99.6667	5.49745	6.3321	89	68.5	94	104	76	119	5.63896	5.50771	5.34568	6.5417	6.0927	6.3619	hsa-miR-6868-3p	hsa-miR-4778-3p	hsa-miR-6839-3p	hsa-miR-6738-3p	hsa-miR-942-5p
ASCRP3013464	0.000345148	0.0777533	1.72742	down	hsa_circRNA_042049	hsa_circ_0042049	exonic	chr17	-	8473037	8480656	NM_005964	MYH10	TTTGGAAATGCGAAGACTGTGAAAAATGATAACTCATCTCGTTTTGGGTGAGTCAGGTGC	77.8333	87.6667	5.26003	6.04865	74	62.5	97	86	74	103	5.13944	5.32183	5.31882	6.11542	6.03153	5.999	hsa-miR-22-3p	hsa-miR-2355-5p	hsa-miR-3611	hsa-miR-6840-3p	hsa-miR-580-5p
ASCRP3013488	0.02241	0.290725	1.64703	down	hsa_circRNA_011977	hsa_circ_0011977	exonic	chr1	+	43142254	43142429	NM_006347	PPIH	TTTGTATGCGTAGCCTTCCCTTCTTCTTGGTGGTGTTCTTGAGTAAGATAATCTGGACTG	474	542.167	8.51925	9.23912	511.5	375	535.5	626	291	709.5	8.59089	8.30377	8.6631	9.38855	8.90763	9.42118	hsa-miR-5582-3p	hsa-miR-1207-5p	hsa-miR-6808-5p	hsa-miR-3619-5p	hsa-miR-200b-5p
ASCRP3013555	0.00744269	0.187744	1.70888	down	hsa_circRNA_101911	hsa_circ_0040994	exonic	chr16	-	89807211	89815175	NM_000135	FANCA	TTTTCTTCTTCTCCTTGATGGGCCTGCTGTCGTCACATCTGACCTCAAATGATCCTCCTC	692.333	822.333	9.1028	9.87584	681	640	756	868	425.5	1173.5	9.01285	9.13399	9.16155	9.89532	9.61133	10.1209	hsa-miR-34c-5p	hsa-miR-34a-5p	hsa-miR-449a	hsa-miR-449b-5p	hsa-miR-486-3p
ASCRP3013572	0.00741282	0.187569	1.74292	down	hsa_circRNA_101720	hsa_circ_0002078	exonic	chr16	+	16126965	16130460	NM_004996	ABCC1	TTTTGGTAAAGAACTGGAAGAAGGAATGCGCCAAGACTAGGAAAATCCCTGCCCAGAGTC	112	126.667	6.06186	6.86336	122	84	130	114	118	148	6.20778	5.81798	6.15982	6.69809	7.05073	6.84127	hsa-miR-383-5p	hsa-miR-370-5p	hsa-miR-185-3p	hsa-miR-10a-5p	hsa-miR-145-5p
																															1306
